# Supplementary material for: CO-tolerant RuNi/TiO2 catalyst for the storage and purification of crude hydrogen
Source: Nat Commun. 2022 Jul 29;13:4404. doi: 10.1038/s41467-022-32100-x (PMC9338308; doi:10.1038/s41467-022-32100-x)
Supplement: Supplementary file 3 — Source Data [file 41467_2022_32100_MOESM3_ESM.zip]

Archive with 4 entries (4 files):
- Source Data_Fig1.xlsx
- Source Data_Fig4.xlsx
- Source data_Fig3.xlsx
- Source Data Fig Supporting information.xlsx
