# Supplementary material for: CO-tolerant RuNi/TiO2 catalyst for the storage and purification of crude hydrogen
Source: Nat Commun. 2022 Jul 29;13:4404. doi: 10.1038/s41467-022-32100-x (PMC9338308; doi:10.1038/s41467-022-32100-x)
Supplement: Supplementary file 3 — Source Data [file 41467_2022_32100_MOESM3_ESM.zip › Source Data_Fig1.xlsx]

## Sheet: Figure 1a
			MCH Yield in pure H2	deviation	MCH Yield in CO/H2	deviation
Figure 1a	1a	2Ru5Ni/TiO\-(2)	18.733	0.215	12.5102	0.21532
		2Ru/TiO\-(2)	14.0632	0.3	2.97401	0.13054
		5Ni/TiO\-(2)	2.59487	0.15	1.87996	0.05239
		5Ru/Al\-(2)O\-(3)	206.8	2.65	0.32276	0.04611
		5Pd/C	16	0.14	1.74209	0.04517
		5Pt/C	138.2	3.4	0	0

## Sheet: Figure 1b
	MCH Yield
Temperature(℃)	5Ni/TiO2	2Ru/TiO2	2Ru0.5Ni/TiO2	2Ru2Ni/TiO2	2Ru5Ni/TiO2	2Ru8Ni/TiO2
100	0	0	0	0.05864	0.09523	0.20221
120	0	0	0.25081	1.06426	2.03474	3.04625
140	0.85883	0.84134	2.24104	8.97514	18.3062	18.1932
150	2.26333	2.0413	4.45358	17.3712	35.4006	31.0479
160	4.63906	2.95744	7.93043	28.0737	51.496	43.3546
170	7.10398	2.57898	12.8123	35.2398	58.1104	50.6026
180	7.58757	1.99543	15.2871	36.1178	56.1698	49.131
190	6.01843	1.45382	14.2569	30.9828	48.2475	40.7796
200	3.91733	1.09871	11.763	23.1969	36.0472	29.2308
210	2.35181	0.80596	8.69187	15.5052	22.9402	18.9905
220	1.42283	0.62239	5.89029	9.47396	14.0317	12.642

## Sheet: Figure 1c
	CO conversion
Temperature(℃)	5Ni/TiO2	2Ru/TiO2	2Ru5Ni/TiO2	TiO2
100	0	8.52878	3.15776	0
120	1.03604	24.1323	11.3942	0
140	3.96396	60.2993	40.4706	0
150	7.97491	80.1047	62.718	0
160	13.9189	93.1405	83.3807	0
170	22	96.8996	93.832	0
180	31.7029	100	96.8127	0
190	46.4096	100	100	0
200	57.8378	100	100	0
210	68.0328	100	100	0
220	77.5045	100	100	0

## Sheet: Figure 1d
	MCH Yield
Temperature(℃)	5Ni/TiO2	2Ru/TiO2	2Ru5Ni/TiO2	TiO2
100	0.97545	99.4098	18.3344	0
120	2.39847	93.6864	63.2651	0
140	4.86902	52.1537	90.1734	0
150	6.89855	30.7766	92.3734	0
160	8.62982	19.3364	91.1993	0
170	9.83219	12.2153	87.0121	0
180	9.19657	7.96313	78.6566	0
190	7.37877	5.31685	64.7254	0
200	5.12602	3.79277	47.7381	0
210	3.12687	2.66203	30.8097	0
220	1.94518	1.83078	18.7062	0

## Sheet: Figure 1e
	MCH Yield	deviation	CO conversion	deviation
pure H\-(2)	95.415	0.26938
0.1 %CO/H\-(2)	91.23	0.15	100	0
0.5 %CO/H\-(2)	72.9615	0.47702	98.6887	0.11632
1 %CO/H\-(2)	29.1867	0.91435	71	2
2 %CO/H\-(2)	5.02	0.12	42.7	0.48

## Sheet: Figure 1f
Time	MCH Yiled	CO conversion
0.33333	73.902	99.5581
0.5	75.4293	99.0512
0.66667	74.4088	99.2166
0.83333	73.7267	98.9736
1	73.2872	98.6577
1.16667	72.9145	98.8397
1.33333	72.7757	98.6972
1.5	72.6764	98.4876
1.66667	72.3886	98.7439
1.83333	72.1713	98.7064
2	71.6311	98.5427
2.16667	69.9127	98.6773
2.33333	69.8796	98.1587
2.5	69.2289	97.9921
2.66667	69.2323	97.9108
2.83333	68.9764	97.8976
3	68.6983	98.0596
3.16667	68.4014	97.9873
3.33333	68.2476	97.9485
3.5	67.9746	98.0525
3.66667	67.7618	98.164
3.83333	67.5631	97.7973
4	67.4469	97.8592
4.16667	67.1646	97.8708
4.33333	66.9763	97.6666
4.5	66.8338	97.7779
4.66667	66.7206	97.6578
4.83333	66.4494	97.6316
5	66.3972	97.9102
5.16667	66.1886	97.9017
5.33333	66.2079	97.6975
5.5	65.9903	97.8337
5.66667	65.9891	97.6393
5.83333	65.749	97.6136
6	65.7327	97.6101
6.16667	65.6272	97.6302
6.33333	65.5577	97.6477
6.5	65.3982	97.5723
6.66667	65.2965	97.5047
6.83333	65.0857	97.7016
7	65.0081	97.4298
7.16667	64.9039	97.6008
7.33333	64.9905	97.1664
7.5	64.819	97.5962
7.66667	64.7855	97.4679
7.83333	64.7479	97.7898
8	64.74	97.4752
8.16667	64.6361	97.4714
8.33333	64.4645	97.504
8.5	64.4173	97.5815
8.66667	64.4328	97.5307
8.83333	64.2373	97.5115
9	64.1066	97.4682
9.16667	64.2312	97.3255
9.33333	65.348	97.4001
9.5	65.4125	98.0072
9.66667	65.6355	97.7657
9.83333	65.708	97.9667
10	65.7935	97.8642
10	65.8163	98.0932
10.1667	65.7265	98.1066
10.3333	65.4954	97.9597
10.5	65.4309	98.0661
10.6667	65.4202	98.2203
10.8333	65.4074	97.9029
11	65.4173	97.8521
11.1667	65.2734	97.8748
11.3333	65.0929	97.557
11.5	64.8997	97.7911
11.6667	64.8293	97.7748
11.8333	64.7566	97.6528
12	64.7628	97.6933
12.1667	64.6158	97.8181
12.3333	64.5855	97.4667
12.5	64.5842	97.6948
12.6667	64.494	97.681
12.8333	64.3855	97.4176
13	64.1924	97.6842
13.1667	64.2301	97.7357
13.3333	64.3585	97.7438
13.5	64.1755	97.8352
13.6667	64.1519	97.9687
13.8333	64.1711	97.8926
14	64.0236	98.0887
14.1667	63.9261	98.0842
14.3333	63.6704	97.9932
14.5	63.5947	97.7939
14.6667	63.4834	97.7483
14.8333	63.5137	97.5682
15	63.4298	97.6539
15.1667	63.3549	97.7924
15.3333	63.2204	97.6186
15.5	63.0771	97.5964
15.6667	63.1216	97.4716
15.8333	62.8606	97.6103
16	63.0164	97.6337
16.1667	62.721	97.6153
16.3333	62.722	97.6494
16.5	62.5917	97.5994
16.6667	62.646	97.5221
16.8333	62.5786	97.5702
17	62.4938	97.5836
17.1667	62.6282	97.683
17.3333	62.3866	97.6234
17.5	62.5129	97.5299
17.6667	62.2122	97.4558
17.8333	62.4291	97.6144
18	62.184	97.7565
18.1667	61.8501	97.5557
18.3333	61.715	97.2896
18.5	61.4741	97.4096
18.6667	61.5966	97.3985
18.8333	61.5357	97.4898
19	61.592	97.4321
19.1667	61.6445	97.5079
19.3333	61.333	97.6603
19.5	61.48	97.3962
19.6667	61.487	97.6713
19.8333	61.6626	97.7826
20	61.6428	97.6578
20.1667	61.5949	97.7219
20.3333	61.5452	97.6545
20.5	61.4268	97.8246
20.6667	61.47	97.7034
20.8333	61.3295	97.598
21	61.343	97.6282
21.1667	61.0945	97.89
21.3333	61.1198	97.7009
21.5	60.9978	97.6898
21.6667	61.012	97.7434
21.8333	60.8779	97.6458
22	60.7231	97.4293
22.1667	60.5935	97.3627
22.3333	60.3948	97.4215
22.5	60.2728	97.1219
22.6667	60.5282	97.1377
22.8333	60.3491	97.1545
23	60.2918	97.4214
23.1667	60.4722	97.3854
23.3333	60.2641	97.2756
23.5	60.095	97.3287
23.6667	59.929	97.6296
23.8333	60.1238	97.3206
24	59.9545	97.4927
24.1667	59.994	97.68
24.3333	59.9968	97.5182
24.5	59.9692	97.5133
24.6667	60.0305	97.6804
24.8333	60.02	97.6736
