# Supplementary material for: CO-tolerant RuNi/TiO2 catalyst for the storage and purification of crude hydrogen
Source: Nat Commun. 2022 Jul 29;13:4404. doi: 10.1038/s41467-022-32100-x (PMC9338308; doi:10.1038/s41467-022-32100-x)
Supplement: Supplementary file 3 — Source Data [file 41467_2022_32100_MOESM3_ESM.zip › Source Data_Fig4.xlsx]

## Sheet: Figure 4b
	wavenumber (cm-1)	α-1	α-2	β-1	β-2
	3997.69	0.0001246	0.000308254	1.23e-05	1.41e-05
	3996.26	0.0001234	0.000306832	1.21e-05	1.44e-05
	3994.83	0.0001226	0.00030546	1.2e-05	1.46e-05
	3993.41	0.0001221	0.000304138	1.19e-05	1.45e-05
	3991.98	0.0001217	0.000302865	1.2e-05	1.42e-05
	3990.56	0.0001217	0.000301641	1.21e-05	1.38e-05
	3989.13	0.0001226	0.000300468	1.22e-05	1.34e-05
	3987.7	0.0001241	0.000299343	1.23e-05	1.31e-05
	3986.28	0.0001255	0.000298268	1.23e-05	1.29e-05
	3984.85	0.0001262	0.000297243	1.24e-05	1.28e-05
	3983.42	0.0001264	0.000296267	1.23e-05	1.28e-05
	3982	0.0001262	0.00029534	1.22e-05	1.28e-05
	3980.57	0.0001257	0.000294463	1.21e-05	1.29e-05
	3979.15	0.0001244	0.000293636	1.2e-05	1.32e-05
	3977.72	0.0001222	0.000292858	1.19e-05	1.36e-05
	3976.29	0.0001201	0.00029213	1.19e-05	1.4e-05
	3974.87	0.0001187	0.000291451	1.2e-05	1.42e-05
	3973.44	0.0001184	0.000290821	1.21e-05	1.42e-05
	3972.01	0.0001187	0.000290241	1.22e-05	1.4e-05
	3970.59	0.0001192	0.000289711	1.23e-05	1.38e-05
	3969.16	0.0001197	0.00028923	1.25e-05	1.37e-05
	3967.74	0.0001202	0.000288799	1.26e-05	1.37e-05
	3966.31	0.0001209	0.000288417	1.26e-05	1.35e-05
	3964.88	0.0001219	0.000288085	1.25e-05	1.31e-05
	3963.46	0.0001231	0.000287802	1.23e-05	1.26e-05
	3962.03	0.0001235	0.000287569	1.21e-05	1.21e-05
	3960.6	0.0001226	0.000287385	1.21e-05	1.21e-05
	3959.18	0.0001207	0.000287251	1.23e-05	1.25e-05
	3957.75	0.0001191	0.000287166	1.23e-05	1.31e-05
	3956.33	0.0001186	0.00028713	1.23e-05	1.35e-05
	3954.9	0.0001185	0.000287145	1.23e-05	1.37e-05
	3953.47	0.0001182	0.000287208	1.22e-05	1.4e-05
	3952.05	0.0001183	0.000287322	1.2e-05	1.4e-05
	3950.62	0.0001207	0.000287484	1.17e-05	1.32e-05
	3949.2	0.0001256	0.000287697	1.13e-05	1.18e-05
	3947.77	0.0001294	0.000287958	1.1e-05	1.07e-05
	3946.34	0.0001282	0.00028827	1.1e-05	1.08e-05
	3944.92	0.0001228	0.000288631	1.13e-05	1.19e-05
	3943.49	0.0001181	0.000289047	1.16e-05	1.31e-05
	3942.06	0.0001174	0.000288368	1.19e-05	1.33e-05
	3940.64	0.0001201	0.000287728	1.2e-05	1.28e-05
	3939.21	0.0001237	0.000288041	1.19e-05	1.22e-05
	3937.79	0.0001264	0.000288744	1.17e-05	1.18e-05
	3936.36	0.0001275	0.000289311	1.14e-05	1.17e-05
	3934.93	0.000127	0.000290234	1.11e-05	1.17e-05
	3933.51	0.0001255	0.000291604	1.1e-05	1.2e-05
	3932.08	0.0001237	0.000292487	1.09e-05	1.21e-05
	3930.65	0.0001225	0.00029252	1.11e-05	1.22e-05
	3929.23	0.0001217	0.000292716	1.14e-05	1.22e-05
	3927.8	0.0001201	0.000293842	1.16e-05	1.25e-05
	3926.38	0.0001174	0.000295586	1.17e-05	1.32e-05
	3924.95	0.0001159	0.000297573	1.17e-05	1.36e-05
	3923.52	0.0001181	0.00029951	1.15e-05	1.3e-05
	3922.1	0.000123	0.000300615	1.13e-05	1.18e-05
	3920.67	0.0001284	0.000300684	1.11e-05	1.06e-05
	3919.24	0.0001327	0.000301104	1.08e-05	9.7e-06
	3917.82	0.0001355	0.000302958	1.07e-05	9.1e-06
	3916.39	0.000136	0.000305498	1.08e-05	8.9e-06
	3914.97	0.0001349	0.000307471	1.1e-05	9.1e-06
	3913.54	0.0001339	0.000308438	1.12e-05	9.6e-06
	3912.11	0.0001336	0.000308819	1.14e-05	9.9e-06
	3910.69	0.0001332	0.000309505	1.14e-05	1.02e-05
	3909.26	0.0001312	0.000311699	1.13e-05	1.07e-05
	3907.83	0.0001276	0.000316044	1.1e-05	1.16e-05
	3906.41	0.0001259	0.000321428	1.05e-05	1.2e-05
	3904.98	0.0001311	0.000325677	9.6e-06	1.08e-05
	3903.56	0.0001436	0.000327756	8.9e-06	8.1e-06
	3902.13	0.0001556	0.00032868	8.7e-06	5.8e-06
	3900.7	0.0001594	0.000329986	9e-06	4.9e-06
	3899.28	0.0001567	0.00033237	9.5e-06	5e-06
	3897.85	0.0001535	0.000335576	9.8e-06	5.4e-06
	3896.43	0.0001522	0.000338918	9.9e-06	5.8e-06
	3895	0.0001519	0.000342135	9.8e-06	6.2e-06
	3893.57	0.000153	0.000345722	9.6e-06	6.4e-06
	3892.15	0.0001572	0.00034981	9.5e-06	6e-06
	3890.72	0.0001641	0.000353394	9.3e-06	5e-06
	3889.29	0.0001705	0.000355616	9.1e-06	4.2e-06
	3887.87	0.0001743	0.000357065	8.8e-06	3.8e-06
	3886.44	0.0001747	0.000359019	8.6e-06	3.8e-06
	3885.02	0.0001723	0.000361853	8.5e-06	4.1e-06
	3883.59	0.0001693	0.000365109	8.5e-06	4.3e-06
	3882.16	0.0001688	0.000368516	8.7e-06	4.3e-06
	3880.74	0.0001716	0.000371919	8.8e-06	3.9e-06
	3879.31	0.0001755	0.000374781	8.9e-06	3.4e-06
	3877.88	0.0001777	0.000376968	9e-06	3.2e-06
	3876.46	0.0001783	0.000379649	8.9e-06	3.3e-06
	3875.03	0.0001789	0.000383645	8.7e-06	3.5e-06
	3873.61	0.0001813	0.000387497	8.3e-06	3.4e-06
	3872.18	0.0001873	0.000389484	7.8e-06	2.9e-06
	3870.75	0.000196	0.000390614	7.4e-06	2.2e-06
	3869.33	0.0002037	0.000392746	7.2e-06	1.6e-06
	3867.9	0.0002061	0.000395544	7.3e-06	1.5e-06
	3866.47	0.0002029	0.000397655	7.5e-06	1.8e-06
	3865.05	0.0001981	0.000398813	7.7e-06	2.2e-06
	3863.62	0.0001964	0.00039995	7.9e-06	2.3e-06
	3862.2	0.0001999	0.000402027	8e-06	1.9e-06
	3860.77	0.0002057	0.000404897	7.8e-06	1.5e-06
	3859.34	0.0002114	0.000407215	7.5e-06	1.2e-06
	3857.92	0.0002178	0.000408252	7.1e-06	9e-07
	3856.49	0.0002262	0.000409454	6.7e-06	7e-07
	3855.06	0.0002326	0.000411976	6.6e-06	6e-07
	3853.64	0.0002316	0.000414407	6.9e-06	6e-07
	3852.21	0.0002236	0.000415192	7.4e-06	7e-07
	3850.79	0.000213	0.00041501	7.9e-06	1e-06
	3849.36	0.0002055	0.000415265	8e-06	1.3e-06
	3847.93	0.0002016	0.000416053	8e-06	1.5e-06
	3846.51	0.0001983	0.000416713	8e-06	1.8e-06
	3845.08	0.0001943	0.000417289	8e-06	2.3e-06
	3843.66	0.0001915	0.000418403	7.9e-06	2.8e-06
	3842.23	0.0001915	0.000420131	7.6e-06	3.2e-06
	3840.8	0.000195	0.000421672	7.1e-06	3.2e-06
	3839.38	0.0002021	0.000422168	6.7e-06	2.9e-06
	3837.95	0.0002108	0.000421625	6.7e-06	2.3e-06
	3836.52	0.0002168	0.00042092	6.8e-06	1.7e-06
	3835.1	0.0002172	0.000420931	7.1e-06	1.4e-06
	3833.67	0.0002139	0.00042134	7.4e-06	1.4e-06
	3832.25	0.0002092	0.000421111	7.6e-06	1.5e-06
	3830.82	0.0002037	0.000419913	7.8e-06	1.7e-06
	3829.39	0.000198	0.000417896	7.9e-06	2.1e-06
	3827.97	0.0001932	0.000414981	8e-06	2.6e-06
	3826.54	0.0001907	0.00041166	8e-06	2.9e-06
	3825.11	0.0001909	0.000409295	7.9e-06	3e-06
	3823.69	0.0001934	0.000408249	7.7e-06	2.9e-06
	3822.26	0.0001981	0.000406967	7.4e-06	2.7e-06
	3820.84	0.0002046	0.000404257	7.2e-06	2.3e-06
	3819.41	0.0002104	0.000400595	7.1e-06	1.9e-06
	3817.98	0.0002126	0.000396374	7.1e-06	1.7e-06
	3816.56	0.000211	0.000391607	7.4e-06	1.6e-06
	3815.13	0.0002058	0.000387562	7.8e-06	1.5e-06
	3813.7	0.0001983	0.000385424	8.1e-06	1.7e-06
	3812.28	0.000191	0.00038372	8.4e-06	2e-06
	3810.85	0.000186	0.000380092	8.5e-06	2.4e-06
	3809.43	0.0001846	0.000374388	8.5e-06	2.7e-06
	3808	0.0001877	0.000368719	8.3e-06	2.7e-06
	3806.57	0.0001938	0.000365496	8.1e-06	2.4e-06
	3805.15	0.0001983	0.000365112	8e-06	2.3e-06
	3803.72	0.0001976	0.000365177	7.9e-06	2.5e-06
	3802.29	0.0001922	0.000362047	8e-06	3e-06
	3800.87	0.0001846	0.000354719	8.3e-06	3.6e-06
	3799.44	0.0001771	0.000346815	8.6e-06	4.1e-06
	3798.02	0.0001706	0.000342077	8.8e-06	4.4e-06
	3796.59	0.0001653	0.000340381	9.1e-06	4.7e-06
	3795.16	0.0001603	0.000339439	9.4e-06	4.9e-06
	3793.74	0.0001551	0.000338239	9.7e-06	5.3e-06
	3792.31	0.0001503	0.000337452	9.9e-06	5.7e-06
	3790.89	0.0001468	0.000337936	9.9e-06	6.2e-06
	3789.46	0.0001441	0.000339872	9.9e-06	6.6e-06
	3788.03	0.0001415	0.000342424	9.7e-06	7.2e-06
	3786.61	0.0001393	0.000344143	9.6e-06	7.7e-06
	3785.18	0.0001383	0.000344317	9.5e-06	8e-06
	3783.75	0.0001387	0.000343836	9.5e-06	8e-06
	3782.33	0.0001393	0.000344574	9.5e-06	7.9e-06
	3780.9	0.0001393	0.00034764	9.6e-06	8e-06
	3779.48	0.0001394	0.00035236	9.7e-06	7.9e-06
	3778.05	0.0001409	0.000357512	9.7e-06	7.4e-06
	3776.62	0.0001431	0.000362623	9.7e-06	6.8e-06
	3775.2	0.000145	0.000367567	9.5e-06	6.5e-06
	3773.77	0.0001461	0.000372143	9.3e-06	6.5e-06
	3772.34	0.0001482	0.000376503	9e-06	6.6e-06
	3770.92	0.0001531	0.000380784	8.7e-06	6.2e-06
	3769.49	0.0001607	0.000384306	8.4e-06	5.3e-06
	3768.07	0.0001679	0.000387089	8.1e-06	4.3e-06
	3766.64	0.0001727	0.000391206	8e-06	3.6e-06
	3765.21	0.0001756	0.00039801	7.8e-06	3.2e-06
	3763.79	0.000178	0.000405411	7.7e-06	3.1e-06
	3762.36	0.0001806	0.000410625	7.5e-06	3e-06
	3760.93	0.0001844	0.000413824	7.3e-06	2.9e-06
	3759.51	0.0001917	0.00041698	6.9e-06	2.5e-06
	3758.08	0.0002037	0.000421343	6.4e-06	1.7e-06
	3756.66	0.0002173	0.000426751	5.9e-06	9e-07
	3755.23	0.0002281	0.000432086	5.4e-06	6e-07
	3753.8	0.0002361	0.00043648	5e-06	5e-07
	3752.38	0.0002472	0.000440492	4.6e-06	4e-07
	3750.95	0.0002678	0.00044513	4.2e-06	1e-07
	3749.52	0.0002934	0.000449554	3.7e-06	1e-07
	3748.1	0.0003115	0.000452484	3.3e-06	6e-07
	3746.67	0.0003222	0.000454936	3e-06	1.2e-06
	3745.25	0.0003271	0.000458706	2.8e-06	1.6e-06
	3743.82	0.0003199	0.000463717	2.7e-06	1.3e-06
	3742.39	0.0003004	0.000468474	2.9e-06	5e-07
	3740.97	0.0002796	0.000471798	3e-06	0
	3739.54	0.0002651	0.000473409	2.9e-06	1e-07
	3738.11	0.0002567	0.000473949	2.6e-06	3e-07
	3736.69	0.000255	0.000474331	2.2e-06	5e-07
	3735.26	0.0002617	0.000474956	1.9e-06	4e-07
	3733.84	0.0002726	0.000475565	1.7e-06	3e-07
	3732.41	0.0002781	0.000475977	1.8e-06	2e-07
	3730.98	0.0002718	0.000476871	1.9e-06	4e-07
	3729.56	0.0002555	0.000478709	2e-06	9e-07
	3728.13	0.0002366	0.000479708	2e-06	1.8e-06
	3726.71	0.0002215	0.00047757	1.9e-06	3e-06
	3725.28	0.0002118	0.000473979	1.8e-06	4.2e-06
	3723.85	0.0002056	0.000472744	1.8e-06	5.2e-06
	3722.43	0.0002	0.000474015	1.7e-06	6.4e-06
	3721	0.0001944	0.000475287	1.6e-06	7.6e-06
	3719.57	0.0001909	0.000475286	1.5e-06	8.5e-06
	3718.15	0.0001906	0.000474529	1.4e-06	8.8e-06
	3716.72	0.0001917	0.00047381	1.2e-06	8.9e-06
	3715.3	0.0001908	0.000473559	1e-06	9.6e-06
	3713.87	0.0001855	0.000473787	9e-07	1.12e-05
	3712.44	0.0001783	0.000474327	9e-07	1.31e-05
	3711.02	0.0001759	0.000475366	9e-07	1.34e-05
	3709.59	0.0001795	0.000476697	8e-07	1.18e-05
	3708.16	0.0001841	0.000476893	8e-07	1.02e-05
	3706.74	0.0001851	0.00047518	7e-07	9.8e-06
	3705.31	0.0001819	0.000473568	5e-07	1.04e-05
	3703.89	0.0001761	0.000474582	4e-07	1.18e-05
	3702.46	0.0001698	0.000478144	3e-07	1.34e-05
	3701.03	0.0001641	0.000481838	1e-07	1.5e-05
	3699.61	0.000159	0.000482922	0	1.66e-05
	3698.18	0.0001544	0.000480869	0	1.83e-05
	3696.75	0.0001511	0.000478163	0	2e-05
	3695.33	0.0001489	0.000478083	1e-07	2.17e-05
	3693.9	0.0001469	0.000481174	2e-07	2.34e-05
	3692.48	0.0001456	0.000484513	3e-07	2.5e-05
	3691.05	0.0001478	0.000485922	4e-07	2.55e-05
	3689.62	0.0001551	0.000486464	6e-07	2.35e-05
	3688.2	0.0001635	0.00048793	8e-07	2e-05
	3686.77	0.0001659	0.000490237	9e-07	1.78e-05
	3685.34	0.0001619	0.000492179	9e-07	1.77e-05
	3683.92	0.0001563	0.000493327	1e-06	1.89e-05
	3682.49	0.000152	0.000493721	1.2e-06	2.05e-05
	3681.07	0.0001485	0.000493091	1.4e-06	2.25e-05
	3679.64	0.0001465	0.000491344	1.8e-06	2.45e-05
	3678.21	0.0001483	0.000489236	2.4e-06	2.54e-05
	3676.79	0.0001558	0.000487978	3.1e-06	2.44e-05
	3675.36	0.0001668	0.000487813	3.9e-06	2.19e-05
	3673.94	0.0001738	0.000487813	4.6e-06	2.04e-05
	3672.51	0.0001726	0.000486939	4.9e-06	2.12e-05
	3671.08	0.000166	0.000484662	4.8e-06	2.31e-05
	3669.66	0.0001589	0.000481052	4.2e-06	2.43e-05
	3668.23	0.0001547	0.00047684	3.4e-06	2.39e-05
	3666.8	0.0001524	0.000472685	2.6e-06	2.28e-05
	3665.38	0.0001505	0.000468632	2e-06	2.19e-05
	3663.95	0.0001485	0.000464809	1.5e-06	2.13e-05
	3662.53	0.0001463	0.000461636	1e-06	2.08e-05
	3661.1	0.0001446	0.00045853	6e-07	2e-05
	3659.67	0.0001444	0.000453802	4e-07	1.89e-05
	3658.25	0.0001461	0.000446751	2e-07	1.72e-05
	3656.82	0.0001489	0.00043875	1e-07	1.5e-05
	3655.39	0.0001499	0.000431771	0	1.32e-05
	3653.97	0.0001461	0.000426461	0	1.31e-05
	3652.54	0.0001377	0.000421924	0	1.48e-05
	3651.12	0.0001287	0.000416875	1e-07	1.71e-05
	3649.69	0.000125	0.000410591	3e-07	1.69e-05
	3648.26	0.0001267	0.000403179	6e-07	1.34e-05
	3646.84	0.000129	0.000395242	1e-06	9.9e-06
	3645.41	0.0001312	0.000387279	1.4e-06	7.7e-06
	3643.98	0.0001336	0.000379596	1.7e-06	6.5e-06
	3642.56	0.0001352	0.000372673	1.9e-06	5.8e-06
	3641.13	0.0001358	0.000366682	2.3e-06	5.2e-06
	3639.71	0.0001363	0.000360765	2.7e-06	4.7e-06
	3638.28	0.0001378	0.00035347	3.2e-06	4.1e-06
	3636.85	0.0001405	0.000344211	3.6e-06	3.4e-06
	3635.43	0.0001432	0.000334115	3.9e-06	2.7e-06
	3634	0.0001451	0.000325021	4.2e-06	2.2e-06
	3632.57	0.000146	0.000317834	4.5e-06	1.9e-06
	3631.15	0.000147	0.000311939	4.8e-06	1.6e-06
	3629.72	0.0001488	0.000306275	5.3e-06	1.2e-06
	3628.3	0.0001514	0.000300373	5.8e-06	7e-07
	3626.87	0.000154	0.000294288	6.3e-06	3e-07
	3625.44	0.0001555	0.000288054	6.6e-06	1e-07
	3624.02	0.0001552	0.000281382	6.8e-06	1e-07
	3622.59	0.0001523	0.000274463	6.9e-06	2e-07
	3621.17	0.0001468	0.000268979	7.2e-06	4e-07
	3619.74	0.0001409	0.000266539	7.6e-06	4e-07
	3618.31	0.0001373	0.000265324	8e-06	3e-07
	3616.89	0.0001363	0.000261869	8.4e-06	2e-07
	3615.46	0.0001372	0.000256317	8.6e-06	1e-07
	3614.03	0.0001397	0.000251205	8.9e-06	0
	3612.61	0.0001432	0.000247534	9.3e-06	1e-07
	3611.18	0.0001454	0.000244334	9.7e-06	2e-07
	3609.76	0.0001436	0.000240703	1.04e-05	3e-07
	3608.33	0.0001385	0.000236773	1.14e-05	2e-07
	3606.9	0.000133	0.000232987	1.24e-05	1e-07
	3605.48	0.0001292	0.000229181	1.33e-05	1e-07
	3604.05	0.0001265	0.000224769	1.4e-05	0
	3602.62	0.0001234	0.000220039	1.44e-05	0
	3601.2	0.0001201	0.000216391	1.49e-05	0
	3599.77	0.0001176	0.000214317	1.53e-05	0
	3598.35	0.0001158	0.000211925	1.59e-05	0
	3596.92	0.000114	0.000207204	1.65e-05	0
	3595.49	0.0001126	0.000200509	1.72e-05	1e-07
	3594.07	0.0001123	0.00019364	1.79e-05	2e-07
	3592.64	0.0001124	0.000188139	1.84e-05	3e-07
	3591.21	0.0001113	0.000184275	1.87e-05	4e-07
	3589.79	0.0001081	0.000181089	1.9e-05	3e-07
	3588.36	0.0001042	0.000177554	1.95e-05	3e-07
	3586.94	0.0001017	0.00017341	2.06e-05	4e-07
	3585.51	0.0001012	0.00016899	2.18e-05	6e-07
	3584.08	0.0001019	0.000164721	2.29e-05	8e-07
	3582.66	0.0001022	0.000160784	2.38e-05	9e-07
	3581.23	0.0001011	0.000157171	2.47e-05	1.1e-06
	3579.8	9.9e-05	0.000153926	2.57e-05	1.1e-06
	3578.38	9.67e-05	0.000150858	2.67e-05	1.1e-06
	3576.95	9.53e-05	0.000147055	2.77e-05	1.1e-06
	3575.53	9.47e-05	0.00014197	2.85e-05	1.2e-06
	3574.1	9.42e-05	0.000136599	2.9e-05	1.4e-06
	3572.67	9.16e-05	0.000132542	2.95e-05	1.4e-06
	3571.25	8.52e-05	0.000130281	3e-05	1e-06
	3569.82	7.57e-05	0.000128834	3.07e-05	5e-07
	3568.4	6.72e-05	0.000126938	3.17e-05	3e-07
	3566.97	6.38e-05	0.000123984	3.29e-05	3e-07
	3565.54	6.67e-05	0.000120384	3.41e-05	7e-07
	3564.12	7.34e-05	0.000117178	3.5e-05	1.5e-06
	3562.69	8.05e-05	0.000114927	3.55e-05	2.3e-06
	3561.26	8.52e-05	0.000113077	3.58e-05	2.9e-06
	3559.84	8.75e-05	0.000111066	3.63e-05	3.2e-06
	3558.41	8.85e-05	0.00010924	3.68e-05	3.3e-06
	3556.99	8.82e-05	0.00010792	3.71e-05	3.4e-06
	3555.56	8.68e-05	0.000106617	3.73e-05	3.2e-06
	3554.13	8.49e-05	0.000104927	3.75e-05	3.1e-06
	3552.71	8.38e-05	0.000103236	3.78e-05	3e-06
	3551.28	8.45e-05	0.000102088	3.82e-05	3.2e-06
	3549.85	8.61e-05	0.000101351	3.83e-05	3.5e-06
	3548.43	8.7e-05	0.00010048	3.8e-05	3.8e-06
	3547	8.61e-05	9.93013e-05	3.77e-05	3.9e-06
	3545.58	8.41e-05	9.80941e-05	3.76e-05	3.8e-06
	3544.15	8.29e-05	9.70733e-05	3.78e-05	3.7e-06
	3542.72	8.38e-05	9.61239e-05	3.82e-05	3.6e-06
	3541.3	8.54e-05	9.51345e-05	3.86e-05	3.7e-06
	3539.87	8.57e-05	9.4352e-05	3.87e-05	3.6e-06
	3538.44	8.38e-05	9.4138e-05	3.88e-05	3.3e-06
	3537.02	8.13e-05	9.43251e-05	3.88e-05	3e-06
	3535.59	7.99e-05	9.41348e-05	3.87e-05	2.9e-06
	3534.17	7.97e-05	9.31512e-05	3.88e-05	2.9e-06
	3532.74	7.94e-05	9.18232e-05	3.89e-05	2.9e-06
	3531.31	7.85e-05	9.09044e-05	3.89e-05	2.7e-06
	3529.89	7.76e-05	9.06701e-05	3.86e-05	2.6e-06
	3528.46	7.81e-05	9.07347e-05	3.79e-05	2.7e-06
	3527.03	7.96e-05	9.06626e-05	3.71e-05	3e-06
	3525.61	8.03e-05	9.03583e-05	3.68e-05	3.2e-06
	3524.18	7.96e-05	8.9932e-05	3.7e-05	3.1e-06
	3522.76	7.85e-05	8.95124e-05	3.78e-05	2.9e-06
	3521.33	7.83e-05	8.92055e-05	3.86e-05	2.8e-06
	3519.9	7.87e-05	8.91113e-05	3.94e-05	2.8e-06
	3518.48	7.89e-05	8.92542e-05	3.98e-05	2.8e-06
	3517.05	7.87e-05	8.93704e-05	4e-05	2.7e-06
	3515.63	7.83e-05	8.8937e-05	4.01e-05	2.7e-06
	3514.2	7.76e-05	8.77108e-05	4.02e-05	2.6e-06
	3512.77	7.63e-05	8.60387e-05	4.05e-05	2.5e-06
	3511.35	7.52e-05	8.45388e-05	4.08e-05	2.4e-06
	3509.92	7.52e-05	8.36183e-05	4.1e-05	2.5e-06
	3508.49	7.67e-05	8.31118e-05	4.12e-05	2.8e-06
	3507.07	7.84e-05	8.26393e-05	4.13e-05	3e-06
	3505.64	7.88e-05	8.20749e-05	4.12e-05	3.1e-06
	3504.22	7.78e-05	8.15144e-05	4.11e-05	3.1e-06
	3502.79	7.67e-05	8.10767e-05	4.12e-05	3.1e-06
	3501.36	7.64e-05	8.07246e-05	4.16e-05	3.2e-06
	3499.94	7.63e-05	8.02557e-05	4.23e-05	3.1e-06
	3498.51	7.57e-05	7.95833e-05	4.31e-05	2.9e-06
	3497.08	7.47e-05	7.8912e-05	4.37e-05	2.7e-06
	3495.66	7.43e-05	7.84225e-05	4.42e-05	2.6e-06
	3494.23	7.47e-05	7.7919e-05	4.44e-05	2.7e-06
	3492.81	7.53e-05	7.71427e-05	4.46e-05	2.9e-06
	3491.38	7.54e-05	7.61802e-05	4.47e-05	3e-06
	3489.95	7.49e-05	7.53215e-05	4.48e-05	3e-06
	3488.53	7.43e-05	7.47536e-05	4.49e-05	3e-06
	3487.1	7.38e-05	7.44513e-05	4.52e-05	3e-06
	3485.67	7.31e-05	7.42234e-05	4.55e-05	3e-06
	3484.25	7.2e-05	7.38758e-05	4.58e-05	2.9e-06
	3482.82	7.09e-05	7.3389e-05	4.6e-05	2.9e-06
	3481.4	7.07e-05	7.29124e-05	4.61e-05	2.9e-06
	3479.97	7.14e-05	7.25859e-05	4.62e-05	3e-06
	3478.54	7.23e-05	7.2375e-05	4.64e-05	3.1e-06
	3477.12	7.26e-05	7.21605e-05	4.67e-05	3.1e-06
	3475.69	7.24e-05	7.192e-05	4.69e-05	3.1e-06
	3474.26	7.24e-05	7.1712e-05	4.68e-05	3.1e-06
	3472.84	7.25e-05	7.15557e-05	4.66e-05	3.1e-06
	3471.41	7.25e-05	7.1396e-05	4.62e-05	3.1e-06
	3469.99	7.22e-05	7.12198e-05	4.59e-05	3e-06
	3468.56	7.14e-05	7.11161e-05	4.55e-05	2.8e-06
	3467.13	7.05e-05	7.11493e-05	4.52e-05	2.7e-06
	3465.71	6.95e-05	7.12655e-05	4.48e-05	2.6e-06
	3464.28	6.85e-05	7.13826e-05	4.46e-05	2.5e-06
	3462.86	6.78e-05	7.15085e-05	4.45e-05	2.5e-06
	3461.43	6.8e-05	7.16943e-05	4.42e-05	2.6e-06
	3460	6.86e-05	7.19265e-05	4.37e-05	2.6e-06
	3458.58	6.91e-05	7.21295e-05	4.32e-05	2.6e-06
	3457.15	6.91e-05	7.22544e-05	4.25e-05	2.6e-06
	3455.72	6.85e-05	7.23944e-05	4.18e-05	2.4e-06
	3454.3	6.75e-05	7.27593e-05	4.11e-05	2.1e-06
	3452.87	6.62e-05	7.3302e-05	4.03e-05	1.8e-06
	3451.45	6.47e-05	7.34211e-05	3.92e-05	1.5e-06
	3450.02	6.25e-05	7.33729e-05	3.79e-05	1.2e-06
	3448.59	6.01e-05	7.34329e-05	3.67e-05	9e-07
	3447.17	5.85e-05	7.37359e-05	3.57e-05	8e-07
	3445.74	5.85e-05	7.42527e-05	3.49e-05	8e-07
	3444.31	5.96e-05	7.47817e-05	3.41e-05	8e-07
	3442.89	6.07e-05	7.51995e-05	3.34e-05	8e-07
	3441.46	6.15e-05	7.55899e-05	3.25e-05	7e-07
	3440.04	6.18e-05	7.60837e-05	3.16e-05	6e-07
	3438.61	6.15e-05	7.67097e-05	3.08e-05	5e-07
	3437.18	6.06e-05	7.73982e-05	3.01e-05	4e-07
	3435.76	5.95e-05	7.80678e-05	2.94e-05	3e-07
	3434.33	5.85e-05	7.87216e-05	2.85e-05	2e-07
	3432.9	5.75e-05	7.94311e-05	2.76e-05	1e-07
	3431.48	5.64e-05	8.02075e-05	2.67e-05	1e-07
	3430.05	5.54e-05	8.09383e-05	2.6e-05	0
	3428.63	5.46e-05	8.15164e-05	2.55e-05	0
	3427.2	5.4e-05	8.19928e-05	2.49e-05	0
	3425.77	5.41e-05	8.24884e-05	2.44e-05	0
	3424.35	5.46e-05	8.30224e-05	2.4e-05	0
	3422.92	5.49e-05	8.35045e-05	2.37e-05	0
	3421.49	5.45e-05	8.3881e-05	2.33e-05	0
	3420.07	5.28e-05	8.41876e-05	2.26e-05	0
	3418.64	4.98e-05	8.4467e-05	2.16e-05	0
	3417.22	4.65e-05	8.47293e-05	2.08e-05	2e-07
	3415.79	4.49e-05	8.49557e-05	2.04e-05	3e-07
	3414.36	4.62e-05	8.51192e-05	2.06e-05	2e-07
	3412.94	5e-05	8.52146e-05	2.15e-05	1e-07
	3411.51	5.42e-05	8.52531e-05	2.25e-05	0
	3410.09	5.7e-05	8.52268e-05	2.33e-05	0
	3408.66	5.8e-05	8.51146e-05	2.37e-05	1e-07
	3407.23	5.79e-05	8.49338e-05	2.36e-05	1e-07
	3405.81	5.72e-05	8.47303e-05	2.31e-05	1e-07
	3404.38	5.59e-05	8.45167e-05	2.23e-05	1e-07
	3402.95	5.3e-05	8.42648e-05	2.11e-05	0
	3401.53	4.68e-05	8.3959e-05	1.98e-05	1e-07
	3400.1	4.38e-05	8.36052e-05	1.77e-05	4e-07
	3398.68	5.84e-05	8.32344e-05	1.37e-05	0
	3397.25	5.49e-05	8.28647e-05	1.17e-05	1e-07
	3395.82	4.49e-05	8.2414e-05	1.11e-05	7e-07
	3394.4	4.15e-05	8.17633e-05	1.15e-05	9e-07
	3392.97	4.44e-05	8.0949e-05	1.32e-05	4e-07
	3391.54	5e-05	8.01453e-05	1.62e-05	0
	3390.12	5.54e-05	7.94323e-05	1.98e-05	1e-07
	3388.69	6.02e-05	7.87383e-05	2.34e-05	5e-07
	3387.27	6.43e-05	7.8026e-05	2.64e-05	1.2e-06
	3385.84	6.73e-05	7.73247e-05	2.88e-05	1.8e-06
	3384.41	6.79e-05	7.66308e-05	3.11e-05	2.2e-06
	3382.99	6.62e-05	7.59118e-05	3.32e-05	2.2e-06
	3381.56	6.39e-05	7.51603e-05	3.52e-05	2.1e-06
	3380.13	6.15e-05	7.43811e-05	3.68e-05	2e-06
	3378.71	5.95e-05	7.35704e-05	3.81e-05	1.9e-06
	3377.28	5.81e-05	7.27349e-05	3.91e-05	1.9e-06
	3375.86	5.77e-05	7.18904e-05	3.98e-05	1.9e-06
	3374.43	5.75e-05	7.10603e-05	4.04e-05	1.9e-06
	3373	5.72e-05	7.02576e-05	4.08e-05	1.9e-06
	3371.58	5.73e-05	6.9487e-05	4.11e-05	1.9e-06
	3370.15	5.83e-05	6.87136e-05	4.12e-05	2.1e-06
	3368.72	5.97e-05	6.78669e-05	4.13e-05	2.4e-06
	3367.3	6.09e-05	6.69297e-05	4.15e-05	2.7e-06
	3365.87	6.11e-05	6.59654e-05	4.2e-05	2.9e-06
	3364.45	6.04e-05	6.50295e-05	4.27e-05	3e-06
	3363.02	5.92e-05	6.41072e-05	4.31e-05	2.8e-06
	3361.59	5.8e-05	6.31644e-05	4.32e-05	2.6e-06
	3360.17	5.69e-05	6.2225e-05	4.32e-05	2.3e-06
	3358.74	5.6e-05	6.13414e-05	4.33e-05	2.2e-06
	3357.32	5.54e-05	6.05346e-05	4.34e-05	2.1e-06
	3355.89	5.47e-05	5.9784e-05	4.37e-05	2.1e-06
	3354.46	5.37e-05	5.9062e-05	4.4e-05	2e-06
	3353.04	5.26e-05	5.83557e-05	4.43e-05	1.9e-06
	3351.61	5.19e-05	5.76629e-05	4.46e-05	1.7e-06
	3350.18	5.16e-05	5.69784e-05	4.48e-05	1.7e-06
	3348.76	5.14e-05	5.62785e-05	4.51e-05	1.6e-06
	3347.33	5.13e-05	5.55128e-05	4.53e-05	1.7e-06
	3345.91	5.11e-05	5.47689e-05	4.55e-05	1.7e-06
	3344.48	5.1e-05	5.45069e-05	4.57e-05	1.7e-06
	3343.05	5.1e-05	5.43535e-05	4.58e-05	1.8e-06
	3341.63	5.14e-05	5.41201e-05	4.59e-05	1.9e-06
	3340.2	5.23e-05	5.38601e-05	4.59e-05	2e-06
	3338.77	5.37e-05	5.36403e-05	4.57e-05	2.2e-06
	3337.35	5.47e-05	5.35111e-05	4.54e-05	2.3e-06
	3335.92	5.49e-05	5.34812e-05	4.54e-05	2.4e-06
	3334.5	5.41e-05	5.34986e-05	4.57e-05	2.3e-06
	3333.07	5.3e-05	5.3512e-05	4.61e-05	2.2e-06
	3331.64	5.22e-05	5.35105e-05	4.65e-05	2.1e-06
	3330.22	5.19e-05	5.34985e-05	4.65e-05	2.1e-06
	3328.79	5.22e-05	5.3478e-05	4.63e-05	2.1e-06
	3327.36	5.28e-05	5.34423e-05	4.61e-05	2.2e-06
	3325.94	5.32e-05	5.33781e-05	4.6e-05	2.2e-06
	3324.51	5.31e-05	5.3296e-05	4.62e-05	2.2e-06
	3323.09	5.24e-05	5.32242e-05	4.67e-05	2.2e-06
	3321.66	5.16e-05	5.3183e-05	4.72e-05	2.2e-06
	3320.23	5.11e-05	5.31613e-05	4.75e-05	2.2e-06
	3318.81	5.11e-05	5.31466e-05	4.76e-05	2.2e-06
	3317.38	5.16e-05	5.31445e-05	4.74e-05	2.3e-06
	3315.95	5.24e-05	5.3162e-05	4.72e-05	2.4e-06
	3314.53	5.35e-05	5.31948e-05	4.7e-05	2.5e-06
	3313.1	5.45e-05	5.32356e-05	4.69e-05	2.7e-06
	3311.68	5.54e-05	5.32855e-05	4.69e-05	3e-06
	3310.25	5.6e-05	5.33396e-05	4.7e-05	3.2e-06
	3308.82	5.6e-05	5.33791e-05	4.71e-05	3.2e-06
	3307.4	5.53e-05	5.34018e-05	4.74e-05	3.1e-06
	3305.97	5.4e-05	5.34215e-05	4.79e-05	3e-06
	3304.54	5.31e-05	5.34454e-05	4.84e-05	2.8e-06
	3303.12	5.27e-05	5.34606e-05	4.88e-05	2.8e-06
	3301.69	5.27e-05	5.34507e-05	4.88e-05	2.8e-06
	3300.27	5.32e-05	5.34232e-05	4.85e-05	2.9e-06
	3298.84	5.37e-05	5.33871e-05	4.82e-05	3e-06
	3297.41	5.41e-05	5.33404e-05	4.8e-05	3.1e-06
	3295.99	5.44e-05	5.32762e-05	4.8e-05	3.2e-06
	3294.56	5.49e-05	5.32031e-05	4.8e-05	3.4e-06
	3293.14	5.57e-05	5.31305e-05	4.8e-05	3.5e-06
	3291.71	5.62e-05	5.30573e-05	4.8e-05	3.5e-06
	3290.28	5.6e-05	5.2975e-05	4.8e-05	3.5e-06
	3288.86	5.52e-05	5.28788e-05	4.81e-05	3.3e-06
	3287.43	5.41e-05	5.27715e-05	4.83e-05	3.2e-06
	3286	5.33e-05	5.26638e-05	4.84e-05	3.2e-06
	3284.58	5.3e-05	5.25643e-05	4.83e-05	3.2e-06
	3283.15	5.31e-05	5.247e-05	4.8e-05	3.3e-06
	3281.73	5.34e-05	5.23817e-05	4.77e-05	3.3e-06
	3280.3	5.38e-05	5.22911e-05	4.73e-05	3.3e-06
	3278.87	5.47e-05	5.21865e-05	4.7e-05	3.4e-06
	3277.45	5.62e-05	5.20553e-05	4.66e-05	3.7e-06
	3276.02	5.76e-05	5.18942e-05	4.62e-05	3.9e-06
	3274.59	5.82e-05	5.17206e-05	4.6e-05	3.9e-06
	3273.17	5.75e-05	5.15486e-05	4.6e-05	3.8e-06
	3271.74	5.58e-05	5.13665e-05	4.64e-05	3.5e-06
	3270.32	5.4e-05	5.1168e-05	4.7e-05	3.3e-06
	3268.89	5.25e-05	5.0961e-05	4.76e-05	3.2e-06
	3267.46	5.18e-05	5.07492e-05	4.81e-05	3.2e-06
	3266.04	5.17e-05	5.05161e-05	4.84e-05	3.3e-06
	3264.61	5.18e-05	5.0267e-05	4.87e-05	3.4e-06
	3263.18	5.19e-05	5.00294e-05	4.9e-05	3.5e-06
	3261.76	5.2e-05	4.98089e-05	4.93e-05	3.6e-06
	3260.33	5.22e-05	4.96017e-05	4.94e-05	3.7e-06
	3258.91	5.27e-05	4.94152e-05	4.95e-05	3.8e-06
	3257.48	5.33e-05	4.92569e-05	4.94e-05	4e-06
	3256.05	5.38e-05	4.90982e-05	4.94e-05	4.1e-06
	3254.63	5.39e-05	4.89142e-05	4.97e-05	4.1e-06
	3253.2	5.31e-05	4.87065e-05	5.03e-05	4e-06
	3251.77	5.18e-05	4.84781e-05	5.1e-05	3.9e-06
	3250.35	5.08e-05	4.82162e-05	5.15e-05	3.8e-06
	3248.92	5.08e-05	4.79273e-05	5.17e-05	3.8e-06
	3247.5	5.19e-05	4.76397e-05	5.17e-05	4.1e-06
	3246.07	5.33e-05	4.73776e-05	5.17e-05	4.4e-06
	3244.64	5.37e-05	4.7138e-05	5.19e-05	4.6e-06
	3243.22	5.29e-05	4.69031e-05	5.22e-05	4.6e-06
	3241.79	5.16e-05	4.6665e-05	5.25e-05	4.5e-06
	3240.37	5.08e-05	4.64188e-05	5.28e-05	4.3e-06
	3238.94	5.06e-05	4.61622e-05	5.29e-05	4.3e-06
	3237.51	5.07e-05	4.59017e-05	5.3e-05	4.3e-06
	3236.09	5.08e-05	4.56449e-05	5.31e-05	4.4e-06
	3234.66	5.08e-05	4.53844e-05	5.32e-05	4.5e-06
	3233.23	5.08e-05	4.51116e-05	5.33e-05	4.6e-06
	3231.81	5.09e-05	4.48264e-05	5.33e-05	4.7e-06
	3230.38	5.09e-05	4.45331e-05	5.33e-05	4.7e-06
	3228.96	5.07e-05	4.42401e-05	5.36e-05	4.6e-06
	3227.53	5.03e-05	4.39724e-05	5.4e-05	4.5e-06
	3226.1	4.98e-05	4.37468e-05	5.44e-05	4.3e-06
	3224.68	4.93e-05	4.35561e-05	5.47e-05	4.3e-06
	3223.25	4.94e-05	4.33863e-05	5.46e-05	4.3e-06
	3221.82	5.01e-05	4.32321e-05	5.44e-05	4.5e-06
	3220.4	5.09e-05	4.30922e-05	5.44e-05	4.7e-06
	3218.97	5.12e-05	4.29623e-05	5.45e-05	4.7e-06
	3217.55	5.1e-05	4.28303e-05	5.46e-05	4.6e-06
	3216.12	5.1e-05	4.26778e-05	5.45e-05	4.5e-06
	3214.69	5.12e-05	4.25013e-05	5.42e-05	4.4e-06
	3213.27	5.12e-05	4.23114e-05	5.41e-05	4.4e-06
	3211.84	5.09e-05	4.21184e-05	5.43e-05	4.4e-06
	3210.41	5.02e-05	4.19221e-05	5.47e-05	4.3e-06
	3208.99	4.93e-05	4.17196e-05	5.5e-05	4.2e-06
	3207.56	4.81e-05	4.15121e-05	5.52e-05	4e-06
	3206.14	4.71e-05	4.13053e-05	5.52e-05	3.8e-06
	3204.71	4.64e-05	4.11083e-05	5.51e-05	3.7e-06
	3203.28	4.63e-05	4.09284e-05	5.5e-05	3.7e-06
	3201.86	4.69e-05	4.07599e-05	5.49e-05	3.9e-06
	3200.43	4.8e-05	4.05926e-05	5.48e-05	4.1e-06
	3199	4.94e-05	4.04196e-05	5.46e-05	4.3e-06
	3197.58	5e-05	4.02384e-05	5.45e-05	4.4e-06
	3196.15	4.95e-05	4.00484e-05	5.47e-05	4.2e-06
	3194.73	4.82e-05	3.9864e-05	5.5e-05	3.9e-06
	3193.3	4.69e-05	3.96947e-05	5.53e-05	3.7e-06
	3191.87	4.6e-05	3.95363e-05	5.54e-05	3.6e-06
	3190.45	4.56e-05	3.93784e-05	5.53e-05	3.6e-06
	3189.02	4.58e-05	3.92249e-05	5.52e-05	3.6e-06
	3187.6	4.66e-05	3.90769e-05	5.51e-05	3.7e-06
	3186.17	4.74e-05	3.89251e-05	5.49e-05	3.8e-06
	3184.74	4.77e-05	3.876e-05	5.49e-05	3.8e-06
	3183.32	4.73e-05	3.85852e-05	5.5e-05	3.8e-06
	3181.89	4.71e-05	3.84187e-05	5.5e-05	3.7e-06
	3180.46	4.75e-05	3.82654e-05	5.51e-05	3.9e-06
	3179.04	4.83e-05	3.8119e-05	5.51e-05	4.1e-06
	3177.61	4.86e-05	3.79811e-05	5.52e-05	4.1e-06
	3176.19	4.78e-05	3.78457e-05	5.53e-05	3.9e-06
	3174.76	4.65e-05	3.76924e-05	5.53e-05	3.6e-06
	3173.33	4.55e-05	3.75118e-05	5.52e-05	3.3e-06
	3171.91	4.51e-05	3.73255e-05	5.51e-05	3.3e-06
	3170.48	4.51e-05	3.71662e-05	5.51e-05	3.2e-06
	3169.05	4.51e-05	3.70512e-05	5.51e-05	3.2e-06
	3167.63	4.5e-05	3.69754e-05	5.52e-05	3.2e-06
	3166.2	4.49e-05	3.69294e-05	5.52e-05	3.1e-06
	3164.78	4.48e-05	3.69216e-05	5.52e-05	3.1e-06
	3163.35	4.46e-05	3.69455e-05	5.53e-05	3.1e-06
	3161.92	4.44e-05	3.69825e-05	5.53e-05	3.1e-06
	3160.5	4.42e-05	3.70205e-05	5.52e-05	3.1e-06
	3159.07	4.41e-05	3.70698e-05	5.52e-05	3e-06
	3157.64	4.41e-05	3.71209e-05	5.5e-05	3e-06
	3156.22	4.43e-05	3.71504e-05	5.49e-05	2.9e-06
	3154.79	4.45e-05	3.71562e-05	5.48e-05	2.9e-06
	3153.37	4.45e-05	3.71427e-05	5.48e-05	2.9e-06
	3151.94	4.44e-05	3.71162e-05	5.49e-05	2.9e-06
	3150.51	4.39e-05	3.70945e-05	5.49e-05	2.9e-06
	3149.09	4.35e-05	3.71017e-05	5.5e-05	2.8e-06
	3147.66	4.31e-05	3.71353e-05	5.51e-05	2.8e-06
	3146.23	4.3e-05	3.71824e-05	5.51e-05	2.8e-06
	3144.81	4.32e-05	3.72478e-05	5.5e-05	2.9e-06
	3143.38	4.35e-05	3.7335e-05	5.49e-05	2.9e-06
	3141.96	4.38e-05	3.74336e-05	5.46e-05	2.8e-06
	3140.53	4.39e-05	3.75222e-05	5.43e-05	2.8e-06
	3139.1	4.38e-05	3.75806e-05	5.39e-05	2.7e-06
	3137.68	4.38e-05	3.76045e-05	5.36e-05	2.6e-06
	3136.25	4.43e-05	3.76001e-05	5.34e-05	2.7e-06
	3134.83	4.51e-05	3.75759e-05	5.32e-05	2.9e-06
	3133.4	4.58e-05	3.75553e-05	5.3e-05	3e-06
	3131.97	4.58e-05	3.7566e-05	5.29e-05	2.9e-06
	3130.55	4.53e-05	3.76237e-05	5.29e-05	2.8e-06
	3129.12	4.51e-05	3.77274e-05	5.29e-05	2.8e-06
	3127.69	4.56e-05	3.78636e-05	5.29e-05	2.9e-06
	3126.27	4.63e-05	3.8003e-05	5.27e-05	3e-06
	3124.84	4.7e-05	3.81152e-05	5.24e-05	3.1e-06
	3123.42	4.76e-05	3.81885e-05	5.2e-05	3.2e-06
	3121.99	4.82e-05	3.82236e-05	5.14e-05	3.2e-06
	3120.56	4.87e-05	3.82162e-05	5.1e-05	3.2e-06
	3119.14	4.9e-05	3.81638e-05	5.06e-05	3.3e-06
	3117.71	4.92e-05	3.80824e-05	5.03e-05	3.4e-06
	3116.28	4.88e-05	3.79845e-05	5.02e-05	3.3e-06
	3114.86	4.76e-05	3.78779e-05	5.04e-05	3.1e-06
	3113.43	4.61e-05	3.77608e-05	5.08e-05	2.9e-06
	3112.01	4.51e-05	3.7635e-05	5.11e-05	2.7e-06
	3110.58	4.48e-05	3.75022e-05	5.12e-05	2.7e-06
	3109.15	4.48e-05	3.73597e-05	5.12e-05	2.7e-06
	3107.73	4.43e-05	3.72071e-05	5.11e-05	2.6e-06
	3106.3	4.36e-05	3.7049e-05	5.11e-05	2.5e-06
	3104.87	4.35e-05	3.68972e-05	5.1e-05	2.4e-06
	3103.45	4.45e-05	3.67588e-05	5.07e-05	2.6e-06
	3102.02	4.58e-05	3.66392e-05	5.03e-05	2.8e-06
	3100.6	4.66e-05	3.65421e-05	4.99e-05	2.9e-06
	3099.17	4.63e-05	3.64723e-05	4.98e-05	2.8e-06
	3097.74	4.57e-05	3.64237e-05	4.98e-05	2.6e-06
	3096.32	4.5e-05	3.63839e-05	4.97e-05	2.4e-06
	3094.89	4.42e-05	3.63544e-05	4.95e-05	2.3e-06
	3093.46	4.31e-05	3.63326e-05	4.93e-05	2.1e-06
	3092.04	4.21e-05	3.63148e-05	4.91e-05	2e-06
	3090.61	4.16e-05	3.62926e-05	4.9e-05	1.9e-06
	3089.19	4.14e-05	3.62534e-05	4.89e-05	1.8e-06
	3087.76	4.13e-05	3.61977e-05	4.88e-05	1.7e-06
	3086.33	4.14e-05	3.61316e-05	4.85e-05	1.7e-06
	3084.91	4.21e-05	3.60734e-05	4.82e-05	1.8e-06
	3083.48	4.34e-05	3.60329e-05	4.77e-05	2e-06
	3082.06	4.48e-05	3.6014e-05	4.72e-05	2.3e-06
	3080.63	4.56e-05	3.60042e-05	4.72e-05	2.6e-06
	3079.2	4.5e-05	3.60039e-05	4.79e-05	2.8e-06
	3077.78	4.31e-05	3.60124e-05	4.92e-05	2.9e-06
	3076.35	4.09e-05	3.60284e-05	5.05e-05	2.9e-06
	3074.92	3.94e-05	3.60446e-05	5.14e-05	2.9e-06
	3073.5	3.89e-05	3.60631e-05	5.15e-05	2.9e-06
	3072.07	3.91e-05	3.6091e-05	5.09e-05	2.9e-06
	3070.65	3.98e-05	3.61161e-05	4.98e-05	2.7e-06
	3069.22	4.09e-05	3.61196e-05	4.83e-05	2.6e-06
	3067.79	4.23e-05	3.6098e-05	4.67e-05	2.6e-06
	3066.37	4.33e-05	3.60672e-05	4.53e-05	2.6e-06
	3064.94	4.36e-05	3.60481e-05	4.42e-05	2.5e-06
	3063.51	4.29e-05	3.60461e-05	4.32e-05	2.2e-06
	3062.09	4.2e-05	3.60583e-05	4.21e-05	1.8e-06
	3060.66	4.14e-05	3.60764e-05	4.09e-05	1.5e-06
	3059.24	4.15e-05	3.60933e-05	3.94e-05	1.2e-06
	3057.81	4.2e-05	3.61025e-05	3.78e-05	1.1e-06
	3056.38	4.22e-05	3.61115e-05	3.62e-05	9e-07
	3054.96	4.16e-05	3.61304e-05	3.48e-05	7e-07
	3053.53	4.04e-05	3.61679e-05	3.36e-05	5e-07
	3052.1	3.92e-05	3.62412e-05	3.24e-05	3e-07
	3050.68	3.83e-05	3.63481e-05	3.12e-05	2e-07
	3049.25	3.72e-05	3.6487e-05	3e-05	1e-07
	3047.83	3.56e-05	3.66635e-05	2.88e-05	1e-07
	3046.4	3.35e-05	3.68979e-05	2.76e-05	0
	3044.97	3.15e-05	3.72015e-05	2.63e-05	0
	3043.55	2.97e-05	3.7543e-05	2.5e-05	1e-07
	3042.12	2.8e-05	3.78889e-05	2.38e-05	2e-07
	3040.69	2.63e-05	3.82486e-05	2.28e-05	4e-07
	3039.27	2.48e-05	3.86446e-05	2.19e-05	6e-07
	3037.84	2.39e-05	3.907e-05	2.1e-05	7e-07
	3036.42	2.38e-05	3.95146e-05	2.02e-05	8e-07
	3034.99	2.43e-05	3.99761e-05	1.93e-05	8e-07
	3033.56	2.49e-05	4.04529e-05	1.84e-05	8e-07
	3032.14	2.49e-05	4.09461e-05	1.77e-05	9e-07
	3030.71	2.39e-05	4.14425e-05	1.72e-05	1e-06
	3029.29	2.23e-05	4.19229e-05	1.68e-05	1.3e-06
	3027.86	2.09e-05	4.23688e-05	1.65e-05	1.7e-06
	3026.43	2.02e-05	4.27617e-05	1.61e-05	1.9e-06
	3025.01	1.99e-05	4.30794e-05	1.56e-05	2e-06
	3023.58	1.96e-05	4.32967e-05	1.52e-05	2.2e-06
	3022.15	1.92e-05	4.33996e-05	1.49e-05	2.3e-06
	3020.73	1.86e-05	4.3398e-05	1.46e-05	2.6e-06
	3019.3	1.81e-05	4.33193e-05	1.42e-05	2.9e-06
	3017.88	1.81e-05	4.32024e-05	1.37e-05	3.1e-06
	3016.45	1.9e-05	4.30763e-05	1.32e-05	3e-06
	3015.02	2.09e-05	4.29564e-05	1.28e-05	2.6e-06
	3013.6	2.32e-05	4.28388e-05	1.24e-05	2.1e-06
	3012.17	2.5e-05	4.27205e-05	1.23e-05	1.7e-06
	3010.74	2.6e-05	4.2592e-05	1.24e-05	1.6e-06
	3009.32	2.63e-05	4.24592e-05	1.26e-05	1.5e-06
	3007.89	2.67e-05	4.23238e-05	1.27e-05	1.4e-06
	3006.47	2.76e-05	4.21952e-05	1.26e-05	1.3e-06
	3005.04	2.88e-05	4.20747e-05	1.26e-05	1.1e-06
	3003.61	3e-05	4.19576e-05	1.27e-05	1e-06
	3002.19	3.09e-05	4.18456e-05	1.28e-05	9e-07
	3000.76	3.15e-05	4.17415e-05	1.29e-05	8e-07
	2999.33	3.13e-05	4.16451e-05	1.31e-05	8e-07
	2997.91	3.18e-05	4.15564e-05	1.33e-05	8e-07
	2996.48	3.28e-05	4.1481e-05	1.35e-05	6e-07
	2995.06	3.38e-05	4.14175e-05	1.37e-05	5e-07
	2993.63	3.39e-05	4.13598e-05	1.39e-05	4e-07
	2992.2	3.33e-05	4.12932e-05	1.43e-05	4e-07
	2990.78	3.27e-05	4.12054e-05	1.46e-05	4e-07
	2989.35	3.28e-05	4.10871e-05	1.49e-05	4e-07
	2987.92	3.3e-05	4.0925e-05	1.52e-05	4e-07
	2986.5	3.28e-05	4.07122e-05	1.57e-05	4e-07
	2985.07	3.24e-05	4.04511e-05	1.64e-05	4e-07
	2983.65	3.2e-05	4.01533e-05	1.73e-05	4e-07
	2982.22	3.19e-05	3.98361e-05	1.83e-05	3e-07
	2980.79	3.19e-05	3.95e-05	1.93e-05	3e-07
	2979.37	3.18e-05	3.91401e-05	2.02e-05	2e-07
	2977.94	3.19e-05	3.87387e-05	2.08e-05	2e-07
	2976.52	3.22e-05	3.82911e-05	2.1e-05	2e-07
	2975.09	3.26e-05	3.77985e-05	2.06e-05	2e-07
	2973.66	3.26e-05	3.72679e-05	1.99e-05	2e-07
	2972.24	3.21e-05	3.67016e-05	1.91e-05	2e-07
	2970.81	3.13e-05	3.61096e-05	1.81e-05	3e-07
	2969.38	3.07e-05	3.54988e-05	1.71e-05	4e-07
	2967.96	3.05e-05	3.48723e-05	1.63e-05	4e-07
	2966.53	3.04e-05	3.42347e-05	1.57e-05	4e-07
	2965.11	3e-05	3.35946e-05	1.53e-05	5e-07
	2963.68	2.95e-05	3.29703e-05	1.49e-05	5e-07
	2962.25	2.92e-05	3.2391e-05	1.46e-05	6e-07
	2960.83	2.92e-05	3.18843e-05	1.44e-05	6e-07
	2959.4	2.92e-05	3.1466e-05	1.43e-05	6e-07
	2957.97	2.93e-05	3.11187e-05	1.43e-05	6e-07
	2956.55	2.95e-05	3.08241e-05	1.43e-05	5e-07
	2955.12	2.95e-05	3.05717e-05	1.42e-05	5e-07
	2953.7	2.92e-05	3.03708e-05	1.42e-05	5e-07
	2952.27	2.87e-05	3.02297e-05	1.41e-05	5e-07
	2950.84	2.82e-05	3.01592e-05	1.4e-05	6e-07
	2949.42	2.79e-05	3.01622e-05	1.38e-05	6e-07
	2947.99	2.79e-05	3.02327e-05	1.37e-05	6e-07
	2946.56	2.79e-05	3.03623e-05	1.36e-05	7e-07
	2945.14	2.79e-05	3.05362e-05	1.36e-05	7e-07
	2943.71	2.8e-05	3.07741e-05	1.38e-05	7e-07
	2942.29	2.81e-05	3.10906e-05	1.42e-05	7e-07
	2940.86	2.84e-05	3.14818e-05	1.46e-05	7e-07
	2939.43	2.87e-05	3.19245e-05	1.5e-05	6e-07
	2938.01	2.9e-05	3.23877e-05	1.52e-05	6e-07
	2936.58	2.93e-05	3.28674e-05	1.53e-05	6e-07
	2935.15	2.95e-05	3.33645e-05	1.51e-05	6e-07
	2933.73	2.93e-05	3.38732e-05	1.48e-05	7e-07
	2932.3	2.9e-05	3.43689e-05	1.43e-05	8e-07
	2930.88	2.85e-05	3.48284e-05	1.38e-05	1e-06
	2929.45	2.81e-05	3.52365e-05	1.33e-05	1.1e-06
	2928.02	2.79e-05	3.55845e-05	1.28e-05	1.2e-06
	2926.6	2.79e-05	3.58675e-05	1.23e-05	1.3e-06
	2925.17	2.8e-05	3.6076e-05	1.17e-05	1.4e-06
	2923.75	2.82e-05	3.62174e-05	1.12e-05	1.5e-06
	2922.32	2.83e-05	3.63102e-05	1.06e-05	1.7e-06
	2920.89	2.83e-05	3.63852e-05	1e-05	1.9e-06
	2919.47	2.8e-05	3.64627e-05	9.4e-06	2.1e-06
	2918.04	2.78e-05	3.65539e-05	8.9e-06	2.3e-06
	2916.61	2.77e-05	3.66654e-05	8.5e-06	2.4e-06
	2915.19	2.78e-05	3.68022e-05	8.2e-06	2.5e-06
	2913.76	2.79e-05	3.69617e-05	7.9e-06	2.6e-06
	2912.34	2.79e-05	3.71453e-05	7.7e-06	2.6e-06
	2910.91	2.77e-05	3.73485e-05	7.5e-06	2.7e-06
	2909.48	2.74e-05	3.7571e-05	7.3e-06	2.7e-06
	2908.06	2.72e-05	3.7809e-05	7.1e-06	2.8e-06
	2906.63	2.71e-05	3.80611e-05	6.9e-06	2.8e-06
	2905.2	2.7e-05	3.83225e-05	6.8e-06	2.9e-06
	2903.78	2.69e-05	3.8595e-05	6.8e-06	2.9e-06
	2902.35	2.67e-05	3.88839e-05	6.7e-06	2.9e-06
	2900.93	2.66e-05	3.91919e-05	6.6e-06	2.9e-06
	2899.5	2.65e-05	3.95163e-05	6.6e-06	2.9e-06
	2898.07	2.64e-05	3.98581e-05	6.5e-06	2.9e-06
	2896.65	2.63e-05	4.02234e-05	6.5e-06	2.9e-06
	2895.22	2.63e-05	4.06148e-05	6.5e-06	2.8e-06
	2893.79	2.63e-05	4.10311e-05	6.5e-06	2.8e-06
	2892.37	2.62e-05	4.14667e-05	6.5e-06	2.8e-06
	2890.94	2.6e-05	4.19147e-05	6.4e-06	2.8e-06
	2889.52	2.57e-05	4.2364e-05	6.5e-06	2.8e-06
	2888.09	2.54e-05	4.28059e-05	6.6e-06	2.8e-06
	2886.66	2.52e-05	4.32277e-05	6.8e-06	2.7e-06
	2885.24	2.52e-05	4.36176e-05	6.9e-06	2.7e-06
	2883.81	2.52e-05	4.39692e-05	6.8e-06	2.6e-06
	2882.38	2.52e-05	4.42846e-05	6.7e-06	2.7e-06
	2880.96	2.5e-05	4.45733e-05	6.6e-06	2.7e-06
	2879.53	2.47e-05	4.48476e-05	6.5e-06	2.7e-06
	2878.11	2.44e-05	4.51137e-05	6.4e-06	2.7e-06
	2876.68	2.42e-05	4.53738e-05	6.2e-06	2.7e-06
	2875.25	2.41e-05	4.56282e-05	5.9e-06	2.7e-06
	2873.83	2.38e-05	4.58815e-05	5.5e-06	2.8e-06
	2872.4	2.35e-05	4.61373e-05	5.1e-06	2.9e-06
	2870.97	2.33e-05	4.64041e-05	4.7e-06	3e-06
	2869.55	2.33e-05	4.66928e-05	4.4e-06	3.1e-06
	2868.12	2.33e-05	4.70118e-05	4.1e-06	3.2e-06
	2866.7	2.32e-05	4.73633e-05	3.8e-06	3.3e-06
	2865.27	2.3e-05	4.77429e-05	3.5e-06	3.4e-06
	2863.84	2.27e-05	4.81503e-05	3.2e-06	3.6e-06
	2862.42	2.25e-05	4.85893e-05	3e-06	3.9e-06
	2860.99	2.25e-05	4.90672e-05	2.7e-06	4.2e-06
	2859.57	2.25e-05	4.95887e-05	2.5e-06	4.5e-06
	2858.14	2.25e-05	5.01456e-05	2.3e-06	4.7e-06
	2856.71	2.25e-05	5.07204e-05	2.1e-06	5e-06
	2855.29	2.26e-05	5.13033e-05	1.9e-06	5.3e-06
	2853.86	2.26e-05	5.18981e-05	1.7e-06	5.5e-06
	2852.43	2.26e-05	5.25061e-05	1.6e-06	5.7e-06
	2851.01	2.26e-05	5.313e-05	1.5e-06	5.8e-06
	2849.58	2.24e-05	5.37648e-05	1.4e-06	5.9e-06
	2848.16	2.23e-05	5.44095e-05	1.3e-06	6e-06
	2846.73	2.21e-05	5.50631e-05	1.2e-06	5.9e-06
	2845.3	2.2e-05	5.57304e-05	1.1e-06	5.9e-06
	2843.88	2.19e-05	5.64056e-05	1e-06	6.1e-06
	2842.45	2.17e-05	5.70847e-05	9e-07	6.2e-06
	2841.02	2.16e-05	5.77639e-05	9e-07	6.4e-06
	2839.6	2.16e-05	5.84454e-05	8e-07	6.6e-06
	2838.17	2.14e-05	5.91249e-05	8e-07	6.7e-06
	2836.75	2.11e-05	5.9789e-05	7e-07	6.9e-06
	2835.32	2.07e-05	6.04215e-05	6e-07	6.9e-06
	2833.89	2.05e-05	6.10123e-05	6e-07	6.9e-06
	2832.47	2.05e-05	6.15671e-05	5e-07	6.9e-06
	2831.04	2.04e-05	6.20948e-05	5e-07	6.9e-06
	2829.61	2.05e-05	6.25958e-05	4e-07	6.9e-06
	2828.19	2.05e-05	6.30629e-05	4e-07	7e-06
	2826.76	2.04e-05	6.3486e-05	3e-07	7.1e-06
	2825.34	2.02e-05	6.38608e-05	3e-07	7.3e-06
	2823.91	2e-05	6.41943e-05	2e-07	7.6e-06
	2822.48	1.99e-05	6.45021e-05	2e-07	7.7e-06
	2821.06	1.97e-05	6.47937e-05	1e-07	7.8e-06
	2819.63	1.96e-05	6.50684e-05	1e-07	7.9e-06
	2818.2	1.94e-05	6.53236e-05	1e-07	8e-06
	2816.78	1.93e-05	6.55557e-05	1e-07	8.1e-06
	2815.35	1.91e-05	6.57705e-05	0	8.3e-06
	2813.93	1.91e-05	6.59705e-05	0	8.4e-06
	2812.5	1.9e-05	6.61556e-05	0	8.5e-06
	2811.07	1.88e-05	6.63268e-05	0	8.6e-06
	2809.65	1.86e-05	6.64826e-05	0	8.7e-06
	2808.22	1.83e-05	6.66292e-05	0	8.7e-06
	2806.8	1.8e-05	6.67732e-05	0	8.9e-06
	2805.37	1.77e-05	6.69174e-05	0	9e-06
	2803.94	1.74e-05	6.70579e-05	0	9.1e-06
	2802.52	1.73e-05	6.71845e-05	1e-07	9.2e-06
	2801.09	1.72e-05	6.72934e-05	1e-07	9.3e-06
	2799.66	1.72e-05	6.73855e-05	1e-07	9.3e-06
	2798.24	1.72e-05	6.74687e-05	1e-07	9.4e-06
	2796.81	1.73e-05	6.8e-05	1e-07	9.7e-06
	2795.39	1.73e-05	6.82e-05	1e-07	9.9e-06
	2793.96	1.72e-05	6.83e-05	2e-07	1.01e-05
	2792.53	1.7e-05	6.82e-05	2e-07	1.01e-05
	2791.11	1.68e-05	6.81e-05	2e-07	1.02e-05
	2789.68	1.68e-05	6.8e-05	2e-07	1.03e-05
	2788.25	1.69e-05	6.81e-05	2e-07	1.03e-05
	2786.83	1.71e-05	6.8e-05	1e-07	1.03e-05
	2785.4	1.72e-05	6.78e-05	1e-07	1.02e-05
	2783.98	1.74e-05	6.76e-05	1e-07	1.01e-05
	2782.55	1.75e-05	6.77e-05	1e-07	1e-05
	2781.12	1.77e-05	6.8e-05	1e-07	1e-05
	2779.7	1.79e-05	6.79e-05	1e-07	1.01e-05
	2778.27	1.78e-05	6.74e-05	1e-07	1.02e-05
	2776.84	1.76e-05	6.66e-05	1e-07	1.03e-05
	2775.42	1.73e-05	6.61e-05	1e-07	1.02e-05
	2773.99	1.72e-05	6.6e-05	1e-07	1.01e-05
	2772.57	1.75e-05	6.63e-05	1e-07	1e-05
	2771.14	1.78e-05	6.66e-05	1e-07	9.9e-06
	2769.71	1.81e-05	6.65e-05	1e-07	9.9e-06
	2768.29	1.82e-05	6.61e-05	1e-07	1e-05
	2766.86	1.8e-05	6.56e-05	1e-07	1.01e-05
	2765.43	1.78e-05	6.53e-05	1e-07	1.02e-05
	2764.01	1.77e-05	6.53e-05	1e-07	1.02e-05
	2762.58	1.77e-05	6.55e-05	1e-07	1.02e-05
	2761.16	1.79e-05	6.56e-05	1e-07	1.02e-05
	2759.73	1.81e-05	6.56e-05	1e-07	1.01e-05
	2758.3	1.81e-05	6.54e-05	0	1e-05
	2756.88	1.8e-05	6.52e-05	0	9.9e-06
	2755.45	1.78e-05	6.48e-05	0	9.9e-06
	2754.03	1.76e-05	6.44e-05	0	9.9e-06
	2752.6	1.74e-05	6.38e-05	0	1e-05
	2751.17	1.72e-05	6.32e-05	0	9.9e-06
	2749.75	1.71e-05	6.28e-05	0	1e-05
	2748.32	1.7e-05	6.26e-05	0	1e-05
	2746.89	1.7e-05	6.26e-05	0	1e-05
	2745.47	1.71e-05	6.26e-05	0	1e-05
	2744.04	1.72e-05	6.27e-05	0	1e-05
	2742.62	1.73e-05	6.27e-05	0	1e-05
	2741.19	1.73e-05	6.28e-05	0	1.01e-05
	2739.76	1.73e-05	6.29e-05	0	1.01e-05
	2738.34	1.72e-05	6.3e-05	0	1.01e-05
	2736.91	1.73e-05	6.31e-05	0	1.01e-05
	2735.48	1.74e-05	6.32e-05	1e-07	1.01e-05
	2734.06	1.74e-05	6.32e-05	1e-07	1.01e-05
	2732.63	1.72e-05	6.32e-05	1e-07	1.01e-05
	2731.21	1.7e-05	6.31e-05	1e-07	1.02e-05
	2729.78	1.68e-05	6.33e-05	1e-07	1.02e-05
	2728.35	1.66e-05	6.35e-05	1e-07	1.03e-05
	2726.93	1.64e-05	6.38e-05	1e-07	1.03e-05
	2725.5	1.63e-05	6.38e-05	2e-07	1.04e-05
	2724.07	1.62e-05	6.37e-05	2e-07	1.05e-05
	2722.65	1.63e-05	6.36e-05	2e-07	1.07e-05
	2721.22	1.64e-05	6.36e-05	2e-07	1.08e-05
	2719.8	1.65e-05	6.38e-05	2e-07	1.09e-05
	2718.37	1.64e-05	6.39e-05	2e-07	1.09e-05
	2716.94	1.62e-05	6.38e-05	3e-07	1.09e-05
	2715.52	1.6e-05	6.36e-05	3e-07	1.1e-05
	2714.09	1.59e-05	6.35e-05	3e-07	1.1e-05
	2712.66	1.58e-05	6.33e-05	3e-07	1.12e-05
	2711.24	1.57e-05	6.3e-05	3e-07	1.13e-05
	2709.81	1.55e-05	6.26e-05	4e-07	1.14e-05
	2708.39	1.53e-05	6.23e-05	4e-07	1.14e-05
	2706.96	1.51e-05	6.22e-05	4e-07	1.12e-05
	2705.53	1.52e-05	6.24e-05	4e-07	1.1e-05
	2704.11	1.53e-05	6.27e-05	4e-07	1.09e-05
	2702.68	1.54e-05	6.29e-05	4e-07	1.1e-05
	2701.26	1.53e-05	6.3e-05	4e-07	1.11e-05
	2699.83	1.52e-05	6.29e-05	4e-07	1.13e-05
	2698.4	1.51e-05	6.28e-05	4e-07	1.13e-05
	2696.98	1.51e-05	6.27e-05	4e-07	1.12e-05
	2695.55	1.51e-05	6.27e-05	4e-07	1.12e-05
	2694.12	1.5e-05	6.28e-05	4e-07	1.12e-05
	2692.7	1.48e-05	6.3e-05	5e-07	1.13e-05
	2691.27	1.47e-05	6.34e-05	5e-07	1.14e-05
	2689.85	1.47e-05	6.34e-05	6e-07	1.15e-05
	2688.42	1.47e-05	6.31e-05	6e-07	1.15e-05
	2686.99	1.47e-05	6.25e-05	6e-07	1.15e-05
	2685.57	1.47e-05	6.21e-05	6e-07	1.16e-05
	2684.14	1.47e-05	6.21e-05	6e-07	1.17e-05
	2682.71	1.47e-05	6.22e-05	6e-07	1.2e-05
	2681.29	1.46e-05	6.24e-05	6e-07	1.22e-05
	2679.86	1.45e-05	6.26e-05	6e-07	1.24e-05
	2678.44	1.43e-05	6.25e-05	7e-07	1.24e-05
	2677.01	1.42e-05	6.21e-05	7e-07	1.23e-05
	2675.58	1.41e-05	6.16e-05	7e-07	1.22e-05
	2674.16	1.4e-05	6.14e-05	8e-07	1.21e-05
	2672.73	1.4e-05	6.16e-05	8e-07	1.21e-05
	2671.3	1.42e-05	6.21e-05	8e-07	1.2e-05
	2669.88	1.43e-05	6.24e-05	8e-07	1.19e-05
	2668.45	1.44e-05	6.25e-05	8e-07	1.19e-05
	2667.03	1.44e-05	6.24e-05	8e-07	1.2e-05
	2665.6	1.41e-05	6.22e-05	9e-07	1.2e-05
	2664.17	1.39e-05	6.2e-05	9e-07	1.21e-05
	2662.75	1.39e-05	6.18e-05	9e-07	1.21e-05
	2661.32	1.39e-05	6.17e-05	9e-07	1.21e-05
	2659.89	1.41e-05	6.16e-05	9e-07	1.2e-05
	2658.47	1.42e-05	6.17e-05	8e-07	1.2e-05
	2657.04	1.43e-05	6.19e-05	8e-07	1.21e-05
	2655.62	1.42e-05	6.22e-05	8e-07	1.23e-05
	2654.19	1.41e-05	6.23e-05	8e-07	1.24e-05
	2652.76	1.4e-05	6.23e-05	9e-07	1.24e-05
	2651.34	1.4e-05	6.23e-05	9e-07	1.23e-05
	2649.91	1.39e-05	6.2e-05	1e-06	1.24e-05
	2648.49	1.38e-05	6.15e-05	1.1e-06	1.25e-05
	2647.06	1.37e-05	6.09e-05	1.2e-06	1.27e-05
	2645.63	1.37e-05	6.06e-05	1.1e-06	1.27e-05
	2644.21	1.37e-05	6.05e-05	1.1e-06	1.25e-05
	2642.78	1.37e-05	6.07e-05	1.1e-06	1.23e-05
	2641.35	1.36e-05	6.09e-05	1.1e-06	1.21e-05
	2639.93	1.34e-05	6.1e-05	1.1e-06	1.22e-05
	2638.5	1.32e-05	6.08e-05	1.2e-06	1.24e-05
	2637.08	1.31e-05	6.05e-05	1.1e-06	1.25e-05
	2635.65	1.32e-05	6.03e-05	1.1e-06	1.25e-05
	2634.22	1.35e-05	6.05e-05	1.2e-06	1.26e-05
	2632.8	1.37e-05	6.09e-05	1.2e-06	1.27e-05
	2631.37	1.37e-05	6.1e-05	1.3e-06	1.28e-05
	2629.94	1.36e-05	6.07e-05	1.3e-06	1.29e-05
	2628.52	1.34e-05	6.03e-05	1.3e-06	1.29e-05
	2627.09	1.32e-05	5.98e-05	1.3e-06	1.29e-05
	2625.67	1.31e-05	5.95e-05	1.3e-06	1.27e-05
	2624.24	1.29e-05	5.92e-05	1.3e-06	1.25e-05
	2622.81	1.27e-05	5.9e-05	1.4e-06	1.24e-05
	2621.39	1.26e-05	5.91e-05	1.4e-06	1.25e-05
	2619.96	1.26e-05	5.93e-05	1.4e-06	1.27e-05
	2618.53	1.26e-05	5.95e-05	1.4e-06	1.29e-05
	2617.11	1.24e-05	5.96e-05	1.4e-06	1.3e-05
	2615.68	1.23e-05	5.97e-05	1.4e-06	1.29e-05
	2614.26	1.23e-05	5.98e-05	1.4e-06	1.28e-05
	2612.83	1.23e-05	5.99e-05	1.4e-06	1.27e-05
	2611.4	1.23e-05	5.97e-05	1.4e-06	1.26e-05
	2609.98	1.22e-05	5.91e-05	1.4e-06	1.26e-05
	2608.55	1.2e-05	5.85e-05	1.4e-06	1.27e-05
	2607.12	1.19e-05	5.81e-05	1.5e-06	1.28e-05
	2605.7	1.2e-05	5.81e-05	1.5e-06	1.29e-05
	2604.27	1.21e-05	5.84e-05	1.5e-06	1.29e-05
	2602.85	1.21e-05	5.86e-05	1.6e-06	1.3e-05
	2601.42	1.2e-05	5.86e-05	1.6e-06	1.32e-05
	2599.99	1.17e-05	5.82e-05	1.7e-06	1.34e-05
	2598.57	1.15e-05	5.77e-05	1.7e-06	1.37e-05
	2597.14	1.14e-05	5.75e-05	1.8e-06	1.38e-05
	2595.72	1.15e-05	5.76e-05	1.8e-06	1.37e-05
	2594.29	1.17e-05	5.8e-05	1.8e-06	1.35e-05
	2592.86	1.18e-05	5.82e-05	1.8e-06	1.33e-05
	2591.44	1.18e-05	5.8e-05	1.8e-06	1.33e-05
	2590.01	1.17e-05	5.78e-05	1.8e-06	1.33e-05
	2588.58	1.16e-05	5.77e-05	1.8e-06	1.34e-05
	2587.16	1.17e-05	5.8e-05	1.9e-06	1.36e-05
	2585.73	1.18e-05	5.82e-05	2e-06	1.37e-05
	2584.31	1.18e-05	5.81e-05	2e-06	1.37e-05
	2582.88	1.17e-05	5.79e-05	2.1e-06	1.37e-05
	2581.45	1.15e-05	5.77e-05	2e-06	1.36e-05
	2580.03	1.13e-05	5.76e-05	2e-06	1.36e-05
	2578.6	1.1e-05	5.75e-05	2e-06	1.36e-05
	2577.17	1.08e-05	5.75e-05	2e-06	1.36e-05
	2575.75	1.06e-05	5.74e-05	2.1e-06	1.36e-05
	2574.32	1.06e-05	5.71e-05	2.2e-06	1.35e-05
	2572.9	1.06e-05	5.7e-05	2.2e-06	1.32e-05
	2571.47	1.07e-05	5.71e-05	2.1e-06	1.3e-05
	2570.04	1.09e-05	5.72e-05	2.1e-06	1.3e-05
	2568.62	1.1e-05	5.71e-05	2.1e-06	1.31e-05
	2567.19	1.1e-05	5.68e-05	2.2e-06	1.33e-05
	2565.76	1.09e-05	5.65e-05	2.3e-06	1.35e-05
	2564.34	1.06e-05	5.62e-05	2.4e-06	1.35e-05
	2562.91	1.03e-05	5.59e-05	2.4e-06	1.34e-05
	2561.49	1.01e-05	5.58e-05	2.5e-06	1.33e-05
	2560.06	1.02e-05	5.58e-05	2.5e-06	1.32e-05
	2558.63	1.03e-05	5.58e-05	2.5e-06	1.32e-05
	2557.21	1.03e-05	5.57e-05	2.5e-06	1.31e-05
	2555.78	1.01e-05	5.55e-05	2.6e-06	1.31e-05
	2554.35	9.8e-06	5.51e-05	2.6e-06	1.31e-05
	2552.93	9.6e-06	5.49e-05	2.6e-06	1.33e-05
	2551.5	9.6e-06	5.51e-05	2.6e-06	1.35e-05
	2550.08	9.6e-06	5.53e-05	2.6e-06	1.36e-05
	2548.65	9.6e-06	5.55e-05	2.7e-06	1.36e-05
	2547.22	9.6e-06	5.55e-05	2.8e-06	1.34e-05
	2545.8	9.5e-06	5.53e-05	2.8e-06	1.34e-05
	2544.37	9.4e-06	5.51e-05	2.8e-06	1.34e-05
	2542.95	9.4e-06	5.5e-05	2.8e-06	1.35e-05
	2541.52	9.4e-06	5.52e-05	2.9e-06	1.37e-05
	2540.09	9.4e-06	5.55e-05	3e-06	1.39e-05
	2538.67	9.4e-06	5.54e-05	3.1e-06	1.4e-05
	2537.24	9.2e-06	5.47e-05	3.1e-06	1.39e-05
	2535.81	9e-06	5.38e-05	3.1e-06	1.38e-05
	2534.39	8.8e-06	5.32e-05	3.1e-06	1.37e-05
	2532.96	8.8e-06	5.31e-05	3.1e-06	1.38e-05
	2531.54	8.9e-06	5.35e-05	3.1e-06	1.39e-05
	2530.11	9.1e-06	5.38e-05	3.2e-06	1.42e-05
	2528.68	9.2e-06	5.4e-05	3.3e-06	1.43e-05
	2527.26	9.3e-06	5.4e-05	3.4e-06	1.42e-05
	2525.83	9.3e-06	5.4e-05	3.4e-06	1.41e-05
	2524.4	9.2e-06	5.4e-05	3.3e-06	1.39e-05
	2522.98	9.2e-06	5.4e-05	3.2e-06	1.38e-05
	2521.55	9.1e-06	5.39e-05	3.1e-06	1.38e-05
	2520.13	9.1e-06	5.39e-05	3.2e-06	1.39e-05
	2518.7	9e-06	5.39e-05	3.2e-06	1.4e-05
	2517.27	8.9e-06	5.38e-05	3.3e-06	1.42e-05
	2515.85	8.8e-06	5.36e-05	3.3e-06	1.43e-05
	2514.42	8.8e-06	5.33e-05	3.3e-06	1.45e-05
	2512.99	9e-06	5.32e-05	3.3e-06	1.48e-05
	2511.57	9.2e-06	5.32e-05	3.3e-06	1.52e-05
	2510.14	9.4e-06	5.32e-05	3.4e-06	1.57e-05
	2508.72	9.6e-06	5.32e-05	3.5e-06	1.63e-05
	2507.29	9.8e-06	5.32e-05	3.6e-06	1.69e-05
	2505.86	1e-05	5.34e-05	3.7e-06	1.75e-05
	2504.44	1.03e-05	5.35e-05	3.7e-06	1.82e-05
	2503.01	1.07e-05	5.34e-05	3.6e-06	1.89e-05
	2501.58	1.11e-05	5.3e-05	3.4e-06	1.94e-05
	2500.16	1.14e-05	5.22e-05	3e-06	1.96e-05
	2498.73	1.18e-05	5.14e-05	2.6e-06	1.93e-05
	2497.31	1.21e-05	5.06e-05	2.1e-06	1.87e-05
	2495.88	1.25e-05	4.98e-05	1.7e-06	1.8e-05
	2494.45	1.27e-05	4.9e-05	1.4e-06	1.74e-05
	2493.03	1.28e-05	4.82e-05	1.1e-06	1.7e-05
	2491.6	1.28e-05	4.75e-05	9e-07	1.65e-05
	2490.18	1.29e-05	4.69e-05	8e-07	1.61e-05
	2488.75	1.3e-05	4.64e-05	6e-07	1.57e-05
	2487.32	1.32e-05	4.6e-05	6e-07	1.54e-05
	2485.9	1.33e-05	4.56e-05	5e-07	1.51e-05
	2484.47	1.34e-05	4.51e-05	5e-07	1.48e-05
	2483.04	1.34e-05	4.45e-05	4e-07	1.47e-05
	2481.62	1.35e-05	4.39e-05	3e-07	1.46e-05
	2480.19	1.36e-05	4.35e-05	3e-07	1.46e-05
	2478.77	1.36e-05	4.34e-05	3e-07	1.46e-05
	2477.34	1.37e-05	4.33e-05	3e-07	1.46e-05
	2475.91	1.37e-05	4.32e-05	3e-07	1.46e-05
	2474.49	1.37e-05	4.31e-05	2e-07	1.47e-05
	2473.06	1.37e-05	4.31e-05	2e-07	1.47e-05
	2471.63	1.38e-05	4.31e-05	2e-07	1.47e-05
	2470.21	1.38e-05	4.3e-05	2e-07	1.47e-05
	2468.78	1.38e-05	4.28e-05	2e-07	1.47e-05
	2467.36	1.38e-05	4.27e-05	2e-07	1.48e-05
	2465.93	1.38e-05	4.26e-05	2e-07	1.49e-05
	2464.5	1.38e-05	4.25e-05	2e-07	1.48e-05
	2463.08	1.36e-05	4.24e-05	2e-07	1.46e-05
	2461.65	1.34e-05	4.22e-05	2e-07	1.45e-05
	2460.22	1.32e-05	4.21e-05	2e-07	1.44e-05
	2458.8	1.31e-05	4.2e-05	2e-07	1.46e-05
	2457.37	1.31e-05	4.19e-05	2e-07	1.48e-05
	2455.95	1.33e-05	4.18e-05	2e-07	1.5e-05
	2454.52	1.35e-05	4.19e-05	2e-07	1.52e-05
	2453.09	1.36e-05	4.18e-05	2e-07	1.53e-05
	2451.67	1.37e-05	4.17e-05	2e-07	1.53e-05
	2450.24	1.38e-05	4.14e-05	2e-07	1.55e-05
	2448.81	1.38e-05	4.09e-05	2e-07	1.56e-05
	2447.39	1.38e-05	4.05e-05	2e-07	1.57e-05
	2445.96	1.38e-05	4.02e-05	2e-07	1.57e-05
	2444.54	1.38e-05	4.01e-05	2e-07	1.55e-05
	2443.11	1.38e-05	4.01e-05	2e-07	1.54e-05
	2441.68	1.37e-05	4e-05	1e-07	1.54e-05
	2440.26	1.36e-05	3.98e-05	1e-07	1.54e-05
	2438.83	1.34e-05	3.95e-05	1e-07	1.55e-05
	2437.4	1.34e-05	3.93e-05	2e-07	1.55e-05
	2435.98	1.34e-05	3.94e-05	2e-07	1.57e-05
	2434.55	1.34e-05	3.97e-05	2e-07	1.58e-05
	2433.13	1.34e-05	3.98e-05	2e-07	1.59e-05
	2431.7	1.33e-05	3.97e-05	2e-07	1.58e-05
	2430.27	1.33e-05	3.97e-05	2e-07	1.57e-05
	2428.85	1.33e-05	3.97e-05	2e-07	1.56e-05
	2427.42	1.32e-05	3.97e-05	2e-07	1.54e-05
	2426	1.3e-05	3.97e-05	2e-07	1.53e-05
	2424.57	1.27e-05	3.96e-05	3e-07	1.51e-05
	2423.14	1.24e-05	3.98e-05	3e-07	1.51e-05
	2421.72	1.22e-05	4e-05	4e-07	1.52e-05
	2420.29	1.2e-05	4.02e-05	4e-07	1.5e-05
	2418.86	1.18e-05	4.01e-05	4e-07	1.48e-05
	2417.44	1.15e-05	4e-05	5e-07	1.44e-05
	2416.01	1.13e-05	3.99e-05	5e-07	1.42e-05
	2414.59	1.11e-05	4e-05	6e-07	1.4e-05
	2413.16	1.08e-05	4.04e-05	7e-07	1.39e-05
	2411.73	1.05e-05	4.09e-05	9e-07	1.4e-05
	2410.31	1.02e-05	4.14e-05	1e-06	1.42e-05
	2408.88	1.01e-05	4.18e-05	1.2e-06	1.45e-05
	2407.45	1e-05	4.2e-05	1.3e-06	1.47e-05
	2406.03	9.9e-06	4.21e-05	1.3e-06	1.48e-05
	2404.6	9.8e-06	4.2e-05	1.4e-06	1.5e-05
	2403.18	9.6e-06	4.19e-05	1.5e-06	1.53e-05
	2401.75	9.5e-06	4.18e-05	1.6e-06	1.56e-05
	2400.32	9.3e-06	4.17e-05	1.7e-06	1.57e-05
	2398.9	8.9e-06	4.21e-05	1.7e-06	1.54e-05
	2397.47	8.8e-06	4.24e-05	1.7e-06	1.53e-05
	2396.04	8.9e-06	4.24e-05	1.8e-06	1.55e-05
	2394.62	9.1e-06	4.25e-05	1.9e-06	1.57e-05
	2393.19	9.2e-06	4.27e-05	1.9e-06	1.58e-05
	2391.77	9.3e-06	4.3e-05	1.9e-06	1.58e-05
	2390.34	9.2e-06	4.32e-05	2e-06	1.59e-05
	2388.91	9e-06	4.31e-05	2e-06	1.62e-05
	2387.49	8.5e-06	4.21e-05	2.1e-06	1.65e-05
	2386.06	7.9e-06	4.01e-05	2.2e-06	1.68e-05
	2384.63	7.2e-06	3.73e-05	2.2e-06	1.69e-05
	2383.21	6.7e-06	3.42e-05	2.1e-06	1.69e-05
	2381.78	6.5e-06	3.13e-05	2e-06	1.69e-05
	2380.36	6.8e-06	2.9e-05	1.9e-06	1.69e-05
	2378.93	7.5e-06	2.76e-05	1.8e-06	1.67e-05
	2377.5	8.7e-06	2.72e-05	1.8e-06	1.63e-05
	2376.08	1.04e-05	2.78e-05	1.7e-06	1.58e-05
	2374.65	1.28e-05	2.95e-05	1.4e-06	1.52e-05
	2373.23	1.66e-05	3.3e-05	1.2e-06	1.43e-05
	2371.8	2.23e-05	3.89e-05	9e-07	1.32e-05
	2370.37	3.01e-05	4.75e-05	7e-07	1.22e-05
	2368.95	3.95e-05	5.88e-05	6e-07	1.15e-05
	2367.52	4.93e-05	7.25e-05	6e-07	1.13e-05
	2366.09	5.86e-05	8.85e-05	6e-07	1.12e-05
	2364.67	6.69e-05	0.000107	6e-07	1.05e-05
	2363.24	7.39e-05	0.0001254	4e-07	9e-06
	2361.82	7.84e-05	0.0001367	2e-07	7.8e-06
	2360.39	7.86e-05	0.0001326	1e-07	7.5e-06
	2358.96	7.31e-05	0.0001119	0	7.9e-06
	2357.54	6.29e-05	8.7e-05	0	7.9e-06
	2356.11	5.13e-05	7.24e-05	1e-07	7.7e-06
	2354.68	4.1e-05	7.32e-05	3e-07	8.2e-06
	2353.26	3.25e-05	8.57e-05	6e-07	9.7e-06
	2351.83	2.57e-05	0.0001018	1e-06	1.18e-05
	2350.41	2.1e-05	0.0001123	1.2e-06	1.36e-05
	2348.98	1.9e-05	0.0001113	1.1e-06	1.48e-05
	2347.55	1.99e-05	9.86e-05	1e-06	1.53e-05
	2346.13	2.35e-05	8.09e-05	7e-07	1.55e-05
	2344.7	1.43e-05	3.345e-05	2.5e-07	7.7e-06
	2343.27	1.72e-05	3.135e-05	2.5e-07	7.8e-06
	2341.85	2e-05	3.51e-05	3e-07	8.05e-06
	2340.42	2.27e-05	4.35e-05	4e-07	8.1e-06
	2339	2.495e-05	5.275e-05	5e-07	7.75e-06
	2337.57	2.635e-05	5.825e-05	6e-07	7.2e-06
	2336.14	2.65e-05	5.85e-05	6.5e-07	7e-06
	2334.72	2.515e-05	5.47e-05	7.5e-07	7.2e-06
	2333.29	2.27e-05	4.9e-05	7e-07	7.55e-06
	2331.86	1.955e-05	4.305e-05	6e-07	7.6e-06
	2330.44	1.64e-05	3.81e-05	5.5e-07	7.25e-06
	2329.01	1.365e-05	3.47e-05	5.5e-07	6.85e-06
	2327.59	1.125e-05	3.215e-05	7e-07	6.65e-06
	2326.16	9.25e-06	2.925e-05	8e-07	6.75e-06
	2324.73	7.55e-06	2.555e-05	9e-07	6.9e-06
	2323.31	6.2e-06	2.17e-05	9.5e-07	7.05e-06
	2321.88	5.25e-06	1.87e-05	9e-07	7e-06
	2320.46	4.65e-06	1.71e-05	9.5e-07	6.75e-06
	2319.03	4.25e-06	1.675e-05	1e-06	6.6e-06
	2317.6	4e-06	1.68e-05	1.1e-06	6.7e-06
	2316.18	3.7e-06	1.645e-05	1.25e-06	7.1e-06
	2314.75	3.35e-06	1.51e-05	1.4e-06	7.65e-06
	2313.32	2.9e-06	1.32e-05	1.6e-06	8.15e-06
	2311.9	2.5e-06	1.15e-05	1.7e-06	8.45e-06
	2310.47	2.15e-06	1.05e-05	1.75e-06	8.5e-06
	2309.05	1.95e-06	1.03e-05	1.75e-06	8.35e-06
	2307.62	1.95e-06	1.075e-05	1.65e-06	8.2e-06
	2306.19	2e-06	1.165e-05	1.6e-06	8.2e-06
	2304.77	2.1e-06	1.25e-05	1.6e-06	8.2e-06
	2303.34	2.2e-06	1.31e-05	1.65e-06	8.3e-06
	2301.91	2.35e-06	1.34e-05	1.65e-06	8.4e-06
	2300.49	2.45e-06	1.355e-05	1.6e-06	8.5e-06
	2299.06	2.6e-06	1.375e-05	1.6e-06	8.65e-06
	2297.64	2.7e-06	1.41e-05	1.55e-06	8.85e-06
	2296.21	2.85e-06	1.455e-05	1.55e-06	9e-06
	2294.78	2.95e-06	1.5e-05	1.5e-06	9.05e-06
	2293.36	3e-06	1.54e-05	1.5e-06	9e-06
	2291.93	3.1e-06	1.575e-05	1.5e-06	8.9e-06
	2290.5	3.15e-06	1.615e-05	1.45e-06	8.8e-06
	2289.08	3.2e-06	1.65e-05	1.45e-06	8.75e-06
	2287.65	3.2e-06	1.685e-05	1.5e-06	8.85e-06
	2286.23	3.15e-06	1.715e-05	1.55e-06	8.95e-06
	2284.8	3.15e-06	1.735e-05	1.6e-06	9.05e-06
	2283.37	3.15e-06	1.75e-05	1.6e-06	9e-06
	2281.95	3.2e-06	1.755e-05	1.6e-06	8.9e-06
	2280.52	3.35e-06	1.765e-05	1.5e-06	8.75e-06
	2279.09	3.45e-06	1.775e-05	1.5e-06	8.6e-06
	2277.67	3.6e-06	1.785e-05	1.45e-06	8.6e-06
	2276.24	3.8e-06	1.805e-05	1.5e-06	8.65e-06
	2274.82	4e-06	1.82e-05	1.5e-06	8.75e-06
	2273.39	4.1e-06	1.83e-05	1.55e-06	8.85e-06
	2271.96	4.1e-06	1.835e-05	1.55e-06	9e-06
	2270.54	4.05e-06	1.835e-05	1.55e-06	9.1e-06
	2269.11	3.95e-06	1.825e-05	1.6e-06	9.2e-06
	2267.69	3.85e-06	1.81e-05	1.65e-06	9.3e-06
	2266.26	3.85e-06	1.795e-05	1.7e-06	9.35e-06
	2264.83	3.8e-06	1.78e-05	1.7e-06	9.35e-06
	2263.41	3.75e-06	1.765e-05	1.7e-06	9.3e-06
	2261.98	3.75e-06	1.755e-05	1.65e-06	9.2e-06
	2260.55	3.75e-06	1.745e-05	1.6e-06	9.15e-06
	2259.13	3.7e-06	1.725e-05	1.6e-06	9.15e-06
	2257.7	3.65e-06	1.705e-05	1.6e-06	9.2e-06
	2256.28	3.55e-06	1.685e-05	1.65e-06	9.2e-06
	2254.85	3.5e-06	1.67e-05	1.65e-06	9.2e-06
	2253.42	3.45e-06	1.66e-05	1.65e-06	9.2e-06
	2252	3.45e-06	1.665e-05	1.65e-06	9.15e-06
	2250.57	3.4e-06	1.67e-05	1.6e-06	9.15e-06
	2249.14	3.35e-06	1.67e-05	1.6e-06	9.2e-06
	2247.72	3.45e-06	1.67e-05	1.6e-06	9.45e-06
	2246.29	3.55e-06	1.665e-05	1.6e-06	9.65e-06
	2244.87	3.6e-06	1.655e-05	1.65e-06	9.85e-06
	2243.44	3.7e-06	1.635e-05	1.65e-06	1e-05
	2242.01	3.7e-06	1.615e-05	1.65e-06	1.01e-05
	2240.59	3.7e-06	1.595e-05	1.6e-06	1.015e-05
	2239.16	3.75e-06	1.58e-05	1.55e-06	1.01e-05
	2237.73	3.75e-06	1.575e-05	1.45e-06	1.005e-05
	2236.31	3.8e-06	1.575e-05	1.4e-06	1.005e-05
	2234.88	3.8e-06	1.57e-05	1.35e-06	1.015e-05
	2233.46	3.8e-06	1.555e-05	1.35e-06	1.02e-05
	2232.03	3.8e-06	1.53e-05	1.3e-06	1.025e-05
	2230.6	3.75e-06	1.505e-05	1.3e-06	1.03e-05
	2229.18	3.75e-06	1.49e-05	1.3e-06	1.035e-05
	2227.75	3.7e-06	1.48e-05	1.3e-06	1.04e-05
	2226.32	3.7e-06	1.48e-05	1.3e-06	1.045e-05
	2224.9	3.75e-06	1.485e-05	1.3e-06	1.055e-05
	2223.47	3.85e-06	1.49e-05	1.3e-06	1.06e-05
	2222.05	4e-06	1.5e-05	1.3e-06	1.06e-05
	2220.62	4.05e-06	1.505e-05	1.25e-06	1.06e-05
	2219.19	4.05e-06	1.505e-05	1.3e-06	1.07e-05
	2217.77	4e-06	1.49e-05	1.35e-06	1.08e-05
	2216.34	3.95e-06	1.47e-05	1.4e-06	1.085e-05
	2214.92	3.9e-06	1.46e-05	1.45e-06	1.085e-05
	2213.49	3.9e-06	1.455e-05	1.4e-06	1.08e-05
	2212.06	3.9e-06	1.445e-05	1.4e-06	1.085e-05
	2210.64	3.95e-06	1.44e-05	1.35e-06	1.085e-05
	2209.21	3.95e-06	1.435e-05	1.3e-06	1.085e-05
	2207.78	4e-06	1.435e-05	1.3e-06	1.085e-05
	2206.36	4e-06	1.43e-05	1.35e-06	1.09e-05
	2204.93	4e-06	1.42e-05	1.35e-06	1.095e-05
	2203.51	4e-06	1.4e-05	1.4e-06	1.11e-05
	2202.08	3.95e-06	1.385e-05	1.4e-06	1.12e-05
	2200.65	3.9e-06	1.375e-05	1.35e-06	1.12e-05
	2199.23	3.85e-06	1.375e-05	1.3e-06	1.115e-05
	2197.8	3.8e-06	1.37e-05	1.35e-06	1.11e-05
	2196.37	3.8e-06	1.375e-05	1.35e-06	1.115e-05
	2194.95	3.85e-06	1.38e-05	1.35e-06	1.12e-05
	2193.52	3.85e-06	1.375e-05	1.35e-06	1.125e-05
	2192.1	3.85e-06	1.36e-05	1.35e-06	1.13e-05
	2190.67	3.8e-06	1.34e-05	1.4e-06	1.13e-05
	2189.24	3.75e-06	1.315e-05	1.4e-06	1.135e-05
	2187.82	3.75e-06	1.3e-05	1.45e-06	1.135e-05
	2186.39	3.8e-06	1.29e-05	1.45e-06	1.135e-05
	2184.96	3.8e-06	1.285e-05	1.45e-06	1.145e-05
	2183.54	3.75e-06	1.28e-05	1.45e-06	1.15e-05
	2182.11	3.75e-06	1.27e-05	1.45e-06	1.16e-05
	2180.69	3.7e-06	1.265e-05	1.45e-06	1.165e-05
	2179.26	3.75e-06	1.265e-05	1.45e-06	1.175e-05
	2177.83	3.8e-06	1.265e-05	1.45e-06	1.18e-05
	2176.41	3.85e-06	1.265e-05	1.45e-06	1.18e-05
	2174.98	3.85e-06	1.255e-05	1.5e-06	1.185e-05
	2173.55	3.85e-06	1.245e-05	1.5e-06	1.19e-05
	2172.13	3.8e-06	1.23e-05	1.5e-06	1.195e-05
	2170.7	3.75e-06	1.215e-05	1.5e-06	1.195e-05
	2169.28	3.7e-06	1.205e-05	1.5e-06	1.195e-05
	2167.85	3.7e-06	1.19e-05	1.5e-06	1.195e-05
	2166.42	3.7e-06	1.175e-05	1.55e-06	1.195e-05
	2165	3.7e-06	1.17e-05	1.55e-06	1.19e-05
	2163.57	3.75e-06	1.175e-05	1.55e-06	1.175e-05
	2162.15	3.75e-06	1.175e-05	1.5e-06	1.17e-05
	2160.72	3.65e-06	1.165e-05	1.5e-06	1.18e-05
	2159.29	3.6e-06	1.15e-05	1.5e-06	1.195e-05
	2157.87	3.5e-06	1.145e-05	1.55e-06	1.2e-05
	2156.44	3.5e-06	1.145e-05	1.55e-06	1.195e-05
	2155.01	3.45e-06	1.145e-05	1.55e-06	1.18e-05
	2153.59	3.45e-06	1.14e-05	1.55e-06	1.165e-05
	2152.16	3.35e-06	1.125e-05	1.6e-06	1.14e-05
	2150.74	3.15e-06	1.1e-05	1.6e-06	1.1e-05
	2149.31	2.8e-06	1.07e-05	1.65e-06	1.025e-05
	2147.88	2.3e-06	1.025e-05	1.7e-06	9e-06
	2146.46	1.65e-06	9.55e-06	1.7e-06	7.15e-06
	2145.03	8e-07	8.45e-06	1.7e-06	4.75e-06
	2143.6	1.5e-07	6.9e-06	1.7e-06	2.15e-06
	2142.18	1e-07	4.95e-06	1.7e-06	2.5e-07
	2140.75	1.25e-06	2.85e-06	1.7e-06	5.5e-07
	2139.33	3.75e-06	1.05e-06	1.75e-06	4.4e-06
	2137.9	6.55e-06	1e-07	1.8e-06	1.09e-05
	2136.47	8.05e-06	5e-08	1.8e-06	1.63e-05
	2135.05	7.25e-06	2e-07	1.8e-06	1.675e-05
	2133.62	4.85e-06	1e-07	1.8e-06	1.205e-05
	2132.19	2.3e-06	0	1.8e-06	5.75e-06
	2130.77	6e-07	5e-07	1.85e-06	1.4e-06
	2129.34	0	1.7e-06	1.85e-06	0
	2127.92	1e-07	3.25e-06	1.85e-06	7e-07
	2126.49	4.5e-07	4.7e-06	1.8e-06	2.25e-06
	2125.06	8.5e-07	5.85e-06	1.75e-06	3.9e-06
	2123.64	1.15e-06	6.75e-06	1.75e-06	5.35e-06
	2122.21	1.4e-06	7.35e-06	1.8e-06	6.6e-06
	2120.78	1.6e-06	7.8e-06	1.85e-06	7.65e-06
	2119.36	1.85e-06	8.2e-06	1.85e-06	8.45e-06
	2117.93	2.1e-06	8.55e-06	1.85e-06	8.95e-06
	2116.51	2.4e-06	8.95e-06	1.9e-06	9.3e-06
	2115.08	2.6e-06	9.25e-06	1.9e-06	9.6e-06
	2113.65	2.6e-06	9.25e-06	1.9e-06	1.005e-05
	2112.23	2.55e-06	9.1e-06	1.9e-06	1.05e-05
	2110.8	2.5e-06	8.9e-06	1.9e-06	1.085e-05
	2109.38	2.5e-06	8.75e-06	1.9e-06	1.1e-05
	2107.95	2.55e-06	8.7e-06	1.9e-06	1.105e-05
	2106.52	2.55e-06	8.65e-06	1.95e-06	1.11e-05
	2105.1	2.55e-06	8.7e-06	2e-06	1.115e-05
	2103.67	2.5e-06	8.65e-06	2.05e-06	1.115e-05
	2102.24	2.35e-06	8.45e-06	2.1e-06	1.095e-05
	2100.82	2.1e-06	8.2e-06	2.15e-06	1.045e-05
	2099.39	1.8e-06	7.95e-06	2.2e-06	9.15e-06
	2097.97	1.35e-06	7.5e-06	2.2e-06	7.9e-06
	2096.54	7.5e-07	6.9e-06	2.2e-06	6.4e-06
	2095.11	2.5e-07	6e-06	2.25e-06	4.6e-06
	2093.69	0	4.8e-06	2.3e-06	2.4e-06
	2092.26	5e-07	3.15e-06	2.35e-06	4.5e-07
	2090.83	3.3e-06	1.2e-06	2.45e-06	4e-07
	2089.41	1.12e-05	0	2.55e-06	5.2e-06
	2087.98	2.555e-05	1.25e-06	2.65e-06	1.78e-05
	2086.56	4.515e-05	5.4e-06	2.75e-06	3.775e-05
	2085.13	6.67e-05	1.21e-05	2.8e-06	6.175e-05
	2083.7	8.7e-05	2.015e-05	2.8e-06	8.675e-05
	2082.28	0.0001046	2.895e-05	2.8e-06	0.0001116
	2080.85	0.00011955	3.885e-05	2.75e-06	0.000136
	2079.42	0.00013215	5.03e-05	2.6e-06	0.0001595
	2078	0.0001422	6.31e-05	2.35e-06	0.00018145
	2076.57	0.0001491	7.655e-05	2.1e-06	0.0002008
	2075.15	0.00015235	8.955e-05	1.85e-06	0.00021585
	2073.72	0.00015165	0.00010055	1.65e-06	0.00022415
	2072.29	0.0001467	0.00010745	1.45e-06	0.00022365
	2070.87	0.00013775	0.00010805	1.35e-06	0.00021405
	2069.44	0.0001258	0.00010185	1.25e-06	0.00019715
	2068.01	0.0001125	9.145e-05	1.2e-06	0.00017545
	2066.59	9.91e-05	7.955e-05	1.2e-06	0.00015165
	2065.16	8.635e-05	6.605e-05	1.25e-06	0.0001284
	2063.74	7.51e-05	5.14e-05	1.35e-06	0.00010815
	2062.31	6.61e-05	3.865e-05	1.45e-06	9.2e-05
	2060.88	5.99e-05	2.97e-05	1.55e-06	7.975e-05
	2059.46	5.595e-05	2.375e-05	1.65e-06	7.06e-05
	2058.03	5.305e-05	1.935e-05	1.7e-06	6.345e-05
	2056.61	4.945e-05	1.57e-05	1.8e-06	5.67e-05
	2055.18	4.39e-05	1.24e-05	1.9e-06	4.87e-05
	2053.75	3.65e-05	9.15e-06	2e-06	3.925e-05
	2052.33	2.875e-05	6.1e-06	2.1e-06	2.96e-05
	2050.9	2.195e-05	3.65e-06	2.2e-06	2.13e-05
	2049.47	1.66e-05	2e-06	2.2e-06	1.495e-05
	2048.05	1.26e-05	9.5e-07	2.2e-06	1.035e-05
	2046.62	9.55e-06	3.5e-07	2.25e-06	7e-06
	2045.2	7.35e-06	5e-08	2.25e-06	4.55e-06
	2043.77	5.9e-06	0	2.25e-06	2.75e-06
	2042.34	5.05e-06	0	2.2e-06	1.55e-06
	2040.92	4.45e-06	0	2.2e-06	8e-07
	2039.49	4.05e-06	1e-07	2.25e-06	4.5e-07
	2038.06	3.75e-06	2e-07	2.3e-06	2.5e-07
	2036.64	3.7e-06	2.5e-07	2.35e-06	1.5e-07
	2035.21	3.9e-06	2e-07	2.45e-06	1.5e-07
	2033.79	4.45e-06	1e-07	2.5e-06	1.5e-07
	2032.36	5.4e-06	5e-08	2.55e-06	3.5e-07
	2030.93	6.8e-06	0	2.6e-06	7e-07
	2029.51	8.7e-06	0	2.7e-06	1.4e-06
	2028.08	1.11e-05	1.5e-07	2.75e-06	2.55e-06
	2026.65	1.395e-05	4.5e-07	2.8e-06	4.1e-06
	2025.23	1.725e-05	1e-06	2.85e-06	6.2e-06
	2023.8	2.08e-05	1.85e-06	2.95e-06	8.75e-06
	2022.38	2.455e-05	3.05e-06	3.05e-06	1.155e-05
	2020.95	2.88e-05	4.95e-06	3.1e-06	1.435e-05
	2019.52	3.375e-05	8.35e-06	3.15e-06	1.725e-05
	2018.1	3.9e-05	1.34e-05	3.15e-06	2.07e-05
	2016.67	4.335e-05	1.78e-05	3.1e-06	2.49e-05
	2015.24	4.605e-05	2.02e-05	3.1e-06	2.935e-05
	2013.82	4.735e-05	2.23e-05	3.1e-06	3.325e-05
	2012.39	4.78e-05	2.565e-05	3.1e-06	3.6e-05
	2010.97	4.755e-05	2.95e-05	3.1e-06	3.74e-05
	2009.54	4.66e-05	3.265e-05	3.1e-06	3.77e-05
	2008.11	4.505e-05	3.5e-05	3.1e-06	3.69e-05
	2006.69	4.31e-05	3.655e-05	3.15e-06	3.51e-05
	2005.26	4.06e-05	3.715e-05	3.15e-06	3.265e-05
	2003.84	3.745e-05	3.645e-05	3.1e-06	2.97e-05
	2002.41	3.38e-05	3.47e-05	3.1e-06	2.66e-05
	2000.98	3.01e-05	3.235e-05	3.05e-06	2.335e-05
	1999.56	2.645e-05	2.96e-05	3.1e-06	2.01e-05
	1998.13	2.3e-05	2.595e-05	3.1e-06	1.7e-05
	1996.7	2e-05	2.17e-05	3.2e-06	1.415e-05
	1995.28	1.755e-05	1.875e-05	3.25e-06	1.155e-05
	1993.85	1.55e-05	1.805e-05	3.35e-06	9.05e-06
	1992.43	1.36e-05	1.745e-05	3.4e-06	6.85e-06
	1991	1.18e-05	1.455e-05	3.5e-06	5e-06
	1989.57	1.025e-05	1.1e-05	3.55e-06	3.65e-06
	1988.15	8.95e-06	8.7e-06	3.6e-06	2.75e-06
	1986.72	7.9e-06	7.35e-06	3.65e-06	2.2e-06
	1985.29	7e-06	6.15e-06	3.7e-06	1.85e-06
	1983.87	6.4e-06	5.45e-06	3.75e-06	1.6e-06
	1982.44	6e-06	5.1e-06	3.8e-06	1.45e-06
	1981.02	5.65e-06	4.8e-06	3.8e-06	1.25e-06
	1979.59	5.1e-06	4.55e-06	3.85e-06	1e-06
	1978.16	4.4e-06	4.15e-06	3.95e-06	6.5e-07
	1976.74	3.5e-06	3.65e-06	4.05e-06	3e-07
	1975.31	2.7e-06	3.1e-06	4.15e-06	5e-08
	1973.88	2.05e-06	2.45e-06	4.2e-06	0
	1972.46	1.55e-06	1.75e-06	4.2e-06	5e-08
	1971.03	1.25e-06	1.3e-06	4.3e-06	2.5e-07
	1969.61	1.05e-06	1.3e-06	4.4e-06	5.5e-07
	1968.18	9e-07	1.75e-06	4.5e-06	1e-06
	1966.75	7e-07	1.65e-06	4.65e-06	1.55e-06
	1965.33	4e-07	8e-07	4.75e-06	2e-06
	1963.9	2e-07	2.5e-07	4.8e-06	2.45e-06
	1962.47	1e-07	1e-07	4.9e-06	2.95e-06
	1961.05	0	5e-08	5e-06	3.55e-06
	1959.62	0	5e-08	5.15e-06	4.15e-06
	1958.2	0	0	5.35e-06	4.85e-06
	1956.77	5e-08	0	5.55e-06	5.6e-06
	1955.34	5e-08	0	5.7e-06	6.35e-06
	1953.92	1e-07	5e-08	5.8e-06	7.1e-06
	1952.49	2e-07	1.5e-07	5.9e-06	7.75e-06
	1951.06	3e-07	3.5e-07	6.05e-06	8.4e-06
	1949.64	3.5e-07	5.5e-07	6.15e-06	9.15e-06
	1948.21	3e-07	7e-07	6.25e-06	9.95e-06
	1946.79	2.5e-07	7.5e-07	6.3e-06	1.095e-05
	1945.36	2e-07	5e-07	6.4e-06	1.205e-05
	1943.93	1.5e-07	2e-07	6.55e-06	1.295e-05
	1942.51	1.5e-07	1.5e-07	6.7e-06	1.34e-05
	1941.08	2e-07	5.5e-07	6.8e-06	1.34e-05
	1939.66	3.5e-07	1.45e-06	6.85e-06	1.32e-05
	1938.23	4.5e-07	1.9e-06	6.9e-06	1.315e-05
	1936.8	5e-07	1.7e-06	6.95e-06	1.34e-05
	1935.38	5.5e-07	1.5e-06	6.95e-06	1.4e-05
	1933.95	6.5e-07	1.5e-06	7e-06	1.47e-05
	1932.52	7.5e-07	1.65e-06	7.05e-06	1.54e-05
	1931.1	9e-07	1.85e-06	7.15e-06	1.605e-05
	1929.67	1.05e-06	2.25e-06	7.3e-06	1.675e-05
	1928.25	1.15e-06	2.75e-06	7.5e-06	1.75e-05
	1926.82	1.15e-06	3.05e-06	7.65e-06	1.85e-05
	1925.39	1e-06	2.45e-06	7.7e-06	1.975e-05
	1923.97	8.5e-07	1.55e-06	7.75e-06	2.095e-05
	1922.54	8e-07	1.65e-06	7.8e-06	2.17e-05
	1921.11	9.5e-07	2.55e-06	7.95e-06	2.19e-05
	1919.69	1.15e-06	2.8e-06	8.15e-06	2.2e-05
	1918.26	1.35e-06	2.3e-06	8.3e-06	2.215e-05
	1916.84	1.55e-06	2.7e-06	8.45e-06	2.22e-05
	1915.41	1.7e-06	4.2e-06	8.45e-06	2.22e-05
	1913.98	1.8e-06	5.15e-06	8.35e-06	2.24e-05
	1912.56	1.65e-06	4.3e-06	8.3e-06	2.315e-05
	1911.13	1.4e-06	2.8e-06	8.3e-06	2.425e-05
	1909.7	1.2e-06	1.95e-06	8.4e-06	2.515e-05
	1908.28	1.2e-06	2.1e-06	8.55e-06	2.55e-05
	1906.85	1.35e-06	2.9e-06	8.65e-06	2.54e-05
	1905.43	1.55e-06	3.5e-06	8.75e-06	2.53e-05
	1904	1.6e-06	3.55e-06	8.85e-06	2.545e-05
	1902.57	1.65e-06	3.4e-06	8.85e-06	2.565e-05
	1901.15	1.65e-06	3.4e-06	8.9e-06	2.595e-05
	1899.72	1.65e-06	3.5e-06	8.95e-06	2.64e-05
	1898.29	1.6e-06	3.3e-06	9.1e-06	2.7e-05
	1896.87	1.5e-06	2.75e-06	9.35e-06	2.775e-05
	1895.44	1.5e-06	2.65e-06	9.6e-06	2.825e-05
	1894.02	1.55e-06	3.4e-06	9.8e-06	2.85e-05
	1892.59	1.55e-06	3.85e-06	9.8e-06	2.885e-05
	1891.16	1.45e-06	2.9e-06	9.8e-06	2.955e-05
	1889.74	1.35e-06	1.95e-06	9.85e-06	3.03e-05
	1888.31	1.45e-06	2.3e-06	9.95e-06	3.055e-05
	1886.89	1.7e-06	3.5e-06	1.01e-05	3.025e-05
	1885.46	1.9e-06	4.1e-06	1.015e-05	2.995e-05
	1884.03	1.95e-06	3.8e-06	1.01e-05	2.985e-05
	1882.61	2e-06	3.5e-06	1.01e-05	3e-05
	1881.18	2e-06	3.25e-06	1.01e-05	3.035e-05
	1879.75	2e-06	3.1e-06	1.02e-05	3.075e-05
	1878.33	2.1e-06	3.05e-06	1.025e-05	3.105e-05
	1876.9	2.3e-06	3.35e-06	1.03e-05	3.115e-05
	1875.48	2.5e-06	4.2e-06	1.035e-05	3.12e-05
	1874.05	2.5e-06	5.3e-06	1.03e-05	3.16e-05
	1872.62	2.2e-06	5.2e-06	1.03e-05	3.275e-05
	1871.2	1.6e-06	2.85e-06	1.03e-05	3.49e-05
	1869.77	1e-06	6e-07	1.03e-05	3.745e-05
	1868.34	8e-07	1.5e-07	1.025e-05	3.915e-05
	1866.92	9.5e-07	8.5e-07	1.02e-05	3.89e-05
	1865.49	1.4e-06	2.95e-06	1.015e-05	3.725e-05
	1864.07	2e-06	4.35e-06	1.015e-05	3.555e-05
	1862.64	2.4e-06	3.9e-06	1.015e-05	3.475e-05
	1861.21	2.55e-06	2.95e-06	1.025e-05	3.47e-05
	1859.79	2.65e-06	2.45e-06	1.035e-05	3.495e-05
	1858.36	2.75e-06	2.45e-06	1.04e-05	3.515e-05
	1856.93	2.95e-06	2.65e-06	1.05e-05	3.52e-05
	1855.51	3.2e-06	2.9e-06	1.06e-05	3.52e-05
	1854.08	3.35e-06	3.15e-06	1.075e-05	3.52e-05
	1852.66	3.4e-06	3.4e-06	1.095e-05	3.555e-05
	1851.23	3.25e-06	3.5e-06	1.12e-05	3.635e-05
	1849.8	2.95e-06	3.4e-06	1.145e-05	3.77e-05
	1848.38	2.6e-06	3.15e-06	1.17e-05	3.9e-05
	1846.95	2.4e-06	2.25e-06	1.2e-05	3.975e-05
	1845.52	2.5e-06	9.5e-07	1.245e-05	3.97e-05
	1844.1	2.9e-06	6e-07	1.305e-05	3.905e-05
	1842.67	3.45e-06	1.85e-06	1.365e-05	3.825e-05
	1841.25	3.95e-06	4.7e-06	1.405e-05	3.78e-05
	1839.82	4.15e-06	5.55e-06	1.43e-05	3.8e-05
	1838.39	4.05e-06	4e-06	1.45e-05	3.875e-05
	1836.97	4e-06	3.1e-06	1.475e-05	3.93e-05
	1835.54	4.15e-06	4e-06	1.51e-05	3.925e-05
	1834.12	4.2e-06	5.55e-06	1.535e-05	3.94e-05
	1832.69	3.7e-06	4.6e-06	1.55e-05	4.08e-05
	1831.26	2.9e-06	1.95e-06	1.565e-05	4.345e-05
	1829.84	2.25e-06	9e-07	1.59e-05	4.61e-05
	1828.41	2.1e-06	1.65e-06	1.63e-05	4.75e-05
	1826.98	2.15e-06	2.65e-06	1.67e-05	4.785e-05
	1825.56	2.3e-06	2.25e-06	1.71e-05	4.78e-05
	1824.13	2.5e-06	1.95e-06	1.75e-05	4.745e-05
	1822.71	2.95e-06	2.8e-06	1.8e-05	4.68e-05
	1821.28	3.55e-06	3.9e-06	1.86e-05	4.61e-05
	1819.85	4.15e-06	3.9e-06	1.92e-05	4.58e-05
	1818.43	4.5e-06	3.35e-06	1.99e-05	4.61e-05
	1817	4.5e-06	3.25e-06	2.055e-05	4.72e-05
	1815.57	4.05e-06	3.5e-06	2.11e-05	4.92e-05
	1814.15	3.3e-06	3.05e-06	2.16e-05	5.195e-05
	1812.72	2.65e-06	1.75e-06	2.225e-05	5.5e-05
	1811.3	2.45e-06	9e-07	2.315e-05	5.725e-05
	1809.87	2.65e-06	1.05e-06	2.415e-05	5.8e-05
	1808.44	3.3e-06	2.25e-06	2.51e-05	5.75e-05
	1807.02	4.05e-06	3.9e-06	2.585e-05	5.675e-05
	1805.59	4.65e-06	4.9e-06	2.665e-05	5.665e-05
	1804.16	4.95e-06	4.55e-06	2.76e-05	5.735e-05
	1802.74	5.1e-06	3.25e-06	2.87e-05	5.85e-05
	1801.31	5.25e-06	2.35e-06	2.985e-05	5.97e-05
	1799.89	5.45e-06	2.85e-06	3.09e-05	6.06e-05
	1798.46	5.55e-06	4.9e-06	3.185e-05	6.12e-05
	1797.03	5.5e-06	7.2e-06	3.26e-05	6.185e-05
	1795.61	5.25e-06	6.6e-06	3.335e-05	6.33e-05
	1794.18	4.75e-06	3.05e-06	3.415e-05	6.6e-05
	1792.75	4.4e-06	7e-07	3.525e-05	6.905e-05
	1791.33	4.65e-06	8.5e-07	3.645e-05	7.05e-05
	1789.9	5.65e-06	3.75e-06	3.735e-05	6.925e-05
	1788.48	7.1e-06	7.9e-06	3.79e-05	6.65e-05
	1787.05	8.35e-06	8.25e-06	3.835e-05	6.425e-05
	1785.62	1.78e-05	1.28e-05	7.75e-05	0.0001273
	1784.2	1.71e-05	1.01e-05	7.81e-05	0.00013
	1782.77	1.49e-05	7.8e-06	7.85e-05	0.000136
	1781.35	1.28e-05	5.5e-06	7.91e-05	0.0001429
	1779.92	1.21e-05	5.7e-06	8.04e-05	0.0001473
	1778.49	1.27e-05	1.02e-05	8.21e-05	0.0001483
	1777.07	1.36e-05	1.57e-05	8.35e-05	0.0001487
	1775.64	1.35e-05	1.41e-05	8.46e-05	0.0001523
	1774.21	1.24e-05	5.9e-06	8.64e-05	0.0001599
	1772.79	1.18e-05	1.4e-06	8.96e-05	0.0001675
	1771.36	1.27e-05	1.9e-06	9.37e-05	0.0001692
	1769.94	1.51e-05	6.7e-06	9.69e-05	0.0001644
	1768.51	1.77e-05	1.28e-05	9.84e-05	0.0001582
	1767.08	1.94e-05	1.7e-05	9.86e-05	0.0001546
	1765.66	1.98e-05	1.84e-05	9.87e-05	0.0001546
	1764.23	1.89e-05	1.32e-05	9.94e-05	0.0001575
	1762.8	1.74e-05	6e-06	0.000101	0.0001618
	1761.38	1.62e-05	3.9e-06	0.0001034	0.000165
	1759.95	1.59e-05	5.8e-06	0.0001056	0.000166
	1758.53	1.65e-05	7.1e-06	0.000107	0.0001656
	1757.1	1.78e-05	7.5e-06	0.0001081	0.0001651
	1755.67	1.95e-05	1.13e-05	0.0001092	0.0001647
	1754.25	2.06e-05	1.59e-05	0.0001103	0.0001656
	1752.82	2e-05	1.16e-05	0.0001116	0.0001698
	1751.39	1.76e-05	3.5e-06	0.0001135	0.0001782
	1749.97	1.49e-05	7e-07	0.0001161	0.000189
	1748.54	1.3e-05	1.2e-06	0.0001187	0.0001978
	1747.12	1.23e-05	4e-06	0.0001208	0.0002017
	1745.69	1.27e-05	7.1e-06	0.000122	0.0002013
	1744.26	1.4e-05	8e-06	0.0001226	0.0001988
	1742.84	1.61e-05	7.2e-06	0.0001229	0.0001958
	1741.41	1.9e-05	6.2e-06	0.0001237	0.0001925
	1739.98	2.22e-05	8.5e-06	0.0001251	0.0001888
	1738.56	2.48e-05	1.73e-05	0.0001263	0.0001855
	1737.13	2.55e-05	2.12e-05	0.0001268	0.0001841
	1735.71	2.4e-05	7.8e-06	0.0001273	0.0001865
	1734.28	2.11e-05	1e-07	0.000129	0.0001926
	1732.85	1.84e-05	0	0.0001315	0.0001992
	1731.43	1.72e-05	1.7e-06	0.0001329	0.0002025
	1730	1.81e-05	4.7e-06	0.0001326	0.0002007
	1728.58	2.07e-05	6.5e-06	0.0001316	0.0001949
	1727.15	2.35e-05	7.5e-06	0.0001304	0.0001886
	1725.72	2.51e-05	6.8e-06	0.0001293	0.0001843
	1724.3	2.56e-05	6.3e-06	0.0001285	0.0001825
	1722.87	2.54e-05	8.8e-06	0.0001276	0.0001825
	1721.44	2.39e-05	1.08e-05	0.0001259	0.0001853
	1720.02	2.04e-05	4.2e-06	0.0001233	0.0001922
	1718.59	1.65e-05	2e-07	0.0001213	0.0002009
	1717.17	1.51e-05	3.1e-06	0.0001218	0.0002045
	1715.74	1.7e-05	7e-07	0.0001233	0.0001994
	1714.31	2.13e-05	1.1e-06	0.0001233	0.0001881
	1712.89	2.7e-05	6.8e-06	0.0001208	0.0001749
	1711.46	3.2e-05	1.08e-05	0.0001165	0.0001641
	1710.03	3.44e-05	1e-05	0.0001117	0.0001583
	1708.61	3.43e-05	5.5e-06	0.0001071	0.0001566
	1707.18	3.41e-05	1.9e-06	0.0001036	0.0001548
	1705.76	3.65e-05	2.1e-06	0.0001015	0.0001484
	1704.33	4.13e-05	7.5e-06	0.0001	0.0001375
	1702.9	4.61e-05	1.12e-05	9.79e-05	0.0001266
	1701.48	4.83e-05	4.5e-06	9.49e-05	0.0001195
	1700.05	4.88e-05	9e-07	9.2e-05	0.000116
	1698.62	4.89e-05	1e-06	8.93e-05	0.0001138
	1697.2	4.95e-05	8e-07	8.6e-05	0.0001107
	1695.77	5.1e-05	4e-07	8.18e-05	0.0001047
	1694.35	5.29e-05	2.3e-06	7.7e-05	9.69e-05
	1692.92	5.25e-05	6.4e-06	7.21e-05	9.06e-05
	1691.49	4.83e-05	4.9e-06	6.67e-05	8.74e-05
	1690.07	4.13e-05	1.6e-06	6.12e-05	8.66e-05
	1688.64	3.38e-05	6e-07	5.6e-05	8.72e-05
	1687.21	2.7e-05	1e-07	5.09e-05	8.86e-05
	1685.79	2.17e-05	8.8e-06	4.54e-05	8.87e-05
	1684.36	1.91e-05	2.83e-05	3.98e-05	8.35e-05
	1682.94	1.98e-05	2e-05	3.54e-05	7.3e-05
	1681.51	2.2e-05	3.4e-06	3.25e-05	6.23e-05
	1680.08	2.41e-05	0	3.02e-05	5.42e-05
	1678.66	2.55e-05	0	2.79e-05	4.81e-05
	1677.23	2.6e-05	1.1e-06	2.53e-05	4.3e-05
	1675.81	2.52e-05	4.1e-06	2.26e-05	3.87e-05
	1674.38	2.27e-05	3.1e-06	1.98e-05	3.58e-05
	1672.95	1.84e-05	1.4e-06	1.71e-05	3.51e-05
	1671.53	1.37e-05	4.5e-06	1.45e-05	3.58e-05
	1670.1	1.06e-05	1.46e-05	1.22e-05	3.5e-05
	1668.67	1.05e-05	1.31e-05	1.06e-05	3.03e-05
	1667.25	1.3e-05	2.2e-06	9.5e-06	2.35e-05
	1665.82	1.56e-05	1e-07	8.4e-06	1.79e-05
	1664.4	1.65e-05	1.4e-06	7.1e-06	1.43e-05
	1662.97	1.65e-05	7.5e-06	5.5e-06	1.13e-05
	1661.54	1.79e-05	6.8e-06	4.1e-06	7.7e-06
	1660.12	2.09e-05	8e-07	3e-06	4.3e-06
	1658.69	2.28e-05	6e-07	2e-06	2.3e-06
	1657.26	2.08e-05	3e-07	1e-06	1.5e-06
	1655.84	1.6e-05	5.6e-06	2e-07	1.3e-06
	1654.41	1.3e-05	4.21e-05	1e-07	6e-07
	1652.99	1.49e-05	4.81e-05	1.2e-06	0
	1651.56	2.03e-05	5.5e-06	2.6e-06	8e-07
	1650.13	2.32e-05	1.4e-06	3.6e-06	1.7e-06
	1648.71	1.96e-05	2e-07	4.9e-06	1.4e-06
	1647.28	1.34e-05	1.95e-05	6.9e-06	9e-07
	1645.85	1.03e-05	3.19e-05	9.2e-06	1.1e-06
	1644.43	1.14e-05	1.38e-05	1.05e-05	2.3e-06
	1643	1.37e-05	2.7e-06	1.08e-05	3.8e-06
	1641.58	1.4e-05	7e-07	1.09e-05	4.2e-06
	1640.15	1.16e-05	1.3e-06	1.09e-05	3.3e-06
	1638.72	7.9e-06	6.4e-06	1.05e-05	1.6e-06
	1637.3	5.3e-06	2.22e-05	9.4e-06	6e-07
	1635.87	5.1e-06	2.99e-05	7.5e-06	3e-07
	1634.44	7.6e-06	9.2e-06	5.4e-06	5e-07
	1633.02	1.11e-05	2e-07	4e-06	1.1e-06
	1631.59	1.32e-05	4.8e-06	3.2e-06	1.3e-06
	1630.17	1.32e-05	3.1e-06	2.8e-06	1.1e-06
	1628.74	1.23e-05	9e-07	2.6e-06	7e-07
	1627.31	1.16e-05	1e-06	2.2e-06	5e-07
	1625.89	1.14e-05	1.8e-06	1.9e-06	3e-07
	1624.46	1.18e-05	1.6e-06	1.4e-06	3e-07
	1623.04	1.32e-05	3.1e-06	1e-06	4e-07
	1621.61	1.56e-05	1.3e-05	7e-07	6e-07
	1620.18	1.71e-05	2.49e-05	5e-07	8e-07
	1618.76	1.69e-05	1.67e-05	3e-07	6e-07
	1617.33	1.58e-05	5.2e-06	2e-07	3e-07
	1615.9	1.58e-05	5.6e-06	0	2e-07
	1614.48	1.65e-05	1.88e-05	0	3e-07
	1613.05	1.58e-05	3.21e-05	1e-07	3e-07
	1611.63	1.26e-05	2.71e-05	2e-07	0
	1610.2	8.1e-06	1.52e-05	3e-07	1e-07
	1608.77	4.6e-06	8.8e-06	5e-07	7e-07
	1607.35	2.6e-06	7.8e-06	7e-07	1.6e-06
	1605.92	1.6e-06	8.6e-06	8e-07	2.2e-06
	1604.49	1.2e-06	8.3e-06	1e-06	2.6e-06
	1603.07	9e-07	7.1e-06	1.2e-06	2.9e-06
	1601.64	8e-07	7.1e-06	1.4e-06	3.1e-06
	1600.22	9e-07	8.8e-06	1.6e-06	3.2e-06
	1598.79	9e-07	1.01e-05	1.8e-06	3.3e-06
	1597.36	8e-07	9.4e-06	2e-06	3.7e-06
	1595.94	7e-07	8e-06	2.2e-06	4.1e-06
	1594.51	7e-07	7.9e-06	2.4e-06	4.2e-06
	1593.08	1e-06	9.6e-06	2.7e-06	4.1e-06
	1591.66	1.3e-06	1.19e-05	3e-06	3.7e-06
	1590.23	1.7e-06	1.34e-05	3.4e-06	3.4e-06
	1588.81	2.1e-06	1.44e-05	3.7e-06	3.2e-06
	1587.38	2.5e-06	1.54e-05	4e-06	3e-06
	1585.95	3e-06	1.65e-05	4.2e-06	2.7e-06
	1584.53	3.8e-06	1.83e-05	4.5e-06	2.4e-06
	1583.1	4.8e-06	2.29e-05	4.7e-06	2e-06
	1581.67	5.7e-06	3.13e-05	5e-06	1.7e-06
	1580.25	5.8e-06	3.66e-05	5.3e-06	1.8e-06
	1578.82	5.3e-06	2.72e-05	5.4e-06	2.2e-06
	1577.4	5.3e-06	1.27e-05	5.4e-06	2.5e-06
	1575.97	7e-06	1.26e-05	5.7e-06	2e-06
	1574.54	1.04e-05	3.74e-05	6.2e-06	1.1e-06
	1573.12	1.34e-05	7.11e-05	6.7e-06	5e-07
	1571.69	1.41e-05	6.32e-05	6.9e-06	4e-07
	1570.27	1.36e-05	3.57e-05	6.9e-06	5e-07
	1568.84	1.42e-05	3.02e-05	6.9e-06	4e-07
	1567.41	1.67e-05	4.73e-05	7.1e-06	2e-07
	1565.99	2.01e-05	7.19e-05	7.4e-06	0
	1564.56	2.23e-05	9.39e-05	7.7e-06	0
	1563.13	2.11e-05	0.0001018	7.8e-06	0
	1561.71	1.71e-05	6.43e-05	7.6e-06	1e-07
	1560.28	1.41e-05	1.32e-05	7.5e-06	5e-07
	1558.86	1.59e-05	2.7e-06	7.9e-06	4e-07
	1557.43	2.29e-05	2.63e-05	8.5e-06	0
	1556	3.01e-05	8.61e-05	9e-06	1e-07
	1554.58	3.32e-05	0.0001136	9.2e-06	4e-07
	1553.15	3.26e-05	0.0001018	9.2e-06	5e-07
	1551.72	3.03e-05	8.1e-05	9e-06	5e-07
	1550.3	2.82e-05	6.93e-05	8.8e-06	4e-07
	1548.87	2.69e-05	7.48e-05	8.7e-06	3e-07
	1547.45	2.48e-05	8.57e-05	8.6e-06	2e-07
	1546.02	2.06e-05	7.96e-05	8.5e-06	0
	1544.59	1.53e-05	5.84e-05	8.4e-06	2e-07
	1543.17	1.1e-05	3.55e-05	8.2e-06	1.2e-06
	1541.74	9.1e-06	1.5e-05	7.7e-06	2.4e-06
	1540.31	1.1e-05	9.7e-06	7.3e-06	2.1e-06
	1538.89	1.87e-05	3.88e-05	7.6e-06	4e-07
	1537.46	2.87e-05	0.0001122	8.5e-06	1e-07
	1536.04	3.28e-05	0.0001363	9.1e-06	5e-07
	1534.61	2.99e-05	8.63e-05	9.1e-06	3e-07
	1533.18	2.56e-05	5.24e-05	8.8e-06	1e-07
	1531.76	2.41e-05	6.19e-05	8.5e-06	1e-07
	1530.33	2.44e-05	8.53e-05	8.5e-06	1e-07
	1528.9	2.39e-05	8.4e-05	8.6e-06	1e-07
	1527.48	2.27e-05	6.89e-05	8.7e-06	0
	1526.05	2.21e-05	6.74e-05	8.9e-06	0
	1524.63	2.24e-05	7.25e-05	9e-06	0
	1523.2	2.32e-05	6.36e-05	9.1e-06	0
	1521.77	2.47e-05	5.53e-05	9.1e-06	0
	1520.35	2.65e-05	6.85e-05	9.1e-06	0
	1518.92	2.64e-05	8.22e-05	8.9e-06	1e-07
	1517.49	2.41e-05	7.14e-05	8.7e-06	0
	1516.07	2.27e-05	6.24e-05	8.6e-06	0
	1514.64	2.36e-05	7.51e-05	8.7e-06	1e-07
	1513.22	2.43e-05	9.51e-05	9e-06	2e-07
	1511.79	2.07e-05	9.53e-05	9.1e-06	1e-07
	1510.36	1.32e-05	6.11e-05	8.8e-06	1e-07
	1508.94	6.8e-06	1.45e-05	8.1e-06	1.1e-06
	1507.51	5e-06	2e-07	7.2e-06	2.3e-06
	1506.09	8.8e-06	3.3e-06	6.8e-06	1.5e-06
	1504.66	1.82e-05	4.78e-05	7.1e-06	1e-07
	1503.23	2.72e-05	0.0001134	7.7e-06	1e-07
	1501.81	2.96e-05	0.0001206	8e-06	4e-07
	1500.38	2.63e-05	8.23e-05	7.9e-06	2e-07
	1498.95	2.16e-05	4.56e-05	7.5e-06	0
	1497.53	1.85e-05	3.06e-05	7.1e-06	1e-07
	1496.1	1.77e-05	3.98e-05	6.8e-06	2e-07
	1494.68	1.71e-05	6.69e-05	6.7e-06	2e-07
	1493.25	1.42e-05	7.59e-05	6.5e-06	3e-07
	1491.82	9.1e-06	4.52e-05	6.2e-06	1.1e-06
	1490.4	4.9e-06	1.47e-05	5.9e-06	2.6e-06
	1488.97	3.3e-06	7.3e-06	5.6e-06	3.7e-06
	1487.54	4e-06	1.48e-05	5.5e-06	3.2e-06
	1486.12	6.2e-06	3.22e-05	5.6e-06	2e-06
	1484.69	8.4e-06	4.44e-05	5.7e-06	1.1e-06
	1483.27	9.5e-06	4.24e-05	5.8e-06	8e-07
	1481.84	9.5e-06	3.61e-05	5.7e-06	7e-07
	1480.41	9e-06	3.62e-05	5.7e-06	8e-07
	1478.99	8.2e-06	4.03e-05	5.6e-06	9e-07
	1477.56	6.8e-06	3.87e-05	5.6e-06	1.3e-06
	1476.13	5e-06	2.78e-05	5.6e-06	2e-06
	1474.71	3.5e-06	1.36e-05	5.5e-06	3.1e-06
	1473.28	3.1e-06	6.4e-06	5.4e-06	3.8e-06
	1471.86	4.3e-06	1.17e-05	5.3e-06	3.2e-06
	1470.43	7.3e-06	3.71e-05	5.5e-06	1.8e-06
	1469	1.05e-05	6.39e-05	5.7e-06	8e-07
	1467.58	1.17e-05	5.68e-05	5.8e-06	6e-07
	1466.15	1.13e-05	3.36e-05	5.8e-06	6e-07
	1464.72	1.1e-05	2.73e-05	5.7e-06	7e-07
	1463.3	1.11e-05	4.47e-05	5.8e-06	7e-07
	1461.87	9.8e-06	6.57e-05	5.8e-06	9e-07
	1460.45	6.2e-06	4.9e-05	5.7e-06	2e-06
	1459.02	2.8e-06	1.17e-05	5.5e-06	4.3e-06
	1457.59	1.4e-06	3e-07	5.2e-06	6.2e-06
	1456.17	1.8e-06	2.3e-06	5.1e-06	5.6e-06
	1454.74	3.8e-06	2.23e-05	5.2e-06	3.4e-06
	1453.32	6.2e-06	4.77e-05	5.3e-06	1.8e-06
	1451.89	7.2e-06	4.97e-05	5.4e-06	1.3e-06
	1450.46	6.3e-06	3.49e-05	5.3e-06	1.5e-06
	1449.04	4.8e-06	2.04e-05	5.1e-06	2.2e-06
	1447.61	3.9e-06	1.48e-05	4.8e-06	2.7e-06
	1446.18	3.8e-06	1.75e-05	4.7e-06	2.8e-06
	1444.76	4.2e-06	2.39e-05	4.7e-06	2.5e-06
	1443.33	4.7e-06	2.85e-05	4.6e-06	2.2e-06
	1441.91	4.7e-06	3.15e-05	4.7e-06	2.1e-06
	1440.48	4.1e-06	3.07e-05	4.7e-06	2.3e-06
	1439.05	3.3e-06	2.05e-05	4.7e-06	2.7e-06
	1437.63	2.8e-06	9.1e-06	4.7e-06	3.1e-06
	1436.2	2.6e-06	7.6e-06	4.8e-06	3.2e-06
	1434.77	2.8e-06	1.72e-05	4.8e-06	3.2e-06
	1433.35	2.8e-06	2.8e-05	4.8e-06	3.2e-06
	1431.92	2.6e-06	2.46e-05	4.7e-06	3.4e-06
	1430.5	2.3e-06	1.65e-05	4.7e-06	3.6e-06
	1429.07	2.2e-06	1.58e-05	4.6e-06	3.6e-06
	1427.64	2.2e-06	2.05e-05	4.5e-06	3.5e-06
	1426.22	2.2e-06	2.21e-05	4.5e-06	3.5e-06
	1424.79	2.1e-06	2.06e-05	4.5e-06	3.6e-06
	1423.36	2.1e-06	2.23e-05	4.6e-06	3.6e-06
	1421.94	2.2e-06	2.29e-05	4.7e-06	3.5e-06
	1420.51	2.3e-06	1.46e-05	4.9e-06	3.4e-06
	1419.09	2.3e-06	7.4e-06	5e-06	3.4e-06
	1417.66	2.4e-06	9.3e-06	4.9e-06	3.4e-06
	1416.23	2.5e-06	1.9e-05	4.7e-06	3.3e-06
	1414.81	2.5e-06	2.58e-05	4.6e-06	3.3e-06
	1413.38	2.3e-06	2.27e-05	4.4e-06	3.4e-06
	1411.95	2e-06	1.71e-05	4.3e-06	3.6e-06
	1410.53	1.8e-06	1.53e-05	4.3e-06	3.8e-06
	1409.1	1.6e-06	1.63e-05	4.2e-06	4e-06
	1407.68	1.3e-06	1.53e-05	4.2e-06	4.3e-06
	1406.25	1.1e-06	1.16e-05	4.2e-06	4.6e-06
	1404.82	1.1e-06	1.11e-05	4.2e-06	4.7e-06
	1403.4	1.3e-06	1.65e-05	4.2e-06	4.5e-06
	1401.97	1.4e-06	2.14e-05	4.3e-06	4.4e-06
	1400.55	1.2e-06	1.82e-05	4.4e-06	4.5e-06
	1399.12	9e-07	1.23e-05	4.5e-06	4.9e-06
	1397.69	7e-07	9.5e-06	4.4e-06	5.3e-06
	1396.27	6e-07	8e-06	4.3e-06	5.7e-06
	1394.84	7e-07	8.3e-06	4.1e-06	5.6e-06
	1393.41	1e-06	1.39e-05	4.1e-06	4.9e-06
	1391.99	1.5e-06	2.31e-05	4.2e-06	4.1e-06
	1390.56	1.5e-06	2.37e-05	4.2e-06	4e-06
	1389.14	9e-07	1.36e-05	4.2e-06	4.6e-06
	1387.71	4e-07	5.9e-06	4.1e-06	5.6e-06
	1386.28	2e-07	5.4e-06	3.9e-06	6.4e-06
	1384.86	2e-07	9.7e-06	3.7e-06	6.4e-06
	1383.43	4e-07	1.41e-05	3.7e-06	5.8e-06
	1382	7e-07	1.48e-05	3.8e-06	5e-06
	1380.58	1e-06	1.41e-05	3.9e-06	4.5e-06
	1379.15	1e-06	1.41e-05	4e-06	4.3e-06
	1377.73	8e-07	1.32e-05	4e-06	4.7e-06
	1376.3	4e-07	9.2e-06	4e-06	5.5e-06
	1374.87	2e-07	5.8e-06	3.9e-06	6.1e-06
	1373.45	4e-07	6.9e-06	3.8e-06	5.8e-06
	1372.02	8e-07	1.27e-05	3.9e-06	4.7e-06
	1370.59	1.5e-06	1.75e-05	3.9e-06	3.7e-06
	1369.17	1.9e-06	1.78e-05	3.9e-06	3.3e-06
	1367.74	1.8e-06	1.79e-05	3.8e-06	3.2e-06
	1366.32	1.2e-06	1.72e-05	3.6e-06	3.6e-06
	1364.89	5e-07	1.13e-05	3.4e-06	4.5e-06
	1363.46	1e-07	4.9e-06	3.1e-06	5.5e-06
	1362.04	0	3.2e-06	3e-06	6.2e-06
	1360.61	0	5.7e-06	2.9e-06	6.3e-06
	1359.18	0	9.3e-06	2.8e-06	6.3e-06
	1357.76	0	9.5e-06	2.7e-06	6.4e-06
	1356.33	0	7.1e-06	2.6e-06	6.9e-06
	1354.91	0	5.5e-06	2.5e-06	7.3e-06
	1353.48	0	5.4e-06	2.5e-06	7.6e-06
	1352.05	0	5.8e-06	2.6e-06	7.6e-06
	1350.63	0	5.8e-06	2.7e-06	7.7e-06
	1349.2	0	5.7e-06	2.8e-06	7.6e-06
	1347.78	0	6.2e-06	2.9e-06	7.3e-06
	1346.35	0	7.7e-06	3e-06	7e-06
	1344.92	0	9.3e-06	3e-06	6.8e-06
	1343.5	0	8.8e-06	3.1e-06	7.1e-06
	1342.07	2e-07	5e-06	3.1e-06	8e-06
	1340.64	5e-07	1.3e-06	3.2e-06	9e-06
	1339.22	7e-07	4e-07	3.3e-06	9.3e-06
	1337.79	3e-07	1.6e-06	3.4e-06	8.6e-06
	1336.37	0	5.3e-06	3.4e-06	7.4e-06
	1334.94	0	9.1e-06	3.4e-06	6.5e-06
	1333.51	1e-07	1.01e-05	3.4e-06	6e-06
	1332.09	2e-07	9.3e-06	3.5e-06	5.8e-06
	1330.66	2e-07	8.4e-06	3.5e-06	5.8e-06
	1329.23	2e-07	7.9e-06	3.6e-06	5.9e-06
	1327.81	2e-07	7.7e-06	3.6e-06	6e-06
	1326.38	2e-07	7.9e-06	3.7e-06	6.1e-06
	1324.96	2e-07	8.1e-06	3.7e-06	6.2e-06
	1323.53	1e-07	8e-06	3.7e-06	6.5e-06
	1322.1	0	6.7e-06	3.6e-06	7.1e-06
	1320.68	0	4.6e-06	3.6e-06	7.9e-06
	1319.25	1e-07	3.3e-06	3.7e-06	8.5e-06
	1317.82	2e-07	3.3e-06	3.8e-06	8.7e-06
	1316.4	2e-07	4e-06	3.9e-06	8.5e-06
	1314.97	1e-07	4.2e-06	3.9e-06	8.4e-06
	1313.55	1e-07	3.9e-06	3.9e-06	8.4e-06
	1312.12	1e-07	4.2e-06	3.8e-06	8.4e-06
	1310.69	0	5e-06	3.7e-06	8.2e-06
	1309.27	0	5.5e-06	3.6e-06	8.2e-06
	1307.84	0	5.2e-06	3.5e-06	8.2e-06
	1306.41	0	5e-06	3.5e-06	8.4e-06
	1304.99	0	5e-06	3.5e-06	8.5e-06
	1303.56	0	5.1e-06	3.6e-06	8.7e-06
	1302.14	0	5.1e-06	3.8e-06	8.7e-06
	1300.71	0	5.2e-06	3.9e-06	8.7e-06
	1299.28	0	5.3e-06	4e-06	8.6e-06
	1297.86	0	5.4e-06	4e-06	8.3e-06
	1296.43	0	5.6e-06	4e-06	8.1e-06
	1295.01	0	5.6e-06	4e-06	7.9e-06
	1293.58	0	5.6e-06	4e-06	7.9e-06
	1292.15	0	5.4e-06	4e-06	8e-06
	1290.73	0	5e-06	4e-06	8.1e-06
	1289.3	0	4.5e-06	4.1e-06	8.1e-06
	1287.87	0	4.3e-06	4e-06	8.1e-06
	1286.45	0	4.8e-06	3.9e-06	8e-06
	1285.02	0	5.3e-06	3.7e-06	8.1e-06
	1283.6	0	5.4e-06	3.6e-06	8.2e-06
	1282.17	0	5.1e-06	3.6e-06	8.4e-06
	1280.74	0	4.6e-06	3.5e-06	8.7e-06
	1279.32	1e-07	4.2e-06	3.5e-06	9.2e-06
	1277.89	2e-07	4.1e-06	3.6e-06	9.6e-06
	1276.46	2e-07	4e-06	3.6e-06	1e-05
	1275.04	2e-07	4e-06	3.7e-06	1.03e-05
	1273.61	3e-07	3.6e-06	3.8e-06	1.04e-05
	1272.19	3e-07	3.1e-06	3.9e-06	1.05e-05
	1270.76	3e-07	3e-06	3.9e-06	1.04e-05
	1269.33	2e-07	3.4e-06	4.1e-06	1.01e-05
	1267.91	2e-07	4e-06	4.2e-06	9.8e-06
	1266.48	1e-07	4.4e-06	4.4e-06	9.6e-06
	1265.05	1e-07	4.5e-06	4.4e-06	9.8e-06
	1263.63	2e-07	4.2e-06	4.4e-06	1.03e-05
	1262.2	3e-07	3.5e-06	4.4e-06	1.1e-05
	1260.78	3e-07	3e-06	4.4e-06	1.14e-05
	1259.35	3e-07	3.1e-06	4.3e-06	1.15e-05
	1257.92	2e-07	3.7e-06	4.4e-06	1.13e-05
	1256.5	2e-07	4.3e-06	4.5e-06	1.11e-05
	1255.07	1e-07	4.6e-06	4.7e-06	1.09e-05
	1253.64	0	4.8e-06	4.9e-06	1.07e-05
	1252.22	0	5.2e-06	5.1e-06	1.04e-05
	1250.79	0	5.6e-06	5.2e-06	1e-05
	1249.37	0	6e-06	5.2e-06	9.6e-06
	1247.94	0	6.4e-06	5.3e-06	9.2e-06
	1246.51	1e-07	6.9e-06	5.3e-06	8.9e-06
	1245.09	1e-07	7.1e-06	5.3e-06	8.6e-06
	1243.66	1e-07	7e-06	5.3e-06	8.6e-06
	1242.24	0	6.5e-06	5.3e-06	9e-06
	1240.81	0	5.6e-06	5.1e-06	9.6e-06
	1239.38	1e-07	4.4e-06	4.8e-06	1.06e-05
	1237.96	4e-07	3.2e-06	4.5e-06	1.18e-05
	1236.53	1e-06	2.1e-06	4.2e-06	1.33e-05
	1235.1	1.7e-06	1.4e-06	4.1e-06	1.49e-05
	1233.68	2.3e-06	1e-06	4.1e-06	1.61e-05
	1232.25	2.3e-06	1e-06	4.3e-06	1.67e-05
	1230.83	1.9e-06	1.4e-06	4.6e-06	1.64e-05
	1229.4	1.2e-06	2.1e-06	5e-06	1.55e-05
	1227.97	5e-07	3.2e-06	5.4e-06	1.43e-05
	1226.55	2e-07	4.4e-06	5.9e-06	1.3e-05
	1225.12	0	5.5e-06	6.2e-06	1.19e-05
	1223.69	0	6.2e-06	6.3e-06	1.12e-05
	1222.27	0	6.5e-06	6.2e-06	1.09e-05
	1220.84	0	6.6e-06	6.1e-06	1.06e-05
	1219.42	0	6.8e-06	6.1e-06	1.03e-05
	1217.99	1e-07	7e-06	6.1e-06	1.01e-05
	1216.56	1e-07	7.1e-06	6.1e-06	9.9e-06
	1215.14	1e-07	7.1e-06	6.2e-06	9.8e-06
	1213.71	1e-07	7.2e-06	6.1e-06	9.7e-06
	1212.28	1e-07	7.2e-06	6e-06	9.6e-06
	1210.86	1e-07	7.1e-06	5.9e-06	9.7e-06
	1209.43	1e-07	6.9e-06	5.8e-06	9.7e-06
	1208.01	1e-07	6.7e-06	5.7e-06	9.7e-06
	1206.58	1e-07	6.5e-06	5.6e-06	9.5e-06
	1205.15	1e-07	6.4e-06	5.5e-06	9.2e-06
	1203.73	1e-07	6.3e-06	5.3e-06	9e-06
	1202.3	1e-07	6.1e-06	5.2e-06	8.8e-06
	1200.87	1e-07	5.9e-06	5.2e-06	8.8e-06
	1199.45	0	5.2e-06	5e-06	9.3e-06
	1198.02	0	5.1e-06	4.9e-06	9.3e-06
	1196.6	0	4.9e-06	4.8e-06	9.2e-06
	1195.17	0	4.7e-06	4.6e-06	9.2e-06
	1193.74	0	4.4e-06	4.5e-06	9.1e-06
	1192.32	0	4.2e-06	4.4e-06	8.9e-06
	1190.89	0	4.1e-06	4.3e-06	8.6e-06
	1189.47	0	4.1e-06	4.2e-06	8.1e-06
	1188.04	0	4.1e-06	4e-06	7.6e-06
	1186.61	0	3.9e-06	3.7e-06	7.2e-06
	1185.19	0	3.6e-06	3.5e-06	7.1e-06
	1183.76	0	3.2e-06	3.2e-06	6.9e-06
	1182.33	0	2.8e-06	2.9e-06	6.7e-06
	1180.91	0	2.5e-06	2.5e-06	6.3e-06
	1179.48	0	2.2e-06	2.3e-06	5.9e-06
	1178.06	0	2e-06	2.1e-06	5.6e-06
	1176.63	0	2e-06	2e-06	5.3e-06
	1175.2	0	2e-06	2e-06	5e-06
	1173.78	0	1.8e-06	1.9e-06	5e-06
	1172.35	0	1.5e-06	1.7e-06	5.2e-06
	1170.92	0	1.3e-06	1.6e-06	5.3e-06
	1169.5	0	1.1e-06	1.4e-06	5.4e-06
	1168.07	0	1e-06	1.4e-06	5.3e-06
	1166.65	0	9e-07	1.4e-06	5.1e-06
	1165.22	0	8e-07	1.3e-06	5e-06
	1163.79	0	8e-07	1.3e-06	4.8e-06
	1162.37	0	7e-07	1.3e-06	4.8e-06
	1160.94	0	6e-07	1.2e-06	4.7e-06
	1159.51	0	6e-07	1.1e-06	4.7e-06
	1158.09	0	6e-07	1e-06	4.7e-06
	1156.66	0	5e-07	1e-06	4.6e-06
	1155.24	0	5e-07	1e-06	4.6e-06
	1153.81	0	4e-07	1e-06	4.5e-06
	1152.38	0	4e-07	1e-06	4.5e-06
	1150.96	0	4e-07	1e-06	4.5e-06
	1149.53	0	3e-07	9e-07	4.5e-06
	1148.1	0	3e-07	9e-07	4.6e-06
[truncated: 174 more rows]

## Sheet: Figure 4c
	wavenumber (cm-1)	α-1	α-2	β-1	β-2
	3997.69	9.1e-06	0	1e-06	1.06e-05
	3996.26	9.1e-06	0	8e-07	1.06e-05
	3994.83	9.1e-06	0	7e-07	1.06e-05
	3993.41	9.1e-06	0	6e-07	1.06e-05
	3991.98	9.1e-06	0	5e-07	1.06e-05
	3990.56	9.1e-06	0	5e-07	1.06e-05
	3989.13	9.1e-06	1.4e-06	6e-07	1.06e-05
	3987.7	9.1e-06	3.4e-06	7e-07	1.06e-05
	3986.28	9.1e-06	4.8e-06	8e-07	1.06e-05
	3984.85	9.1e-06	5e-06	8e-07	1.06e-05
	3983.42	9.1e-06	4.6e-06	8e-07	1.06e-05
	3982	9.1e-06	4.8e-06	8e-07	1.06e-05
	3980.57	9.1e-06	5.6e-06	7e-07	1.06e-05
	3979.15	9.1e-06	6.2e-06	6e-07	1.07e-05
	3977.72	9.1e-06	5.4e-06	5e-07	1.08e-05
	3976.29	9.1e-06	3.4e-06	4e-07	1.09e-05
	3974.87	9.1e-06	1.2e-06	3e-07	1.09e-05
	3973.44	9e-06	0	4e-07	1.1e-05
	3972.01	8.9e-06	0	5e-07	1.11e-05
	3970.59	8.8e-06	6e-07	5e-07	1.12e-05
	3969.16	8.7e-06	1.6e-06	6e-07	1.14e-05
	3967.74	8.7e-06	2.8e-06	7e-07	1.16e-05
	3966.31	8.6e-06	3.8e-06	6e-07	1.19e-05
	3964.88	8.6e-06	4.2e-06	5e-07	1.23e-05
	3963.46	8.6e-06	4.2e-06	4e-07	1.26e-05
	3962.03	8.7e-06	3.8e-06	3e-07	1.3e-05
	3960.6	8.8e-06	3.2e-06	3e-07	1.33e-05
	3959.18	8.9e-06	2.6e-06	3e-07	1.37e-05
	3957.75	8.9e-06	2.6e-06	3e-07	1.4e-05
	3956.33	8.8e-06	3.4e-06	4e-07	1.44e-05
	3954.9	8.7e-06	4.6e-06	4e-07	1.48e-05
	3953.47	8.6e-06	5e-06	3e-07	1.51e-05
	3952.05	8.4e-06	4.2e-06	2e-07	1.56e-05
	3950.62	8.4e-06	3e-06	1e-07	1.59e-05
	3949.2	8.4e-06	2.4e-06	0	1.63e-05
	3947.77	8.4e-06	2.2e-06	0	1.65e-05
	3946.34	8.4e-06	1.8e-06	1e-07	1.67e-05
	3944.92	8.4e-06	6e-07	0	1.69e-05
	3943.49	8.4e-06	0	1e-07	1.7e-05
	3942.06	8.5e-06	6e-07	1e-07	1.71e-05
	3940.64	8.5e-06	3e-06	3e-07	1.72e-05
	3939.21	8.5e-06	6.2e-06	4e-07	1.73e-05
	3937.79	8.4e-06	9e-06	5e-07	1.75e-05
	3936.36	8.3e-06	9.8e-06	4e-07	1.76e-05
	3934.93	8.2e-06	8e-06	2e-07	1.77e-05
	3933.51	8.2e-06	4e-06	0	1.78e-05
	3932.08	8.3e-06	6e-07	0	1.77e-05
	3930.65	8.4e-06	0	1e-07	1.75e-05
	3929.23	8.5e-06	2e-06	2e-07	1.73e-05
	3927.8	8.7e-06	3.8e-06	2e-07	1.71e-05
	3926.38	8.9e-06	2.8e-06	1e-07	1.7e-05
	3924.95	9e-06	4e-07	1e-07	1.68e-05
	3923.52	9.2e-06	0	1e-07	1.67e-05
	3922.1	9.4e-06	1.4e-06	1e-07	1.66e-05
	3920.67	9.5e-06	3.8e-06	1e-07	1.66e-05
	3919.24	9.6e-06	5e-06	1e-07	1.67e-05
	3917.82	9.9e-06	4.4e-06	1e-07	1.67e-05
	3916.39	1.05e-05	3e-06	3e-07	1.68e-05
	3914.97	1.12e-05	2.8e-06	5e-07	1.69e-05
	3913.54	1.18e-05	4e-06	8e-07	1.71e-05
	3912.11	1.25e-05	5.6e-06	9e-07	1.73e-05
	3910.69	1.31e-05	6.4e-06	7e-07	1.76e-05
	3909.26	1.37e-05	5.6e-06	4e-07	1.81e-05
	3907.83	1.41e-05	3e-06	1e-07	1.86e-05
	3906.41	1.45e-05	4e-07	0	1.91e-05
	3904.98	1.49e-05	0	1e-07	1.95e-05
	3903.56	1.54e-05	3.4e-06	1e-07	1.97e-05
	3902.13	1.61e-05	7e-06	0	1.96e-05
	3900.7	1.7e-05	6.6e-06	1e-07	1.94e-05
	3899.28	1.8e-05	2.8e-06	4e-07	1.89e-05
	3897.85	1.89e-05	2e-07	6e-07	1.84e-05
	3896.43	1.96e-05	6e-07	6e-07	1.79e-05
	3895	2.02e-05	3.4e-06	4e-07	1.73e-05
	3893.57	2.07e-05	6.6e-06	3e-07	1.68e-05
	3892.15	2.12e-05	1e-05	4e-07	1.62e-05
	3890.72	2.16e-05	1.34e-05	8e-07	1.57e-05
	3889.29	2.2e-05	1.68e-05	1e-06	1.52e-05
	3887.87	2.23e-05	1.82e-05	9e-07	1.47e-05
	3886.44	2.27e-05	1.6e-05	6e-07	1.43e-05
	3885.02	2.33e-05	1.04e-05	4e-07	1.38e-05
	3883.59	2.42e-05	5.2e-06	3e-07	1.35e-05
	3882.16	2.53e-05	3.2e-06	3e-07	1.32e-05
	3880.74	2.65e-05	4.4e-06	6e-07	1.29e-05
	3879.31	2.75e-05	7.8e-06	1e-06	1.28e-05
	3877.88	2.84e-05	1.28e-05	1.2e-06	1.27e-05
	3876.46	2.9e-05	1.84e-05	1e-06	1.28e-05
	3875.03	2.93e-05	2.26e-05	7e-07	1.29e-05
	3873.61	2.95e-05	2.4e-05	4e-07	1.29e-05
	3872.18	2.97e-05	2.42e-05	4e-07	1.28e-05
	3870.75	3.06e-05	2.48e-05	6e-07	1.25e-05
	3869.33	3.23e-05	2.6e-05	1.1e-06	1.22e-05
	3867.9	3.45e-05	2.7e-05	1.3e-06	1.18e-05
	3866.47	3.66e-05	2.62e-05	1.1e-06	1.13e-05
	3865.05	3.83e-05	2.26e-05	1e-06	1.1e-05
	3863.62	3.95e-05	1.86e-05	1.2e-06	1.06e-05
	3862.2	4.03e-05	1.82e-05	1.6e-06	1.03e-05
	3860.77	4.09e-05	2.26e-05	1.8e-06	1e-05
	3859.34	4.12e-05	3.12e-05	1.5e-06	9.7e-06
	3857.92	4.13e-05	4.44e-05	9e-07	9.4e-06
	3856.49	4.12e-05	6.16e-05	6e-07	9.1e-06
	3855.06	4.09e-05	7.34e-05	8e-07	8.8e-06
	3853.64	4.06e-05	6.64e-05	1.8e-06	8.4e-06
	3852.21	4.03e-05	4.42e-05	3.5e-06	7.9e-06
	3850.79	4.02e-05	2.46e-05	4.3e-06	7.6e-06
	3849.36	4.01e-05	1.66e-05	3.8e-06	7.2e-06
	3847.93	4e-05	1.74e-05	2.8e-06	7e-06
	3846.51	3.98e-05	2.06e-05	1.9e-06	6.7e-06
	3845.08	3.92e-05	2.24e-05	1.3e-06	6.6e-06
	3843.66	3.84e-05	2.3e-05	9e-07	6.4e-06
	3842.23	3.73e-05	2.4e-05	7e-07	6.2e-06
	3840.8	3.6e-05	2.56e-05	8e-07	6e-06
	3839.38	3.5e-05	2.76e-05	1.3e-06	5.7e-06
	3837.95	3.46e-05	2.98e-05	2.5e-06	5.4e-06
	3836.52	3.5e-05	3.16e-05	3.7e-06	5e-06
	3835.1	3.58e-05	3.2e-05	4.4e-06	4.8e-06
	3833.67	3.66e-05	3.16e-05	4.4e-06	4.6e-06
	3832.25	3.71e-05	3.02e-05	4e-06	4.4e-06
	3830.82	3.75e-05	2.78e-05	3.6e-06	4.3e-06
	3829.39	3.78e-05	2.5e-05	3e-06	4.2e-06
	3827.97	3.8e-05	2.28e-05	2.4e-06	4.1e-06
	3826.54	3.79e-05	2.22e-05	1.9e-06	4.1e-06
	3825.11	3.75e-05	2.46e-05	1.5e-06	4e-06
	3823.69	3.7e-05	3e-05	1.4e-06	3.9e-06
	3822.26	3.64e-05	3.62e-05	1.6e-06	3.8e-06
	3820.84	3.6e-05	4e-05	2.4e-06	3.6e-06
	3819.41	3.6e-05	4.14e-05	3.4e-06	3.4e-06
	3817.98	3.63e-05	4.02e-05	4.1e-06	3.3e-06
	3816.56	3.69e-05	3.62e-05	4.5e-06	3.1e-06
	3815.13	3.75e-05	3e-05	4.8e-06	3.1e-06
	3813.7	3.8e-05	2.44e-05	4.4e-06	3e-06
	3812.28	3.82e-05	2.26e-05	3.4e-06	2.9e-06
	3810.85	3.8e-05	2.5e-05	2.5e-06	2.9e-06
	3809.43	3.74e-05	2.98e-05	2e-06	2.9e-06
	3808	3.65e-05	3.54e-05	2e-06	2.8e-06
	3806.57	3.53e-05	4.1e-05	2.4e-06	2.8e-06
	3805.15	3.4e-05	4.6e-05	2.7e-06	2.9e-06
	3803.72	3.28e-05	4.78e-05	2.7e-06	3e-06
	3802.29	3.16e-05	4.32e-05	2.8e-06	3.2e-06
	3800.87	3.05e-05	3.26e-05	3.1e-06	3.4e-06
	3799.44	2.92e-05	2.14e-05	3.1e-06	3.7e-06
	3798.02	2.79e-05	1.34e-05	2.9e-06	4e-06
	3796.59	2.64e-05	8.6e-06	2.6e-06	4.4e-06
	3795.16	2.47e-05	5.6e-06	2.4e-06	4.8e-06
	3793.74	2.3e-05	3.6e-06	2.2e-06	5.3e-06
	3792.31	2.11e-05	2.8e-06	1.8e-06	5.7e-06
	3790.89	1.93e-05	2.6e-06	1.4e-06	6.1e-06
	3789.46	1.77e-05	2.4e-06	1e-06	6.4e-06
	3788.03	1.65e-05	1.6e-06	7e-07	6.7e-06
	3786.61	1.56e-05	4e-07	5e-07	7e-06
	3785.18	1.53e-05	0	6e-07	7.2e-06
	3783.75	1.54e-05	4e-07	7e-07	7.3e-06
	3782.33	1.56e-05	2.2e-06	8e-07	7.4e-06
	3780.9	1.6e-05	3.4e-06	9e-07	7.4e-06
	3779.48	1.64e-05	2.6e-06	1.2e-06	7.4e-06
	3778.05	1.69e-05	6e-07	1.4e-06	7.4e-06
	3776.62	1.74e-05	0	1.5e-06	7.4e-06
	3775.2	1.8e-05	8e-07	1.3e-06	7.4e-06
	3773.77	1.85e-05	3e-06	1e-06	7.4e-06
	3772.34	1.92e-05	6e-06	8e-07	7.4e-06
	3770.92	1.99e-05	9.2e-06	9e-07	7.4e-06
	3769.49	2.09e-05	1.24e-05	1.1e-06	7.4e-06
	3768.07	2.22e-05	1.48e-05	1.5e-06	7.2e-06
	3766.64	2.37e-05	1.6e-05	1.6e-06	7e-06
	3765.21	2.55e-05	1.7e-05	1.7e-06	6.8e-06
	3763.79	2.79e-05	1.96e-05	1.6e-06	6.6e-06
	3762.36	3.1e-05	2.34e-05	1.5e-06	6.4e-06
	3760.93	3.5e-05	2.72e-05	1.3e-06	6.3e-06
	3759.51	3.99e-05	3.14e-05	1.4e-06	6.2e-06
	3758.08	4.51e-05	3.84e-05	1.8e-06	6.1e-06
	3756.66	5.03e-05	4.96e-05	2e-06	6.1e-06
	3755.23	5.52e-05	6.32e-05	1.8e-06	6e-06
	3753.8	5.98e-05	7.52e-05	1.5e-06	6e-06
	3752.38	6.43e-05	8.42e-05	1.7e-06	5.9e-06
	3750.95	6.86e-05	9.3e-05	2.9e-06	5.9e-06
	3749.52	7.28e-05	0.000105	4.7e-06	6e-06
	3748.1	7.68e-05	0.0001178	5.5e-06	6.2e-06
	3746.67	8.06e-05	0.00013	5.2e-06	6.5e-06
	3745.25	8.38e-05	0.0001352	5.1e-06	6.9e-06
	3743.82	8.63e-05	0.0001278	5.2e-06	7.4e-06
	3742.39	8.77e-05	0.0001148	4.6e-06	7.8e-06
	3740.97	8.78e-05	0.000109	3.3e-06	8.3e-06
	3739.54	8.68e-05	0.0001128	1.9e-06	8.8e-06
	3738.11	8.49e-05	0.00012	1e-06	9.2e-06
	3736.69	8.21e-05	0.0001256	8e-07	9.4e-06
	3735.26	7.85e-05	0.0001296	1.7e-06	9.5e-06
	3733.84	7.43e-05	0.0001314	4.2e-06	9.4e-06
	3732.41	6.97e-05	0.0001282	6.8e-06	9.3e-06
	3730.98	6.51e-05	0.0001168	7.2e-06	9.2e-06
	3729.56	6.1e-05	9.82e-05	5.3e-06	9e-06
	3728.13	5.77e-05	7.78e-05	3e-06	8.9e-06
	3726.71	5.48e-05	6.08e-05	1.6e-06	8.7e-06
	3725.28	5.18e-05	5.06e-05	1.2e-06	8.3e-06
	3723.85	4.83e-05	4.66e-05	1.4e-06	7.9e-06
	3722.43	4.47e-05	4.52e-05	2.1e-06	7.4e-06
	3721	4.13e-05	4.42e-05	3e-06	6.8e-06
	3719.57	3.86e-05	4.46e-05	3.7e-06	6.2e-06
	3718.15	3.67e-05	4.82e-05	3.9e-06	5.7e-06
	3716.72	3.59e-05	5.5e-05	3.5e-06	5.2e-06
	3715.3	3.59e-05	6.22e-05	2.7e-06	4.8e-06
	3713.87	3.66e-05	6.4e-05	2e-06	4.4e-06
	3712.44	3.74e-05	5.6e-05	2.1e-06	4e-06
	3711.02	3.82e-05	4.42e-05	3.1e-06	3.6e-06
	3709.59	3.88e-05	4e-05	4.8e-06	3.3e-06
	3708.16	3.9e-05	4.58e-05	5.7e-06	3e-06
	3706.74	3.89e-05	5.7e-05	5.3e-06	2.7e-06
	3705.31	3.9e-05	6.7e-05	4.4e-06	2.4e-06
	3703.89	3.95e-05	7.28e-05	3.8e-06	2.1e-06
	3702.46	4.05e-05	7.24e-05	3.7e-06	1.8e-06
	3701.03	4.18e-05	6.66e-05	3.9e-06	1.5e-06
	3699.61	4.32e-05	5.8e-05	4e-06	1.3e-06
	3698.18	4.49e-05	5.16e-05	3.8e-06	1.1e-06
	3696.75	4.67e-05	4.96e-05	3.5e-06	1e-06
	3695.33	4.86e-05	5.14e-05	3.2e-06	9e-07
	3693.9	5.01e-05	5.62e-05	2.9e-06	9e-07
	3692.48	5.12e-05	6.44e-05	3e-06	8e-07
	3691.05	5.23e-05	7.76e-05	3.6e-06	7e-07
	3689.62	5.39e-05	9.26e-05	5.2e-06	7e-07
	3688.2	5.63e-05	0.000101	7.1e-06	7e-07
	3686.77	5.95e-05	9.9e-05	7.7e-06	9e-07
	3685.34	6.32e-05	9.3e-05	6.8e-06	1.2e-06
	3683.92	6.68e-05	9.04e-05	5.4e-06	1.7e-06
	3682.49	7e-05	9.28e-05	4.2e-06	2.2e-06
	3681.07	7.26e-05	9.8e-05	3.2e-06	2.9e-06
	3679.64	7.43e-05	0.0001048	2.5e-06	3.6e-06
	3678.21	7.54e-05	0.0001138	2e-06	4.5e-06
	3676.79	7.59e-05	0.0001238	1.8e-06	5.4e-06
	3675.36	7.58e-05	0.0001312	1.8e-06	6.5e-06
	3673.94	7.55e-05	0.0001318	1.5e-06	7.6e-06
	3672.51	7.52e-05	0.0001242	8e-07	8.7e-06
	3671.08	7.52e-05	0.0001086	3e-07	9.9e-06
	3669.66	7.56e-05	8.92e-05	1e-07	1.11e-05
	3668.23	7.61e-05	7.36e-05	1e-07	1.21e-05
	3666.8	7.65e-05	6.48e-05	1e-07	1.31e-05
	3665.38	7.64e-05	6.04e-05	0	1.4e-05
	3663.95	7.56e-05	5.7e-05	0	1.48e-05
	3662.53	7.38e-05	5.34e-05	0	1.53e-05
	3661.1	7.12e-05	5.02e-05	0	1.56e-05
	3659.67	6.8e-05	4.86e-05	0	1.57e-05
	3658.25	6.48e-05	4.88e-05	0	1.56e-05
	3656.82	6.18e-05	4.98e-05	0	1.55e-05
	3655.39	5.93e-05	5.12e-05	1e-07	1.53e-05
	3653.97	5.69e-05	5.1e-05	0	1.52e-05
	3652.54	5.46e-05	4.68e-05	0	1.51e-05
	3651.12	5.2e-05	3.56e-05	3e-07	1.5e-05
	3649.69	4.93e-05	2e-05	4e-07	1.49e-05
	3648.26	4.65e-05	6.6e-06	2e-07	1.47e-05
	3646.84	4.4e-05	0	1e-07	1.47e-05
	3645.41	4.19e-05	0	1e-07	1.48e-05
	3643.98	4.05e-05	2e-06	4e-07	1.5e-05
	3642.56	3.95e-05	3.8e-06	1e-06	1.54e-05
	3641.13	3.91e-05	4.4e-06	1.6e-06	1.6e-05
	3639.71	3.94e-05	4.2e-06	2.2e-06	1.67e-05
	3638.28	4.04e-05	4.2e-06	2.8e-06	1.76e-05
	3636.85	4.23e-05	4.4e-06	3.6e-06	1.87e-05
	3635.43	4.51e-05	4.6e-06	4.6e-06	2e-05
	3634	4.84e-05	5e-06	5.9e-06	2.14e-05
	3632.57	5.17e-05	5.8e-06	7.6e-06	2.29e-05
	3631.15	5.43e-05	6e-06	9e-06	2.44e-05
	3629.72	5.62e-05	4.2e-06	9e-06	2.59e-05
	3628.3	5.73e-05	1.6e-06	7.5e-06	2.74e-05
	3626.87	5.81e-05	8e-07	6.1e-06	2.88e-05
	3625.44	5.88e-05	2.8e-06	5.8e-06	3.04e-05
	3624.02	5.93e-05	6.2e-06	6.8e-06	3.2e-05
	3622.59	5.93e-05	9.2e-06	8.8e-06	3.38e-05
	3621.17	5.89e-05	9.4e-06	1.12e-05	3.56e-05
	3619.74	5.81e-05	6.8e-06	1.32e-05	3.72e-05
	3618.31	5.71e-05	3.2e-06	1.41e-05	3.87e-05
	3616.89	5.6e-05	8e-07	1.46e-05	4e-05
	3615.46	5.47e-05	0	1.52e-05	4.12e-05
	3614.03	5.36e-05	0	1.6e-05	4.25e-05
	3612.61	5.26e-05	2e-07	1.67e-05	4.39e-05
	3611.18	5.16e-05	4e-07	1.75e-05	4.55e-05
	3609.76	5.06e-05	0	1.86e-05	4.73e-05
	3608.33	4.93e-05	0	1.94e-05	4.94e-05
	3606.9	4.81e-05	0	1.99e-05	5.18e-05
	3605.48	4.72e-05	0	2.06e-05	5.46e-05
	3604.05	4.67e-05	0	2.23e-05	5.78e-05
	3602.62	4.65e-05	0	2.51e-05	6.15e-05
	3601.2	4.63e-05	0	2.82e-05	6.54e-05
	3599.77	4.59e-05	0	3.12e-05	6.94e-05
	3598.35	4.52e-05	0	3.41e-05	7.32e-05
	3596.92	4.45e-05	0	3.7e-05	7.68e-05
	3595.49	4.37e-05	4e-07	3.92e-05	8.03e-05
	3594.07	4.32e-05	1e-06	4.06e-05	8.38e-05
	3592.64	4.28e-05	6e-07	4.24e-05	8.73e-05
	3591.21	4.24e-05	0	4.66e-05	9.09e-05
	3589.79	4.18e-05	0	5.3e-05	9.46e-05
	3588.36	4.11e-05	1.8e-06	5.88e-05	9.83e-05
	3586.94	4.05e-05	4.8e-06	6.02e-05	0.0001019
	3585.51	4e-05	6.6e-06	5.81e-05	0.0001054
	3584.08	3.95e-05	6e-06	5.61e-05	0.0001088
	3582.66	3.87e-05	4.6e-06	5.64e-05	0.0001124
	3581.23	3.75e-05	4.2e-06	5.85e-05	0.0001163
	3579.8	3.61e-05	5.4e-06	6.13e-05	0.0001203
	3578.38	3.44e-05	7.4e-06	6.35e-05	0.0001244
	3576.95	3.26e-05	9.8e-06	6.5e-05	0.0001286
	3575.53	3.08e-05	1.24e-05	6.63e-05	0.0001328
	3574.1	2.92e-05	1.5e-05	6.85e-05	0.0001371
	3572.67	2.79e-05	1.88e-05	7.32e-05	0.0001416
	3571.25	2.7e-05	2.6e-05	8.19e-05	0.0001461
	3569.82	2.62e-05	3.94e-05	9.45e-05	0.0001504
	3568.4	2.55e-05	5.84e-05	0.0001072	0.0001542
	3566.97	2.48e-05	7.48e-05	0.0001126	0.0001572
	3565.54	2.43e-05	7.9e-05	0.000108	0.0001593
	3564.12	2.39e-05	7.04e-05	9.94e-05	0.0001606
	3562.69	2.39e-05	5.72e-05	9.27e-05	0.0001613
	3561.26	2.39e-05	4.66e-05	8.92e-05	0.0001616
	3559.84	2.4e-05	3.96e-05	8.75e-05	0.0001616
	3558.41	2.4e-05	3.52e-05	8.64e-05	0.0001613
	3556.99	2.42e-05	3.3e-05	8.65e-05	0.0001608
	3555.56	2.45e-05	3.38e-05	8.82e-05	0.0001601
	3554.13	2.5e-05	3.7e-05	9.03e-05	0.0001591
	3552.71	2.55e-05	3.96e-05	9.1e-05	0.000158
	3551.28	2.56e-05	3.96e-05	9.09e-05	0.0001569
	3549.85	2.53e-05	3.82e-05	9.21e-05	0.0001559
	3548.43	2.46e-05	3.86e-05	9.56e-05	0.0001551
	3547	2.37e-05	4.24e-05	9.91e-05	0.0001543
	3545.58	2.28e-05	4.62e-05	9.87e-05	0.0001536
	3544.15	2.2e-05	4.52e-05	9.34e-05	0.0001528
	3542.72	2.13e-05	3.78e-05	8.66e-05	0.0001521
	3541.3	2.08e-05	2.92e-05	8.23e-05	0.0001516
	3539.87	2.04e-05	2.42e-05	8.19e-05	0.0001514
	3538.44	2.01e-05	2.44e-05	8.38e-05	0.0001514
	3537.02	1.97e-05	2.62e-05	8.53e-05	0.0001515
	3535.59	1.93e-05	2.58e-05	8.49e-05	0.0001515
	3534.17	1.89e-05	2.3e-05	8.38e-05	0.0001512
	3532.74	1.85e-05	2.02e-05	8.43e-05	0.0001507
	3531.31	1.83e-05	1.98e-05	8.73e-05	0.0001501
	3529.89	1.82e-05	2.18e-05	9.17e-05	0.0001495
	3528.46	1.81e-05	2.44e-05	9.57e-05	0.0001489
	3527.03	1.79e-05	2.64e-05	9.85e-05	0.0001482
	3525.61	1.76e-05	2.84e-05	9.99e-05	0.0001474
	3524.18	1.73e-05	2.98e-05	9.88e-05	0.0001465
	3522.76	1.72e-05	2.78e-05	9.51e-05	0.0001453
	3521.33	1.72e-05	2.26e-05	9.03e-05	0.0001442
	3519.9	1.73e-05	1.66e-05	8.67e-05	0.000143
	3518.48	1.74e-05	1.2e-05	8.5e-05	0.000142
	3517.05	1.74e-05	9.4e-06	8.45e-05	0.0001411
	3515.63	1.74e-05	8.2e-06	8.48e-05	0.0001404
	3514.2	1.74e-05	8.6e-06	8.6e-05	0.0001398
	3512.77	1.75e-05	1.12e-05	8.86e-05	0.0001392
	3511.35	1.76e-05	1.46e-05	9.15e-05	0.0001386
	3509.92	1.77e-05	1.62e-05	9.32e-05	0.000138
	3508.49	1.77e-05	1.46e-05	9.33e-05	0.0001376
	3507.07	1.77e-05	1.16e-05	9.35e-05	0.0001373
	3505.64	1.77e-05	1.1e-05	9.53e-05	0.0001371
	3504.22	1.75e-05	1.44e-05	9.8e-05	0.0001369
	3502.79	1.74e-05	1.84e-05	9.93e-05	0.0001366
	3501.36	1.74e-05	1.96e-05	9.79e-05	0.0001361
	3499.94	1.74e-05	1.72e-05	9.52e-05	0.0001354
	3498.51	1.75e-05	1.42e-05	9.28e-05	0.0001347
	3497.08	1.75e-05	1.22e-05	9.13e-05	0.0001339
	3495.66	1.76e-05	1.1e-05	9.04e-05	0.0001329
	3494.23	1.76e-05	9.8e-06	9.01e-05	0.0001319
	3492.81	1.76e-05	8.8e-06	9.04e-05	0.0001308
	3491.38	1.76e-05	8.6e-06	9.14e-05	0.0001296
	3489.95	1.75e-05	9.4e-06	9.27e-05	0.0001284
	3488.53	1.75e-05	1.02e-05	9.38e-05	0.0001273
	3487.1	1.76e-05	1.08e-05	9.46e-05	0.0001263
	3485.67	1.77e-05	1.12e-05	9.57e-05	0.0001255
	3484.25	1.78e-05	1.26e-05	9.75e-05	0.0001249
	3482.82	1.78e-05	1.44e-05	9.95e-05	0.0001244
	3481.4	1.79e-05	1.5e-05	0.0001003	0.000124
	3479.97	1.8e-05	1.34e-05	9.93e-05	0.0001236
	3478.54	1.81e-05	1.06e-05	9.75e-05	0.0001232
	3477.12	1.82e-05	8.4e-06	9.66e-05	0.0001228
	3475.69	1.83e-05	7.6e-06	9.67e-05	0.0001224
	3474.26	1.84e-05	7.4e-06	9.72e-05	0.000122
	3472.84	1.85e-05	6.8e-06	9.78e-05	0.0001216
	3471.41	1.86e-05	6.2e-06	9.84e-05	0.0001212
	3469.99	1.88e-05	5.8e-06	9.95e-05	0.0001208
	3468.56	1.9e-05	6e-06	0.0001007	0.0001204
	3467.13	1.92e-05	6.6e-06	0.0001016	0.0001199
	3465.71	1.94e-05	7.6e-06	0.0001022	0.0001196
	3464.28	1.96e-05	8.6e-06	0.0001028	0.0001193
	3462.86	1.97e-05	9.2e-06	0.0001034	0.0001191
	3461.43	1.97e-05	8.8e-06	0.0001037	0.0001189
	3460	1.95e-05	7.2e-06	0.0001033	0.0001187
	3458.58	1.93e-05	5e-06	0.0001025	0.0001186
	3457.15	1.91e-05	2.6e-06	0.0001015	0.0001185
	3455.72	1.89e-05	1e-06	0.0001003	0.0001184
	3454.3	1.86e-05	2e-07	9.93e-05	0.0001184
	3452.87	1.84e-05	0	9.87e-05	0.0001182
	3451.45	1.82e-05	8e-07	9.94e-05	0.000118
	3450.02	1.8e-05	2.8e-06	0.0001015	0.0001177
	3448.59	1.79e-05	6.2e-06	0.0001039	0.0001173
	3447.17	1.77e-05	9e-06	0.0001049	0.0001167
	3445.74	1.74e-05	9.2e-06	0.0001041	0.0001158
	3444.31	1.72e-05	6.8e-06	0.0001022	0.0001149
	3442.89	1.69e-05	4e-06	0.0001002	0.0001138
	3441.46	1.67e-05	2e-06	9.84e-05	0.0001127
	3440.04	1.65e-05	6e-07	9.68e-05	0.0001116
	3438.61	1.64e-05	2e-07	9.54e-05	0.0001105
	3437.18	1.62e-05	2e-07	9.4e-05	0.0001095
	3435.76	1.62e-05	0	9.24e-05	0.0001085
	3434.33	1.61e-05	0	9.1e-05	0.0001075
	3432.9	1.61e-05	0	9e-05	0.0001067
	3431.48	1.6e-05	4e-07	8.96e-05	0.0001058
	3430.05	1.59e-05	1e-06	8.94e-05	0.0001051
	3428.63	1.56e-05	1.6e-06	8.92e-05	0.0001044
	3427.2	1.54e-05	1.8e-06	8.91e-05	0.0001038
	3425.77	1.52e-05	2e-06	8.94e-05	0.0001033
	3424.35	1.5e-05	2.8e-06	9.03e-05	0.0001028
	3422.92	1.49e-05	4.2e-06	9.15e-05	0.0001023
	3421.49	1.48e-05	4.8e-06	9.17e-05	0.0001018
	3420.07	1.48e-05	4.2e-06	9.03e-05	0.0001013
	3418.64	1.49e-05	3e-06	8.81e-05	0.0001008
	3417.22	1.5e-05	2.8e-06	8.64e-05	0.0001003
	3415.79	1.5e-05	3.6e-06	8.57e-05	9.97e-05
	3414.36	1.5e-05	4.8e-06	8.55e-05	9.92e-05
	3412.94	1.51e-05	5.8e-06	8.52e-05	9.87e-05
	3411.51	1.52e-05	6.4e-06	8.48e-05	9.81e-05
	3410.09	1.53e-05	7e-06	8.44e-05	9.77e-05
	3408.66	1.54e-05	7.2e-06	8.43e-05	9.73e-05
	3407.23	1.55e-05	7.4e-06	8.45e-05	9.7e-05
	3405.81	1.56e-05	8.2e-06	8.49e-05	9.68e-05
	3404.38	1.57e-05	9e-06	8.51e-05	9.66e-05
	3402.95	1.57e-05	9.8e-06	8.51e-05	9.65e-05
	3401.53	1.59e-05	1.12e-05	8.51e-05	9.65e-05
	3400.1	1.61e-05	1.08e-05	8.43e-05	9.64e-05
	3398.68	1.64e-05	1.8e-06	8.11e-05	9.64e-05
	3397.25	1.66e-05	0	7.94e-05	9.63e-05
	3395.82	1.69e-05	6e-07	7.9e-05	9.63e-05
	3394.4	1.72e-05	1.2e-06	7.9e-05	9.62e-05
	3392.97	1.75e-05	1.8e-06	7.94e-05	9.6e-05
	3391.54	1.78e-05	2.6e-06	8.01e-05	9.58e-05
	3390.12	1.81e-05	3.4e-06	8.11e-05	9.55e-05
	3388.69	1.83e-05	3.6e-06	8.23e-05	9.52e-05
	3387.27	1.85e-05	2.8e-06	8.33e-05	9.49e-05
	3385.84	1.85e-05	1.8e-06	8.4e-05	9.45e-05
	3384.41	1.86e-05	1.8e-06	8.47e-05	9.42e-05
	3382.99	1.86e-05	3e-06	8.53e-05	9.4e-05
	3381.56	1.85e-05	4.6e-06	8.59e-05	9.38e-05
	3380.13	1.86e-05	6.2e-06	8.64e-05	9.37e-05
	3378.71	1.88e-05	7.4e-06	8.68e-05	9.36e-05
	3377.28	1.9e-05	7.8e-06	8.71e-05	9.36e-05
	3375.86	1.9e-05	7.4e-06	8.72e-05	9.37e-05
	3374.43	1.91e-05	6.6e-06	8.71e-05	9.38e-05
	3373	1.91e-05	6e-06	8.69e-05	9.4e-05
	3371.58	1.91e-05	5.2e-06	8.69e-05	9.42e-05
	3370.15	1.91e-05	4.2e-06	8.72e-05	9.45e-05
	3368.72	1.92e-05	2.6e-06	8.77e-05	9.47e-05
	3367.3	1.94e-05	1e-06	8.8e-05	9.48e-05
	3365.87	1.95e-05	0	8.81e-05	9.49e-05
	3364.45	1.97e-05	0	8.85e-05	9.5e-05
	3363.02	1.97e-05	8e-07	8.92e-05	9.5e-05
	3361.59	1.98e-05	1.8e-06	8.99e-05	9.5e-05
	3360.17	1.97e-05	2.2e-06	9.03e-05	9.49e-05
	3358.74	1.96e-05	2.2e-06	9.05e-05	9.48e-05
	3357.32	1.94e-05	2e-06	9.05e-05	9.46e-05
	3355.89	1.92e-05	2.2e-06	9.02e-05	9.44e-05
	3354.46	1.89e-05	2.6e-06	8.97e-05	9.42e-05
	3353.04	1.86e-05	2.8e-06	8.94e-05	9.41e-05
	3351.61	1.84e-05	3e-06	8.96e-05	9.39e-05
	3350.18	1.84e-05	3.2e-06	9e-05	9.38e-05
	3348.76	1.84e-05	3.8e-06	9.06e-05	9.37e-05
	3347.33	1.85e-05	4.4e-06	9.11e-05	9.37e-05
	3345.91	1.86e-05	4.6e-06	9.16e-05	9.37e-05
	3344.48	1.87e-05	4.2e-06	9.18e-05	9.38e-05
	3343.05	1.88e-05	3.4e-06	9.2e-05	9.39e-05
	3341.63	1.89e-05	2.6e-06	9.21e-05	9.4e-05
	3340.2	1.91e-05	1.6e-06	9.23e-05	9.41e-05
	3338.77	1.92e-05	6e-07	9.28e-05	9.43e-05
	3337.35	1.94e-05	0	9.34e-05	9.44e-05
	3335.92	1.96e-05	2e-07	9.37e-05	9.45e-05
	3334.5	1.98e-05	1e-06	9.36e-05	9.46e-05
	3333.07	1.99e-05	1.6e-06	9.31e-05	9.46e-05
	3331.64	2e-05	1.6e-06	9.27e-05	9.47e-05
	3330.22	2e-05	1.6e-06	9.28e-05	9.47e-05
	3328.79	2.01e-05	1.4e-06	9.34e-05	9.47e-05
	3327.36	2.02e-05	1.2e-06	9.41e-05	9.47e-05
	3325.94	2.03e-05	8e-07	9.43e-05	9.46e-05
	3324.51	2.04e-05	6e-07	9.41e-05	9.46e-05
	3323.09	2.07e-05	8e-07	9.41e-05	9.46e-05
	3321.66	2.09e-05	1.4e-06	9.44e-05	9.45e-05
	3320.23	2.12e-05	2e-06	9.51e-05	9.46e-05
	3318.81	2.16e-05	2.2e-06	9.57e-05	9.46e-05
	3317.38	2.19e-05	2e-06	9.59e-05	9.47e-05
	3315.95	2.23e-05	1.6e-06	9.56e-05	9.48e-05
	3314.53	2.25e-05	1e-06	9.53e-05	9.5e-05
	3313.1	2.28e-05	6e-07	9.54e-05	9.51e-05
	3311.68	2.3e-05	2e-07	9.58e-05	9.53e-05
	3310.25	2.33e-05	0	9.62e-05	9.55e-05
	3308.82	2.35e-05	0	9.64e-05	9.57e-05
	3307.4	2.39e-05	8e-07	9.66e-05	9.59e-05
	3305.97	2.42e-05	2.4e-06	9.7e-05	9.6e-05
	3304.54	2.46e-05	3.8e-06	9.75e-05	9.62e-05
	3303.12	2.48e-05	4.4e-06	9.79e-05	9.63e-05
	3301.69	2.51e-05	4.2e-06	9.8e-05	9.64e-05
	3300.27	2.53e-05	3.6e-06	9.78e-05	9.64e-05
	3298.84	2.54e-05	3e-06	9.76e-05	9.65e-05
	3297.41	2.56e-05	2.6e-06	9.78e-05	9.65e-05
	3295.99	2.57e-05	2.2e-06	9.81e-05	9.65e-05
	3294.56	2.59e-05	1.6e-06	9.83e-05	9.65e-05
	3293.14	2.61e-05	8e-07	9.8e-05	9.64e-05
	3291.71	2.64e-05	8e-07	9.75e-05	9.63e-05
	3290.28	2.69e-05	1.4e-06	9.74e-05	9.62e-05
	3288.86	2.74e-05	2.4e-06	9.76e-05	9.61e-05
	3287.43	2.79e-05	3e-06	9.78e-05	9.6e-05
	3286	2.84e-05	3.2e-06	9.79e-05	9.59e-05
	3284.58	2.88e-05	3e-06	9.77e-05	9.58e-05
	3283.15	2.92e-05	2.8e-06	9.74e-05	9.57e-05
	3281.73	2.94e-05	3e-06	9.74e-05	9.56e-05
	3280.3	2.97e-05	3e-06	9.74e-05	9.55e-05
	3278.87	2.98e-05	2.6e-06	9.72e-05	9.54e-05
	3277.45	2.99e-05	1.6e-06	9.66e-05	9.53e-05
	3276.02	3e-05	4e-07	9.58e-05	9.52e-05
	3274.59	3.01e-05	0	9.51e-05	9.51e-05
	3273.17	3.02e-05	4e-07	9.48e-05	9.51e-05
	3271.74	3.02e-05	1.8e-06	9.5e-05	9.5e-05
	3270.32	3.02e-05	3.6e-06	9.53e-05	9.49e-05
	3268.89	3.01e-05	4.6e-06	9.57e-05	9.49e-05
	3267.46	3.01e-05	4.8e-06	9.59e-05	9.48e-05
	3266.04	2.99e-05	4.6e-06	9.59e-05	9.47e-05
	3264.61	2.96e-05	4.6e-06	9.58e-05	9.46e-05
	3263.18	2.93e-05	4.6e-06	9.55e-05	9.45e-05
	3261.76	2.89e-05	3.8e-06	9.52e-05	9.43e-05
	3260.33	2.86e-05	2.6e-06	9.48e-05	9.41e-05
	3258.91	2.83e-05	1.6e-06	9.43e-05	9.39e-05
	3257.48	2.82e-05	8e-07	9.36e-05	9.36e-05
	3256.05	2.81e-05	4e-07	9.29e-05	9.33e-05
	3254.63	2.81e-05	1e-06	9.21e-05	9.3e-05
	3253.2	2.79e-05	2.4e-06	9.13e-05	9.27e-05
	3251.77	2.77e-05	4e-06	9.05e-05	9.24e-05
	3250.35	2.75e-05	4.8e-06	8.97e-05	9.2e-05
	3248.92	2.72e-05	4.2e-06	8.91e-05	9.17e-05
	3247.5	2.68e-05	2.6e-06	8.84e-05	9.14e-05
	3246.07	2.64e-05	6e-07	8.76e-05	9.12e-05
	3244.64	2.6e-05	0	8.68e-05	9.09e-05
	3243.22	2.56e-05	6e-07	8.63e-05	9.07e-05
	3241.79	2.52e-05	1.6e-06	8.59e-05	9.05e-05
	3240.37	2.48e-05	2.2e-06	8.54e-05	9.03e-05
	3238.94	2.44e-05	2e-06	8.46e-05	9.01e-05
	3237.51	2.4e-05	1.6e-06	8.36e-05	9e-05
	3236.09	2.36e-05	1.4e-06	8.26e-05	8.99e-05
	3234.66	2.33e-05	1.2e-06	8.18e-05	8.97e-05
	3233.23	2.29e-05	1.2e-06	8.13e-05	8.96e-05
	3231.81	2.25e-05	1.2e-06	8.09e-05	8.94e-05
	3230.38	2.21e-05	1.6e-06	8.04e-05	8.92e-05
	3228.96	2.17e-05	1.8e-06	7.99e-05	8.9e-05
	3227.53	2.14e-05	2.4e-06	7.96e-05	8.87e-05
	3226.1	2.12e-05	3e-06	7.93e-05	8.84e-05
	3224.68	2.09e-05	3.2e-06	7.89e-05	8.81e-05
	3223.25	2.07e-05	2.4e-06	7.82e-05	8.77e-05
	3221.82	2.04e-05	1e-06	7.74e-05	8.73e-05
	3220.4	2.02e-05	0	7.64e-05	8.68e-05
	3218.97	1.98e-05	0	7.56e-05	8.63e-05
	3217.55	1.95e-05	6e-07	7.51e-05	8.58e-05
	3216.12	1.91e-05	8e-07	7.47e-05	8.53e-05
	3214.69	1.87e-05	4e-07	7.43e-05	8.47e-05
	3213.27	1.83e-05	0	7.37e-05	8.42e-05
	3211.84	1.8e-05	2e-07	7.32e-05	8.36e-05
	3210.41	1.77e-05	8e-07	7.28e-05	8.31e-05
	3208.99	1.75e-05	1.8e-06	7.23e-05	8.25e-05
	3207.56	1.72e-05	2.8e-06	7.17e-05	8.2e-05
	3206.14	1.68e-05	3.8e-06	7.1e-05	8.15e-05
	3204.71	1.65e-05	4.4e-06	7.03e-05	8.1e-05
	3203.28	1.61e-05	4.6e-06	6.97e-05	8.05e-05
	3201.86	1.58e-05	4.2e-06	6.92e-05	8.01e-05
	3200.43	3.12e-05	2.8e-06	0.0001374	0.0001592
	3199	3.06e-05	1e-06	0.0001366	0.0001584
	3197.58	3.02e-05	0	0.0001356	0.0001578
	3196.15	3e-05	4e-07	0.000135	0.000157
	3194.73	2.98e-05	2.2e-06	0.0001348	0.0001564
	3193.3	2.96e-05	4.4e-06	0.0001352	0.0001558
	3191.87	2.96e-05	5.6e-06	0.0001352	0.0001552
	3190.45	2.94e-05	6e-06	0.0001348	0.0001546
	3189.02	2.94e-05	5.4e-06	0.0001342	0.0001542
	3187.6	2.92e-05	4.4e-06	0.0001336	0.0001538
	3186.17	2.9e-05	3.2e-06	0.000133	0.0001532
	3184.74	2.88e-05	2.4e-06	0.0001326	0.0001528
	3183.32	2.84e-05	2.2e-06	0.0001324	0.0001526
	3181.89	2.82e-05	2e-06	0.0001324	0.0001522
	3180.46	2.8e-05	1.2e-06	0.0001318	0.0001518
	3179.04	2.8e-05	2e-07	0.0001308	0.0001516
	3177.61	2.8e-05	0	0.0001298	0.0001512
	3176.19	2.8e-05	2e-07	0.0001292	0.0001508
	3174.76	2.78e-05	1e-06	0.000129	0.0001506
	3173.33	2.74e-05	1.8e-06	0.0001288	0.0001504
	3171.91	2.72e-05	2e-06	0.0001284	0.00015
	3170.48	2.68e-05	1.8e-06	0.000128	0.0001498
	3169.05	2.64e-05	1.6e-06	0.000128	0.0001494
	3167.63	2.62e-05	1.6e-06	0.0001282	0.000149
	3166.2	2.58e-05	1.8e-06	0.000128	0.0001486
	3164.78	2.56e-05	1.8e-06	0.0001276	0.0001482
	3163.35	2.54e-05	1.8e-06	0.000127	0.0001478
	3161.92	2.5e-05	1.6e-06	0.0001264	0.0001472
	3160.5	2.48e-05	1.4e-06	0.0001256	0.0001466
	3159.07	2.46e-05	1e-06	0.0001246	0.000146
	3157.64	2.44e-05	4e-07	0.0001234	0.0001454
	3156.22	2.42e-05	0	0.0001218	0.0001446
	3154.79	2.4e-05	0	0.0001206	0.0001438
	3153.37	2.38e-05	0	0.0001194	0.000143
	3151.94	2.34e-05	2e-07	0.0001184	0.0001422
	3150.51	2.3e-05	6e-07	0.0001176	0.0001412
	3149.09	2.28e-05	1.2e-06	0.0001174	0.0001404
	3147.66	2.24e-05	1.8e-06	0.0001174	0.0001394
	3146.23	2.22e-05	1.8e-06	0.000117	0.0001386
	3144.81	2.2e-05	1.8e-06	0.0001162	0.0001376
	3143.38	2.18e-05	1.6e-06	0.0001152	0.0001368
	3141.96	2.16e-05	1.8e-06	0.0001142	0.000136
	3140.53	2.14e-05	2e-06	0.0001134	0.0001352
	3139.1	2.14e-05	2e-06	0.0001132	0.0001346
	3137.68	2.14e-05	1.8e-06	0.0001136	0.0001338
	3136.25	2.14e-05	1.2e-06	0.0001142	0.0001332
	3134.83	2.16e-05	4e-07	0.0001142	0.0001326
	3133.4	2.18e-05	0	0.0001134	0.0001318
	3131.97	2.2e-05	2e-07	0.0001124	0.0001312
	3130.55	2.22e-05	1e-06	0.0001114	0.0001306
	3129.12	2.24e-05	1.4e-06	0.0001104	0.00013
	3127.69	2.26e-05	1.2e-06	0.0001096	0.0001294
	3126.27	2.28e-05	1e-06	0.0001086	0.000129
	3124.84	2.3e-05	4e-07	0.0001082	0.0001284
	3123.42	2.3e-05	0	0.000108	0.0001278
	3121.99	2.3e-05	0	0.0001078	0.0001272
	3120.56	2.26e-05	0	0.0001074	0.0001266
	3119.14	2.24e-05	0	0.0001068	0.000126
	3117.71	2.2e-05	0	0.000106	0.0001254
	3116.28	2.16e-05	0	0.0001052	0.0001248
	3114.86	2.14e-05	2e-07	0.0001052	0.0001242
	3113.43	2.12e-05	1e-06	0.0001056	0.0001236
	3112.01	2.08e-05	1.8e-06	0.0001062	0.0001232
	3110.58	2.06e-05	2.2e-06	0.0001062	0.0001228
	3109.15	2.02e-05	2.2e-06	0.000106	0.0001222
	3107.73	2e-05	2.2e-06	0.0001064	0.0001218
	3106.3	1.96e-05	2e-06	0.000107	0.0001214
	3104.87	1.92e-05	1.8e-06	0.0001078	0.000121
	3103.45	1.9e-05	1e-06	0.0001078	0.0001206
	3102.02	1.86e-05	2e-07	0.0001074	0.0001202
	3100.6	1.82e-05	0	0.000107	0.0001198
	3099.17	1.78e-05	0	0.000107	0.0001194
	3097.74	1.74e-05	0	0.0001076	0.000119
	3096.32	1.72e-05	0	0.000108	0.0001188
	3094.89	1.7e-05	6e-07	0.0001082	0.0001186
	3093.46	1.68e-05	2e-06	0.0001084	0.0001186
	3092.04	1.66e-05	3.4e-06	0.000109	0.0001186
	3090.61	1.64e-05	4.4e-06	0.00011	0.0001186
	3089.19	1.6e-05	4.8e-06	0.000111	0.0001188
	3087.76	1.58e-05	5e-06	0.0001122	0.0001192
	3086.33	1.52e-05	5.4e-06	0.0001132	0.0001196
	3084.91	1.48e-05	5.4e-06	0.000114	0.00012
	3083.48	1.46e-05	5e-06	0.0001144	0.0001206
	3082.06	1.44e-05	4.2e-06	0.000114	0.0001212
	3080.63	1.42e-05	3.4e-06	0.0001138	0.000122
	3079.2	1.42e-05	3.4e-06	0.0001144	0.0001226
	3077.78	1.42e-05	4.4e-06	0.000116	0.0001232
	3076.35	1.42e-05	6.2e-06	0.0001182	0.0001238
	3074.92	1.4e-05	8.2e-06	0.0001204	0.0001242
	3073.5	1.38e-05	9.8e-06	0.0001216	0.0001244
	3072.07	1.36e-05	9.8e-06	0.0001218	0.0001246
	3070.65	1.36e-05	8.4e-06	0.0001208	0.0001244
	3069.22	1.34e-05	5.8e-06	0.0001186	0.0001242
	3067.79	1.3e-05	3.2e-06	0.0001162	0.0001238
	3066.37	1.28e-05	1.6e-06	0.000114	0.0001232
	3064.94	1.26e-05	1.4e-06	0.0001124	0.0001224
	3063.51	1.24e-05	2e-06	0.0001114	0.0001216
	3062.09	1.24e-05	2.6e-06	0.000111	0.0001206
	3060.66	1.24e-05	2.4e-06	0.0001106	0.0001196
	3059.24	1.22e-05	1.4e-06	0.0001102	0.0001186
	3057.81	1.2e-05	2e-07	0.0001094	0.0001176
	3056.38	1.18e-05	0	0.0001082	0.0001168
	3054.96	1.14e-05	2e-07	0.0001076	0.0001158
	3053.53	1.08e-05	1.2e-06	0.0001074	0.0001152
	3052.1	1.04e-05	2e-06	0.0001076	0.0001146
	3050.68	9.8e-06	2.4e-06	0.0001076	0.0001142
	3049.25	9.2e-06	2.8e-06	0.0001076	0.0001138
	3047.83	8.8e-06	3.4e-06	0.0001078	0.0001138
	3046.4	8.4e-06	4.4e-06	0.0001078	0.0001136
	3044.97	8e-06	5.2e-06	0.0001078	0.0001138
	3043.55	7.6e-06	6.2e-06	0.0001076	0.000114
	3042.12	7.2e-06	7.4e-06	0.0001074	0.0001142
	3040.69	6.8e-06	8.6e-06	0.0001074	0.0001144
	3039.27	6.4e-06	9.4e-06	0.0001072	0.0001148
	3037.84	6.2e-06	9.8e-06	0.000107	0.0001152
	3036.42	6e-06	9.6e-06	0.0001066	0.0001154
	3034.99	5.6e-06	9e-06	0.0001064	0.0001158
	3033.56	5.2e-06	8.6e-06	0.0001064	0.000116
	3032.14	5e-06	9.2e-06	0.0001064	0.0001162
	3030.71	4.8e-06	1.14e-05	0.0001062	0.0001162
	3029.29	4.6e-06	1.4e-05	0.0001058	0.0001162
	3027.86	4.4e-06	1.54e-05	0.0001048	0.000116
	3026.43	4.2e-06	1.52e-05	0.000103	0.0001158
	3025.01	4.2e-06	1.4e-05	0.0001006	0.0001154
	3023.58	4e-06	1.28e-05	9.8e-05	0.000115
	3022.15	4e-06	1.12e-05	9.56e-05	0.0001142
	3020.73	3.8e-06	9.2e-06	9.42e-05	0.0001136
	3019.3	3.6e-06	6.8e-06	9.32e-05	0.0001128
	3017.88	3.6e-06	4.4e-06	9.2e-05	0.0001118
	3016.45	3.6e-06	2.2e-06	8.98e-05	0.0001106
	3015.02	3.6e-06	6e-07	8.68e-05	0.0001094
	3013.6	3.6e-06	0	8.4e-05	0.0001082
	3012.17	3.6e-06	0	8.16e-05	0.0001066
	3010.74	3.6e-06	1e-06	7.98e-05	0.0001052
	3009.32	3.6e-06	3e-06	7.9e-05	0.0001036
	3007.89	3.8e-06	4.8e-06	7.84e-05	0.000102
	3006.47	3.8e-06	5.6e-06	7.76e-05	0.0001006
	3005.04	3.8e-06	6e-06	7.58e-05	9.9e-05
	3003.61	3.8e-06	6.8e-06	7.36e-05	9.76e-05
	3002.19	3.8e-06	8e-06	7.16e-05	9.64e-05
	3000.76	3.8e-06	9.2e-06	7.04e-05	9.52e-05
	2999.33	3.8e-06	1.08e-05	6.98e-05	9.42e-05
	2997.91	3.8e-06	1.14e-05	6.92e-05	9.34e-05
	2996.48	3.8e-06	1.12e-05	6.86e-05	9.26e-05
	2995.06	3.6e-06	1.1e-05	6.84e-05	9.22e-05
	2993.63	3.6e-06	1.24e-05	6.86e-05	9.2e-05
	2992.2	3.6e-06	1.64e-05	6.88e-05	9.2e-05
	2990.78	3.6e-06	2.22e-05	6.84e-05	9.2e-05
	2989.35	3.6e-06	2.72e-05	6.8e-05	9.24e-05
	2987.92	3.6e-06	3.04e-05	6.78e-05	9.28e-05
	2986.5	3.4e-06	3.22e-05	6.8e-05	9.32e-05
	2985.07	3.4e-06	3.38e-05	6.86e-05	9.38e-05
	2983.65	3.2e-06	3.52e-05	6.98e-05	9.44e-05
	2982.22	3e-06	3.7e-05	7.18e-05	9.5e-05
	2980.79	3e-06	3.94e-05	7.44e-05	9.54e-05
	2979.37	2.8e-06	4.28e-05	7.68e-05	9.56e-05
	2977.94	2.6e-06	4.64e-05	7.82e-05	9.58e-05
	2976.52	2.4e-06	4.94e-05	7.88e-05	9.56e-05
	2975.09	2.4e-06	5.1e-05	7.88e-05	9.54e-05
	2973.66	2.2e-06	5.14e-05	7.82e-05	9.5e-05
	2972.24	2e-06	5.1e-05	7.74e-05	9.42e-05
	2970.81	2e-06	4.92e-05	7.62e-05	9.34e-05
	2969.38	1.8e-06	4.54e-05	7.46e-05	9.24e-05
	2967.96	1.6e-06	4.02e-05	7.22e-05	9.12e-05
	2966.53	1.6e-06	3.46e-05	6.98e-05	8.98e-05
	2965.11	1.4e-06	3.02e-05	6.74e-05	8.86e-05
	2963.68	1.2e-06	2.7e-05	6.56e-05	8.72e-05
	2962.25	1.2e-06	2.48e-05	6.42e-05	8.6e-05
	2960.83	1.2e-06	2.34e-05	6.34e-05	8.48e-05
	2959.4	1e-06	2.24e-05	6.26e-05	8.36e-05
	2957.97	1e-06	2.14e-05	6.18e-05	8.26e-05
	2956.55	1e-06	2.06e-05	6.1e-05	8.18e-05
	2955.12	1e-06	1.96e-05	6e-05	8.12e-05
	2953.7	1.2e-06	1.88e-05	5.9e-05	8.08e-05
	2952.27	1.2e-06	1.78e-05	5.84e-05	8.06e-05
	2950.84	1.2e-06	1.66e-05	5.82e-05	8.04e-05
	2949.42	1.2e-06	1.52e-05	5.86e-05	8.06e-05
	2947.99	1.4e-06	1.42e-05	5.92e-05	8.08e-05
	2946.56	1.4e-06	1.44e-05	5.98e-05	8.1e-05
	2945.14	1.4e-06	1.56e-05	6.06e-05	8.12e-05
	2943.71	1.6e-06	1.78e-05	6.18e-05	8.14e-05
	2942.29	1.6e-06	2e-05	6.3e-05	8.16e-05
	2940.86	1.6e-06	2.2e-05	6.46e-05	8.16e-05
	2939.43	1.6e-06	2.36e-05	6.6e-05	8.14e-05
	2938.01	1.6e-06	2.5e-05	6.7e-05	8.12e-05
	2936.58	1.6e-06	2.64e-05	6.7e-05	8.06e-05
	2935.15	1.6e-06	2.76e-05	6.64e-05	7.98e-05
	2933.73	1.6e-06	2.82e-05	6.5e-05	7.88e-05
	2932.3	1.4e-06	2.84e-05	6.32e-05	7.78e-05
	2930.88	1.4e-06	2.82e-05	6.14e-05	7.64e-05
	2929.45	1.4e-06	2.82e-05	6e-05	7.5e-05
	2928.02	1.2e-06	2.8e-05	5.82e-05	7.34e-05
	2926.6	1.2e-06	2.72e-05	5.6e-05	7.16e-05
	2925.17	1.2e-06	2.54e-05	5.34e-05	7e-05
	2923.75	1e-06	2.28e-05	5.08e-05	6.82e-05
	2922.32	1e-06	1.98e-05	4.84e-05	6.66e-05
	2920.89	1e-06	1.64e-05	4.6e-05	6.5e-05
	2919.47	1e-06	1.3e-05	4.38e-05	6.38e-05
	2918.04	8e-07	1.04e-05	4.2e-05	6.26e-05
	2916.61	8e-07	9e-06	4.06e-05	6.16e-05
	2915.19	8e-07	8.6e-06	3.98e-05	6.08e-05
	2913.76	8e-07	8.6e-06	3.9e-05	6.02e-05
	2912.34	8e-07	8.8e-06	3.84e-05	6e-05
	2910.91	8e-07	9e-06	3.76e-05	5.98e-05
	2909.48	6e-07	8.8e-06	3.7e-05	6e-05
	2908.06	6e-07	8.4e-06	3.68e-05	6.02e-05
	2906.63	6e-07	8.4e-06	3.7e-05	6.06e-05
	2905.2	6e-07	9.6e-06	3.7e-05	6.12e-05
	2903.78	6e-07	1.2e-05	3.72e-05	6.2e-05
	2902.35	4e-07	1.48e-05	3.72e-05	6.3e-05
	2900.93	4e-07	1.68e-05	3.74e-05	6.4e-05
	2899.5	4e-07	1.64e-05	3.8e-05	6.52e-05
	2898.07	4e-07	1.44e-05	3.88e-05	6.66e-05
	2896.65	2e-07	1.26e-05	3.94e-05	6.8e-05
	2895.22	2e-07	1.18e-05	3.98e-05	6.94e-05
	2893.79	2e-07	1.22e-05	4.02e-05	7.08e-05
	2892.37	2e-07	1.3e-05	4.06e-05	7.22e-05
	2890.94	2e-07	1.42e-05	4.14e-05	7.36e-05
	2889.52	2e-07	1.58e-05	4.22e-05	7.5e-05
	2888.09	0	1.84e-05	4.32e-05	7.64e-05
	2886.66	0	2.18e-05	4.4e-05	7.78e-05
	2885.24	0	2.46e-05	4.48e-05	7.9e-05
	2883.81	0	2.66e-05	4.56e-05	8.02e-05
	2882.38	0	2.78e-05	4.66e-05	8.12e-05
	2880.96	0	2.84e-05	4.72e-05	8.22e-05
	2879.53	0	2.86e-05	4.72e-05	8.3e-05
	2878.11	0	2.84e-05	4.7e-05	8.36e-05
	2876.68	0	2.78e-05	4.66e-05	8.4e-05
	2875.25	0	2.7e-05	4.62e-05	8.42e-05
	2873.83	0	2.6e-05	4.58e-05	8.42e-05
	2872.4	0	2.5e-05	4.54e-05	8.4e-05
	2870.97	0	2.4e-05	4.46e-05	8.38e-05
	2869.55	0	2.26e-05	4.32e-05	8.32e-05
	2868.12	0	2.06e-05	4.14e-05	8.26e-05
	2866.7	0	1.82e-05	4.02e-05	8.2e-05
	2865.27	0	1.58e-05	3.96e-05	8.12e-05
	2863.84	0	1.34e-05	3.92e-05	8.02e-05
	2862.42	0	1.08e-05	3.86e-05	7.94e-05
	2860.99	0	8.2e-06	3.78e-05	7.84e-05
	2859.57	0	5.8e-06	3.68e-05	7.76e-05
	2858.14	0	3.8e-06	3.56e-05	7.68e-05
	2856.71	0	2.2e-06	3.46e-05	7.6e-05
	2855.29	0	1.2e-06	3.38e-05	7.54e-05
	2853.86	0	6e-07	3.28e-05	7.5e-05
	2852.43	0	2e-07	3.22e-05	7.48e-05
	2851.01	0	0	3.14e-05	7.46e-05
	2849.58	0	0	3.08e-05	7.48e-05
	2848.16	0	0	3.04e-05	7.5e-05
	2846.73	0	0	3.02e-05	7.54e-05
	2845.3	0	0	3.02e-05	7.62e-05
	2843.88	0	0	3.02e-05	7.7e-05
	2842.45	0	0	2.98e-05	7.78e-05
	2841.02	0	0	2.94e-05	7.9e-05
	2839.6	0	0	2.94e-05	8e-05
	2838.17	0	0	3e-05	8.12e-05
	2836.75	0	0	3.06e-05	8.24e-05
	2835.32	0	0	3.12e-05	8.36e-05
	2833.89	0	2e-07	3.12e-05	8.48e-05
	2832.47	0	4e-07	3.14e-05	8.6e-05
	2831.04	0	4e-07	3.18e-05	8.72e-05
	2829.61	0	4e-07	3.22e-05	8.82e-05
	2828.19	0	4e-07	3.26e-05	8.92e-05
	2826.76	2e-07	2e-07	3.28e-05	9e-05
	2825.34	2e-07	0	3.26e-05	9.08e-05
	2823.91	2e-07	0	3.22e-05	9.16e-05
	2822.48	2e-07	0	3.2e-05	9.22e-05
	2821.06	2e-07	0	3.18e-05	9.3e-05
	2819.63	2e-07	0	3.16e-05	9.36e-05
	2818.2	2e-07	0	3.16e-05	9.42e-05
	2816.78	2e-07	0	3.14e-05	9.48e-05
	2815.35	2e-07	0	3.12e-05	9.54e-05
	2813.93	2e-07	0	3.1e-05	9.6e-05
	2812.5	4e-07	0	3.08e-05	9.68e-05
	2811.07	4e-07	0	3.12e-05	9.74e-05
	2809.65	4e-07	0	3.16e-05	9.8e-05
	2808.22	4e-07	0	3.2e-05	9.88e-05
	2806.8	4e-07	0	3.18e-05	9.94e-05
	2805.37	6e-07	2e-07	3.14e-05	0.0001
	2803.94	6e-07	2e-07	3.12e-05	0.0001006
	2802.52	6e-07	2e-07	3.14e-05	0.0001012
	2801.09	6e-07	0	3.18e-05	0.0001018
	2799.66	4e-07	0	1.61e-05	5.11e-05
	2798.24	4e-07	0	1.63e-05	5.13e-05
	2796.81	4e-07	0	1.63e-05	5.14e-05
	2795.39	4e-07	0	1.62e-05	5.16e-05
	2793.96	4e-07	0	1.6e-05	5.17e-05
	2792.53	4e-07	0	1.58e-05	5.17e-05
	2791.11	4e-07	0	1.57e-05	5.18e-05
	2789.68	4e-07	0	1.56e-05	5.18e-05
	2788.25	4e-07	0	1.56e-05	5.18e-05
	2786.83	4e-07	1e-07	1.56e-05	5.18e-05
	2785.4	4e-07	0	1.56e-05	5.19e-05
	2783.98	3e-07	0	1.56e-05	5.19e-05
	2782.55	3e-07	0	1.55e-05	5.19e-05
	2781.12	3e-07	0	1.56e-05	5.18e-05
	2779.7	3e-07	2e-07	1.56e-05	5.18e-05
	2778.27	3e-07	3e-07	1.56e-05	5.18e-05
	2776.84	3e-07	3e-07	1.56e-05	5.18e-05
	2775.42	3e-07	2e-07	1.55e-05	5.18e-05
	2773.99	3e-07	1e-07	1.56e-05	5.17e-05
	2772.57	3e-07	0	1.58e-05	5.17e-05
	2771.14	3e-07	0	1.61e-05	5.16e-05
	2769.71	4e-07	0	1.62e-05	5.16e-05
	2768.29	4e-07	1e-07	1.62e-05	5.15e-05
	2766.86	4e-07	2e-07	1.61e-05	5.15e-05
	2765.43	4e-07	3e-07	1.6e-05	5.14e-05
	2764.01	4e-07	3e-07	1.6e-05	5.13e-05
	2762.58	4e-07	2e-07	1.59e-05	5.12e-05
	2761.16	4e-07	1e-07	1.57e-05	5.12e-05
	2759.73	4e-07	1e-07	1.56e-05	5.11e-05
	2758.3	4e-07	0	1.55e-05	5.11e-05
	2756.88	4e-07	0	1.55e-05	5.11e-05
	2755.45	4e-07	0	1.57e-05	5.1e-05
	2754.03	4e-07	1e-07	1.58e-05	5.1e-05
	2752.6	4e-07	2e-07	1.58e-05	5.11e-05
	2751.17	4e-07	2e-07	1.56e-05	5.11e-05
	2749.75	4e-07	1e-07	1.55e-05	5.12e-05
	2748.32	4e-07	0	1.54e-05	5.12e-05
	2746.89	4e-07	0	1.55e-05	5.12e-05
	2745.47	5e-07	1e-07	1.56e-05	5.13e-05
	2744.04	5e-07	2e-07	1.56e-05	5.13e-05
	2742.62	5e-07	3e-07	1.57e-05	5.14e-05
	2741.19	5e-07	4e-07	1.58e-05	5.14e-05
	2739.76	5e-07	3e-07	1.58e-05	5.14e-05
	2738.34	5e-07	2e-07	1.57e-05	5.14e-05
	2736.91	5e-07	2e-07	1.55e-05	5.14e-05
	2735.48	5e-07	2e-07	1.52e-05	5.15e-05
	2734.06	5e-07	2e-07	1.51e-05	5.14e-05
	2732.63	5e-07	3e-07	1.52e-05	5.14e-05
	2731.21	5e-07	5e-07	1.52e-05	5.14e-05
	2729.78	5e-07	5e-07	1.51e-05	5.14e-05
	2728.35	5e-07	5e-07	1.5e-05	5.14e-05
	2726.93	5e-07	3e-07	1.48e-05	5.14e-05
	2725.5	5e-07	1e-07	1.47e-05	5.14e-05
	2724.07	5e-07	0	1.45e-05	5.14e-05
	2722.65	6e-07	0	1.44e-05	5.14e-05
	2721.22	6e-07	0	1.43e-05	5.14e-05
	2719.8	6e-07	0	1.43e-05	5.14e-05
	2718.37	6e-07	2e-07	1.43e-05	5.14e-05
	2716.94	6e-07	3e-07	1.42e-05	5.15e-05
	2715.52	6e-07	4e-07	1.42e-05	5.15e-05
	2714.09	6e-07	3e-07	1.42e-05	5.16e-05
	2712.66	6e-07	2e-07	1.43e-05	5.17e-05
	2711.24	7e-07	1e-07	1.43e-05	5.17e-05
	2709.81	7e-07	1e-07	1.41e-05	5.18e-05
	2708.39	7e-07	1e-07	1.39e-05	5.19e-05
	2706.96	7e-07	1e-07	1.36e-05	5.2e-05
	2705.53	7e-07	0	1.36e-05	5.21e-05
	2704.11	8e-07	0	1.37e-05	5.22e-05
	2702.68	8e-07	0	1.37e-05	5.24e-05
	2701.26	8e-07	0	1.37e-05	5.25e-05
	2699.83	8e-07	0	1.36e-05	5.26e-05
	2698.4	8e-07	0	1.35e-05	5.27e-05
	2696.98	8e-07	0	1.34e-05	5.28e-05
	2695.55	8e-07	0	1.35e-05	5.28e-05
	2694.12	8e-07	0	1.36e-05	5.29e-05
	2692.7	8e-07	0	1.35e-05	5.3e-05
	2691.27	8e-07	0	1.35e-05	5.3e-05
	2689.85	9e-07	0	1.34e-05	5.3e-05
	2688.42	9e-07	0	1.34e-05	5.3e-05
	2686.99	9e-07	0	1.33e-05	5.3e-05
	2685.57	9e-07	0	1.3e-05	5.31e-05
	2684.14	9e-07	1e-07	1.28e-05	5.31e-05
	2682.71	9e-07	0	1.27e-05	5.31e-05
	2681.29	9e-07	0	1.27e-05	5.31e-05
	2679.86	1e-06	0	1.27e-05	5.31e-05
	2678.44	1e-06	0	1.28e-05	5.31e-05
	2677.01	1e-06	0	1.3e-05	5.31e-05
	2675.58	1e-06	0	1.32e-05	5.32e-05
	2674.16	1.1e-06	0	1.33e-05	5.32e-05
	2672.73	1.1e-06	0	1.32e-05	5.33e-05
	2671.3	1.1e-06	0	1.32e-05	5.33e-05
	2669.88	1.2e-06	1e-07	1.31e-05	5.34e-05
	2668.45	1.2e-06	1e-07	1.28e-05	5.34e-05
	2667.03	1.2e-06	1e-07	1.25e-05	5.35e-05
	2665.6	1.2e-06	1e-07	1.23e-05	5.35e-05
	2664.17	1.2e-06	0	1.22e-05	5.36e-05
	2662.75	1.2e-06	0	1.24e-05	5.36e-05
	2661.32	1.2e-06	0	1.26e-05	5.37e-05
	2659.89	1.3e-06	0	1.26e-05	5.37e-05
	2658.47	1.3e-06	1e-07	1.26e-05	5.37e-05
	2657.04	1.3e-06	2e-07	1.24e-05	5.38e-05
	2655.62	1.3e-06	1e-07	1.23e-05	5.38e-05
	2654.19	1.3e-06	1e-07	1.22e-05	5.38e-05
	2652.76	1.3e-06	0	1.21e-05	5.39e-05
	2651.34	1.3e-06	0	1.21e-05	5.39e-05
	2649.91	1.3e-06	1e-07	1.21e-05	5.4e-05
	2648.49	1.3e-06	1e-07	1.21e-05	5.4e-05
	2647.06	1.4e-06	1e-07	1.21e-05	5.41e-05
	2645.63	1.4e-06	0	1.19e-05	5.42e-05
	2644.21	1.4e-06	0	1.18e-05	5.43e-05
	2642.78	1.4e-06	0	1.18e-05	5.44e-05
	2641.35	1.4e-06	0	1.18e-05	5.45e-05
	2639.93	1.4e-06	0	1.18e-05	5.46e-05
	2638.5	1.5e-06	0	1.19e-05	5.47e-05
	2637.08	1.5e-06	0	1.19e-05	5.48e-05
	2635.65	1.5e-06	0	1.19e-05	5.48e-05
	2634.22	1.5e-06	0	1.19e-05	5.49e-05
	2632.8	1.5e-06	0	1.2e-05	5.49e-05
	2631.37	1.5e-06	1e-07	1.2e-05	5.5e-05
	2629.94	1.5e-06	2e-07	1.19e-05	5.5e-05
	2628.52	1.5e-06	3e-07	1.18e-05	5.5e-05
	2627.09	1.5e-06	4e-07	1.16e-05	5.5e-05
	2625.67	1.5e-06	4e-07	1.16e-05	5.49e-05
	2624.24	1.5e-06	3e-07	1.17e-05	5.49e-05
	2622.81	1.5e-06	1e-07	1.17e-05	5.5e-05
	2621.39	1.5e-06	0	1.17e-05	5.5e-05
	2619.96	1.5e-06	0	1.16e-05	5.5e-05
	2618.53	1.5e-06	0	1.16e-05	5.5e-05
	2617.11	1.6e-06	1e-07	1.14e-05	5.51e-05
	2615.68	1.6e-06	1e-07	1.13e-05	5.51e-05
	2614.26	1.6e-06	0	1.13e-05	5.52e-05
	2612.83	1.6e-06	0	1.13e-05	5.53e-05
	2611.4	1.6e-06	0	1.14e-05	5.54e-05
	2609.98	1.7e-06	1e-07	1.15e-05	5.55e-05
	2608.55	1.7e-06	2e-07	1.14e-05	5.56e-05
	2607.12	1.7e-06	1e-07	1.13e-05	5.57e-05
	2605.7	1.7e-06	0	1.12e-05	5.58e-05
	2604.27	1.8e-06	0	1.12e-05	5.59e-05
	2602.85	1.8e-06	0	1.13e-05	5.6e-05
	2601.42	1.8e-06	1e-07	1.14e-05	5.6e-05
	2599.99	1.9e-06	1e-07	1.14e-05	5.61e-05
	2598.57	1.9e-06	0	1.13e-05	5.61e-05
	2597.14	1.9e-06	0	1.1e-05	5.61e-05
	2595.72	1.9e-06	0	1.08e-05	5.62e-05
	2594.29	2e-06	0	1.06e-05	5.62e-05
	2592.86	2e-06	2e-07	1.06e-05	5.63e-05
	2591.44	2e-06	3e-07	1.07e-05	5.63e-05
	2590.01	2e-06	3e-07	1.09e-05	5.64e-05
	2588.58	2.1e-06	3e-07	1.11e-05	5.65e-05
	2587.16	2.1e-06	4e-07	1.11e-05	5.66e-05
	2585.73	2.1e-06	5e-07	1.11e-05	5.67e-05
	2584.31	2.2e-06	4e-07	1.12e-05	5.68e-05
	2582.88	2.2e-06	3e-07	1.12e-05	5.7e-05
	2581.45	2.2e-06	1e-07	1.11e-05	5.71e-05
	2580.03	2.2e-06	0	1.09e-05	5.73e-05
	2578.6	2.2e-06	0	1.07e-05	5.74e-05
	2577.17	2.2e-06	0	1.08e-05	5.76e-05
	2575.75	2.2e-06	1e-07	1.09e-05	5.78e-05
	2574.32	2.3e-06	0	1.1e-05	5.8e-05
	2572.9	2.3e-06	0	1.1e-05	5.82e-05
	2571.47	2.3e-06	0	1.1e-05	5.83e-05
	2570.04	2.4e-06	0	1.08e-05	5.85e-05
	2568.62	2.4e-06	0	1.05e-05	5.86e-05
	2567.19	2.4e-06	0	1.03e-05	5.88e-05
	2565.76	2.5e-06	0	1.03e-05	5.89e-05
	2564.34	2.5e-06	1e-07	1.04e-05	5.9e-05
	2562.91	2.6e-06	2e-07	1.05e-05	5.92e-05
	2561.49	2.6e-06	2e-07	1.06e-05	5.93e-05
	2560.06	2.7e-06	2e-07	1.05e-05	5.94e-05
	2558.63	2.7e-06	1e-07	1.05e-05	5.96e-05
	2557.21	2.7e-06	1e-07	1.03e-05	5.97e-05
	2555.78	2.7e-06	1e-07	1.02e-05	5.98e-05
	2554.35	2.7e-06	0	1.01e-05	5.99e-05
	2552.93	2.8e-06	0	1.01e-05	6e-05
	2551.5	2.8e-06	0	1.02e-05	6.01e-05
	2550.08	2.8e-06	1e-07	1.01e-05	6.03e-05
	2548.65	2.8e-06	1e-07	1.01e-05	6.04e-05
	2547.22	2.8e-06	1e-07	1.01e-05	6.06e-05
	2545.8	2.8e-06	1e-07	1.03e-05	6.08e-05
	2544.37	2.8e-06	2e-07	1.06e-05	6.09e-05
	2542.95	2.9e-06	2e-07	1.08e-05	6.11e-05
	2541.52	2.9e-06	2e-07	1.08e-05	6.12e-05
	2540.09	3e-06	0	1.04e-05	6.13e-05
	2538.67	3e-06	0	1e-05	6.15e-05
	2537.24	3.1e-06	0	9.8e-06	6.16e-05
	2535.81	3.1e-06	0	9.9e-06	6.16e-05
	2534.39	3.1e-06	0	1.01e-05	6.17e-05
	2532.96	3.2e-06	0	1.02e-05	6.18e-05
	2531.54	3.3e-06	0	1.02e-05	6.18e-05
	2530.11	3.3e-06	1e-07	1.02e-05	6.18e-05
	2528.68	3.4e-06	2e-07	1.03e-05	6.19e-05
	2527.26	3.4e-06	2e-07	1.03e-05	6.19e-05
	2525.83	3.4e-06	1e-07	1.03e-05	6.19e-05
	2524.4	3.4e-06	1e-07	1.01e-05	6.2e-05
	2522.98	3.5e-06	1e-07	9.9e-06	6.21e-05
	2521.55	3.5e-06	0	9.9e-06	6.21e-05
	2520.13	3.5e-06	0	9.9e-06	6.23e-05
	2518.7	3.5e-06	0	1.01e-05	6.24e-05
	2517.27	3.6e-06	0	1.01e-05	6.25e-05
	2515.85	3.6e-06	0	1.01e-05	6.27e-05
	2514.42	3.6e-06	1e-07	1.01e-05	6.28e-05
	2512.99	3.6e-06	2e-07	1.01e-05	6.29e-05
	2511.57	3.6e-06	3e-07	1.01e-05	6.29e-05
	2510.14	3.6e-06	3e-07	1.01e-05	6.29e-05
	2508.72	3.5e-06	3e-07	1e-05	6.29e-05
	2507.29	3.5e-06	2e-07	1e-05	6.28e-05
	2505.86	3.4e-06	1e-07	1.01e-05	6.26e-05
	2504.44	3.3e-06	0	1.03e-05	6.24e-05
	2503.01	3.2e-06	0	1.06e-05	6.21e-05
	2501.58	3.1e-06	0	1.09e-05	6.18e-05
	2500.16	2.9e-06	1e-07	1.1e-05	6.13e-05
	2498.73	2.8e-06	1e-07	1.09e-05	6.08e-05
	2497.31	2.7e-06	1e-07	1.09e-05	6.03e-05
	2495.88	2.5e-06	1e-07	1.1e-05	5.98e-05
	2494.45	2.3e-06	1e-07	1.11e-05	5.92e-05
	2493.03	2.2e-06	1e-07	1.12e-05	5.86e-05
	2491.6	2e-06	0	1.12e-05	5.81e-05
	2490.18	1.9e-06	0	1.12e-05	5.76e-05
	2488.75	1.8e-06	0	1.11e-05	5.72e-05
	2487.32	1.7e-06	0	1.11e-05	5.67e-05
	2485.9	1.6e-06	0	1.11e-05	5.64e-05
	2484.47	1.5e-06	0	1.12e-05	5.6e-05
	2483.04	1.4e-06	0	1.11e-05	5.57e-05
	2481.62	1.4e-06	0	1.1e-05	5.55e-05
	2480.19	1.3e-06	0	1.08e-05	5.53e-05
	2478.77	1.3e-06	0	1.09e-05	5.51e-05
	2477.34	1.3e-06	1e-07	1.11e-05	5.5e-05
	2475.91	1.3e-06	1e-07	1.12e-05	5.5e-05
	2474.49	1.3e-06	0	1.12e-05	5.49e-05
	2473.06	1.2e-06	0	1.12e-05	5.49e-05
	2471.63	1.2e-06	0	1.12e-05	5.49e-05
	2470.21	1.2e-06	1e-07	1.13e-05	5.49e-05
	2468.78	1.2e-06	0	1.13e-05	5.5e-05
	2467.36	1.2e-06	0	1.14e-05	5.5e-05
	2465.93	1.2e-06	0	1.13e-05	5.5e-05
	2464.5	1.2e-06	0	1.12e-05	5.5e-05
	2463.08	1.2e-06	0	1.12e-05	5.51e-05
	2461.65	1.2e-06	0	1.12e-05	5.51e-05
	2460.22	1.2e-06	1e-07	1.13e-05	5.51e-05
	2458.8	1.2e-06	1e-07	1.14e-05	5.51e-05
	2457.37	1.2e-06	0	1.15e-05	5.51e-05
	2455.95	1.2e-06	0	1.15e-05	5.51e-05
	2454.52	1.2e-06	0	1.14e-05	5.51e-05
	2453.09	1.2e-06	0	1.13e-05	5.51e-05
	2451.67	1.2e-06	0	1.12e-05	5.5e-05
	2450.24	1.2e-06	0	1.11e-05	5.5e-05
	2448.81	1.1e-06	0	1.11e-05	5.5e-05
	2447.39	1.1e-06	0	1.13e-05	5.49e-05
	2445.96	1.1e-06	0	1.15e-05	5.49e-05
	2444.54	1.1e-06	0	1.16e-05	5.49e-05
	2443.11	1.1e-06	0	1.17e-05	5.49e-05
	2441.68	1.1e-06	0	1.17e-05	5.49e-05
	2440.26	1.1e-06	0	1.17e-05	5.5e-05
	2438.83	1.1e-06	0	1.17e-05	5.5e-05
	2437.4	1.1e-06	0	1.17e-05	5.5e-05
	2435.98	1.1e-06	0	1.15e-05	5.51e-05
	2434.55	1.2e-06	0	1.15e-05	5.52e-05
	2433.13	1.2e-06	0	1.15e-05	5.52e-05
	2431.7	1.2e-06	0	1.15e-05	5.53e-05
	2430.27	1.2e-06	0	1.15e-05	5.54e-05
	2428.85	1.3e-06	0	1.13e-05	5.55e-05
	2427.42	1.3e-06	0	1.12e-05	5.57e-05
	2426	1.3e-06	1e-08	1.12e-05	5.58e-05
	2424.57	1.4e-06	2e-08	1.12e-05	5.6e-05
	2423.14	1.4e-06	3e-08	1.13e-05	5.61e-05
	2421.72	1.5e-06	4e-08	1.14e-05	5.63e-05
	2420.29	1.5e-06	5e-08	1.14e-05	5.65e-05
	2418.86	1.6e-06	7e-08	1.13e-05	5.67e-05
	2417.44	1.7e-06	8e-08	1.12e-05	5.7e-05
	2416.01	1.7e-06	8e-08	1.1e-05	5.72e-05
	2414.59	1.6e-06	9e-08	1.08e-05	5.74e-05
	2413.16	1.7e-06	1e-07	1.06e-05	5.76e-05
	2411.73	1.9e-06	1.3e-07	1.05e-05	5.76e-05
	2410.31	2.2e-06	1.7e-07	1.05e-05	5.75e-05
	2408.88	2.4e-06	2.1e-07	1.08e-05	5.73e-05
	2407.45	2.7e-06	2.4e-07	1.1e-05	5.69e-05
	2406.03	3e-06	2.6e-07	1.11e-05	5.65e-05
	2404.6	3.2e-07	2.9e-07	1.11e-06	5.62e-06
	2403.18	3.3e-07	3.1e-07	1.1e-06	5.61e-06
	2401.75	3.4e-07	3.4e-07	1.1e-06	5.63e-06
	2400.32	3.5e-07	3.7e-07	1.11e-06	5.7e-06
	2398.9	3.5e-07	7.6e-07	1.1e-06	5.84e-06
	2397.47	3.5e-07	9.8e-07	1.09e-06	6.07e-06
	2396.04	3.5e-07	9e-07	1.09e-06	6.38e-06
	2394.62	3.3e-07	7.3e-07	1.09e-06	6.74e-06
	2393.19	3.1e-07	5.7e-07	1.09e-06	7.13e-06
	2391.77	2.8e-07	4.4e-07	1.08e-06	7.52e-06
	2390.34	2.4e-07	3.4e-07	1.07e-06	7.9e-06
	2388.91	1.8e-07	2.9e-07	1.08e-06	8.28e-06
	2387.49	9e-08	2.9e-07	1.12e-06	8.64e-06
	2386.06	-1e-08	3.2e-07	1.23e-06	8.99e-06
	2384.63	-1e-07	3.8e-07	1.42e-06	9.32e-06
	2383.21	-1.3e-07	4.2e-07	1.66e-06	9.59e-06
	2381.78	-7e-08	3.8e-07	1.92e-06	9.8e-06
	2380.36	1.1e-07	2.6e-07	2.13e-06	9.93e-06
	2378.93	3.8e-07	1.3e-07	2.27e-06	9.95e-06
	2377.5	6.8e-07	4e-08	2.31e-06	9.85e-06
	2376.08	9.8e-07	0	2.26e-06	9.63e-06
	2374.65	1.25e-06	0	2.09e-06	9.3e-06
	2373.23	1.47e-06	1e-07	1.82e-06	8.87e-06
	2371.8	1.64e-06	4.2e-07	1.44e-06	8.37e-06
	2370.37	1.77e-06	1.05e-06	1.01e-06	7.82e-06
	2368.95	1.85e-06	1.88e-06	5.6e-07	7.27e-06
	2367.52	1.89e-06	2.53e-06	1.8e-07	6.73e-06
	2366.09	1.89e-06	2.54e-06	0	6.23e-06
	2364.67	1.83e-06	1.88e-06	1.9e-07	5.78e-06
	2363.24	1.74e-06	9.9e-07	7.1e-07	5.37e-06
	2361.82	1.6e-06	3.4e-07	1.18e-06	4.95e-06
	2360.39	1.41e-06	5e-08	1.12e-06	4.49e-06
	2358.96	1.14e-06	0	5.2e-07	3.98e-06
	2357.54	8e-07	1e-08	3e-08	3.45e-06
	2356.11	4.3e-07	3e-08	1.3e-07	2.95e-06
	2354.68	1.5e-07	3e-08	3.7e-07	2.49e-06
	2353.26	5e-08	0	2.1e-07	2.09e-06
	2351.83	1.6e-07	1e-08	0	1.73e-06
	2350.41	5.1e-07	6e-08	7e-08	1.4e-06
	2348.98	1.08e-06	1.4e-07	1.1e-07	1.1e-06
	2347.55	1.82e-06	3.5e-07	1e-08	8.3e-07
	2346.13	2.66e-06	7.2e-07	1.2e-07	5.9e-07
	2344.7	3.48e-06	1.13e-06	4e-07	3.7e-07
	2343.27	4.21e-06	1.79e-06	3.2e-07	1.7e-07
	2341.85	4.79e-06	3.25e-06	3e-08	1e-08
	2340.42	5.22e-06	5.43e-06	6e-08	-1e-07
	2339	5.51e-06	7.31e-06	2.5e-07	-1.3e-07
	2337.57	5.67e-06	7.97e-06	3e-07	-8e-08
	2336.14	5.69e-06	7.51e-06	2e-07	8e-08
	2334.72	5.56e-06	6.61e-06	6e-08	3.7e-07
	2333.29	5.32e-06	5.66e-06	0	7.9e-07
	2331.86	4.95e-06	4.57e-06	3e-08	1.34e-06
	2330.44	4.47e-06	3.15e-06	1.2e-07	1.99e-06
	2329.01	3.88e-06	1.64e-06	2.3e-07	2.74e-06
	2327.59	3.2e-06	5.7e-07	3.2e-07	3.55e-06
	2326.16	2.45e-06	1e-07	4.1e-07	4.43e-06
	2324.73	1.66e-06	0	5.6e-07	5.38e-06
	2323.31	9.4e-07	0	8.4e-07	6.4e-06
	2321.88	3.7e-07	0	1.2e-06	7.47e-06
	2320.46	0	9e-08	1.51e-06	8.56e-06
	2319.03	-1.8e-07	2.5e-07	1.62e-06	9.63e-06
	2317.6	-2.4e-07	4e-07	1.57e-06	1.064e-05
	2316.18	-2e-07	4.7e-07	1.56e-06	1.159e-05
	2314.75	-9e-08	5e-07	1.72e-06	1.244e-05
	2313.32	8e-08	6.4e-07	2.06e-06	1.319e-05
	2311.9	2.5e-07	9.4e-07	2.43e-06	1.379e-05
	2310.47	3.9e-07	1.31e-06	2.66e-06	1.423e-05
	2309.05	4.8e-07	1.53e-06	2.67e-06	1.45e-05
	2307.62	5.5e-07	1.48e-06	2.49e-06	1.459e-05
	2306.19	6e-07	1.27e-06	2.26e-06	1.452e-05
	2304.77	6.4e-07	1.1e-06	2.09e-06	1.431e-05
	2303.34	6.8e-07	1.04e-06	2.01e-06	1.398e-05
	2301.91	7e-07	1.08e-06	1.99e-06	1.355e-05
	2300.49	7.2e-07	1.13e-06	1.97e-06	1.305e-05
	2299.06	7.2e-07	1.12e-06	1.91e-06	1.249e-05
	2297.64	7.2e-07	1.08e-06	1.83e-06	1.19e-05
	2296.21	7.1e-07	1.02e-06	1.75e-06	1.13e-05
	2294.78	6.9e-07	9.7e-07	1.68e-06	1.07e-05
	2293.36	6.6e-07	9.2e-07	1.6e-06	1.012e-05
	2291.93	6.5e-07	8.7e-07	1.51e-06	9.58e-06
	2290.5	6.4e-07	8.4e-07	1.43e-06	9.09e-06
	2289.08	6.3e-07	8e-07	1.35e-06	8.65e-06
	2287.65	6.1e-07	7.7e-07	1.29e-06	8.26e-06
	2286.23	5.8e-07	7.2e-07	1.24e-06	7.92e-06
	2284.8	5.5e-07	6.7e-07	1.21e-06	7.65e-06
	2283.37	5.2e-07	6.2e-07	1.19e-06	7.42e-06
	2281.95	4.8e-07	5.6e-07	1.18e-06	7.26e-06
	2280.52	4.5e-07	4.8e-07	1.18e-06	7.14e-06
	2279.09	4.2e-07	4e-07	1.19e-06	7.06e-06
	2277.67	3.9e-07	2.9e-07	1.18e-06	7e-06
	2276.24	3.7e-07	1.9e-07	1.17e-06	6.96e-06
	2274.82	3.4e-07	1e-07	1.16e-06	6.94e-06
	2273.39	3.2e-07	4e-08	1.15e-06	6.93e-06
	2271.96	3.1e-07	1e-08	1.15e-06	6.93e-06
	2270.54	3e-07	0	1.16e-06	6.95e-06
	2269.11	3e-07	0	1.16e-06	6.98e-06
	2267.69	2.9e-07	0	1.17e-06	7.01e-06
	2266.26	2.8e-07	0	1.18e-06	7.04e-06
	2264.83	2.9e-07	0	1.19e-06	7.07e-06
	2263.41	3.2e-07	1e-08	1.19e-06	7.1e-06
	2261.98	3.5e-07	3e-08	1.19e-06	7.13e-06
	2260.55	3.9e-07	5e-08	1.18e-06	7.16e-06
	2259.13	4.4e-07	8e-08	1.18e-06	7.18e-06
	2257.7	4.8e-07	1e-07	1.19e-06	7.21e-06
	2256.28	5.2e-07	1.2e-07	1.21e-06	7.23e-06
	2254.85	5.6e-07	1.3e-07	1.24e-06	7.25e-06
	2253.42	6e-07	1.5e-07	1.26e-06	7.27e-06
	2252	6.3e-07	2.3e-07	1.27e-06	7.28e-06
	2250.57	6.5e-07	5.2e-07	1.26e-06	7.3e-06
	2249.14	6.7e-07	9.2e-07	1.26e-06	7.31e-06
	2247.72	6.8e-07	7.7e-07	1.27e-06	7.33e-06
	2246.29	6.9e-07	6.5e-07	1.29e-06	7.35e-06
	2244.87	6.8e-07	5.5e-07	1.31e-06	7.37e-06
	2243.44	6.7e-07	4.7e-07	1.33e-06	7.39e-06
	2242.01	6.6e-07	4.1e-07	1.34e-06	7.42e-06
	2240.59	6.4e-07	3.5e-07	1.36e-06	7.44e-06
	2239.16	6.1e-07	2.8e-07	1.37e-06	7.47e-06
	2237.73	5.8e-07	2.2e-07	1.38e-06	7.49e-06
	2236.31	5.4e-07	1.7e-07	1.39e-06	7.52e-06
	2234.88	5e-07	1.2e-07	1.38e-06	7.54e-06
	2233.46	4.6e-07	8e-08	1.38e-06	7.57e-06
	2232.03	4.3e-07	4e-08	1.38e-06	7.59e-06
	2230.6	4.2e-07	3e-08	1.38e-06	7.62e-06
	2229.18	4.1e-07	1e-08	1.37e-06	7.64e-06
	2227.75	4e-07	1e-08	1.34e-06	7.66e-06
	2226.32	3.9e-07	0	1.32e-06	7.68e-06
	2224.9	3.9e-07	0	1.33e-06	7.7e-06
	2223.47	3.9e-07	0	1.36e-06	7.72e-06
	2222.05	3.9e-07	1e-08	1.38e-06	7.74e-06
	2220.62	3.9e-07	3e-08	1.39e-06	7.76e-06
	2219.19	3.9e-07	3e-08	1.39e-06	7.77e-06
	2217.77	3.9e-07	2e-08	1.4e-06	7.79e-06
	2216.34	3.9e-07	0	1.41e-06	7.81e-06
	2214.92	3.9e-07	0	1.42e-06	7.83e-06
	2213.49	4e-07	0	1.42e-06	7.85e-06
	2212.06	4e-07	0	1.42e-06	7.88e-06
	2210.64	4e-07	0	1.43e-06	7.91e-06
	2209.21	3.9e-07	1e-08	1.44e-06	7.94e-06
	2207.78	3.9e-07	2e-08	1.46e-06	7.97e-06
	2206.36	3.9e-07	1e-08	1.47e-06	8e-06
	2204.93	3.9e-07	1e-08	1.48e-06	8.04e-06
	2203.51	3.9e-07	1e-08	1.49e-06	8.07e-06
	2202.08	3.9e-07	1e-08	1.49e-06	8.11e-06
	2200.65	3.9e-07	0	1.48e-06	8.14e-06
	2199.23	3.9e-07	1e-08	1.49e-06	8.18e-06
	2197.8	3.9e-07	0	1.49e-06	8.22e-06
	2196.37	3.9e-07	0	1.49e-06	8.26e-06
	2194.95	3.9e-07	0	1.49e-06	8.29e-06
	2193.52	4e-07	0	1.5e-06	8.33e-06
	2192.1	4e-07	1e-08	1.49e-06	8.36e-06
	2190.67	4e-07	1e-08	1.49e-06	8.4e-06
	2189.24	4e-07	1e-08	1.49e-06	8.44e-06
	2187.82	4e-07	2e-08	1.5e-06	8.47e-06
	2186.39	4e-07	2e-08	1.52e-06	8.5e-06
	2184.96	4.1e-07	3e-08	1.54e-06	8.54e-06
	2183.54	4.1e-07	3e-08	1.56e-06	8.58e-06
	2182.11	4.1e-07	3e-08	1.57e-06	8.61e-06
	2180.69	4.1e-07	3e-08	1.57e-06	8.65e-06
	2179.26	4.1e-07	2e-08	1.57e-06	8.68e-06
	2177.83	4.1e-07	1e-08	1.58e-06	8.72e-06
	2176.41	4.1e-07	1e-08	1.59e-06	8.75e-06
	2174.98	4e-07	0	1.6e-06	8.79e-06
	2173.55	4e-07	0	1.61e-06	8.82e-06
	2172.13	3.9e-07	0	1.62e-06	8.85e-06
	2170.7	3.9e-07	1e-08	1.62e-06	8.85e-06
	2169.28	3.8e-07	3e-08	1.63e-06	8.78e-06
	2167.85	3.7e-07	3e-08	1.62e-06	8.63e-06
	2166.42	3.5e-07	2e-08	1.62e-06	8.38e-06
	2165	3.1e-07	1e-08	1.61e-06	8.05e-06
	2163.57	2.4e-07	0	1.61e-06	7.69e-06
	2162.15	1e-07	0	1.6e-06	7.36e-06
	2160.72	-1.2e-07	0	1.6e-06	7.16e-06
	2159.29	-4.5e-07	0	1.6e-06	7.14e-06
	2157.87	-8.7e-07	0	1.6e-06	7.39e-06
	2156.44	-1.24e-06	0	1.6e-06	7.95e-06
	2155.01	-1.27e-06	0	1.6e-06	8.86e-06
	2153.59	-6.2e-07	0	1.59e-06	1.014e-05
	2152.16	9e-07	1e-08	1.59e-06	1.18e-05
	2150.74	3.22e-06	1e-08	1.61e-06	1.383e-05
	2149.31	6.07e-06	6e-08	1.63e-06	1.618e-05
	2147.88	9.12e-06	1.5e-07	1.65e-06	1.881e-05
	2146.46	1.211e-05	3.2e-07	1.65e-06	2.166e-05
	2145.03	1.486e-05	6.1e-07	1.65e-06	2.466e-05
	2143.6	1.727e-05	1.13e-06	1.65e-06	2.769e-05
	2142.18	1.927e-05	2e-06	1.67e-06	3.067e-05
	2140.75	2.083e-05	3.52e-06	1.7e-06	3.346e-05
	2139.33	2.192e-05	6.18e-06	1.72e-06	3.592e-05
	2137.9	2.254e-05	1.037e-05	1.7e-06	3.791e-05
	2136.47	2.266e-05	1.573e-05	1.67e-06	3.928e-05
	2135.05	2.229e-05	2.049e-05	1.65e-06	3.993e-05
	2133.62	2.142e-05	2.238e-05	1.65e-06	3.981e-05
	2132.19	2.005e-05	2.054e-05	1.67e-06	3.896e-05
	2130.77	1.82e-05	1.617e-05	1.68e-06	3.749e-05
	2129.34	1.59e-05	1.126e-05	1.68e-06	3.552e-05
	2127.92	1.322e-05	7.19e-06	1.68e-06	3.319e-05
	2126.49	1.029e-05	4.37e-06	1.69e-06	3.064e-05
	2125.06	7.28e-06	2.61e-06	1.71e-06	2.798e-05
	2123.64	4.47e-06	1.56e-06	1.73e-06	2.531e-05
	2122.21	2.18e-06	9.4e-07	1.76e-06	2.273e-05
	2120.78	6.8e-07	5.7e-07	1.77e-06	2.03e-05
	2119.36	1e-08	3.2e-07	1.79e-06	1.809e-05
	2117.93	-5e-08	1.5e-07	1.81e-06	1.613e-05
	2116.51	1.2e-07	4e-08	1.82e-06	1.445e-05
	2115.08	2.3e-07	0	1.84e-06	1.303e-05
	2113.65	1.6e-07	0	1.84e-06	1.188e-05
	2112.23	-5e-08	2e-08	1.84e-06	1.094e-05
	2110.8	-2.6e-07	3e-08	1.85e-06	1.018e-05
	2109.38	-4.2e-07	1e-08	1.86e-06	9.56e-06
	2107.95	-6e-07	0	1.86e-06	9.03e-06
	2106.52	-9.3e-07	0	1.85e-06	8.59e-06
	2105.1	-1.31e-06	0	1.83e-06	8.24e-06
	2103.67	-1.37e-06	0	1.81e-06	8.04e-06
	2102.24	-5.1e-07	1e-08	1.81e-06	8.15e-06
	2100.82	1.83e-06	3e-08	1.82e-06	8.77e-06
	2099.39	5.98e-06	0	1.82e-06	1.016e-05
	2097.97	1.201e-05	2e-08	1.82e-06	1.262e-05
	2096.54	1.981e-05	8e-08	1.8e-06	1.642e-05
	2095.11	2.923e-05	2.1e-07	1.77e-06	2.181e-05
	2093.69	4.001e-05	4.9e-07	1.73e-06	2.899e-05
	2092.26	5.185e-05	1.09e-06	1.7e-06	3.806e-05
	2090.83	6.432e-05	2.3e-06	1.67e-06	4.906e-05
	2089.41	7.696e-05	4.56e-06	1.64e-06	6.194e-05
	2087.98	8.93e-05	8.09e-06	1.57e-06	7.656e-05
	2086.56	0.00010084	1.334e-05	1.48e-06	9.269e-05
	2085.13	0.0001111	2.067e-05	1.41e-06	0.00011002
	2083.7	0.00011967	3.032e-05	1.35e-06	0.00012816
	2082.28	0.00012619	4.266e-05	1.31e-06	0.00014665
	2080.85	0.00013043	5.836e-05	1.31e-06	0.00016501
	2079.42	0.00013226	7.761e-05	1.36e-06	0.00018268
	2078	0.00013167	9.927e-05	1.46e-06	0.00019913
	2076.57	0.00012872	0.00012067	1.62e-06	0.00021385
	2075.15	0.00012352	0.00013869	1.83e-06	0.00022636
	2073.72	0.00011631	0.00015081	2.07e-06	0.00023629
	2072.29	0.00010759	0.00015533	2.32e-06	0.00024337
	2070.87	9.804e-05	0.00015137	2.56e-06	0.00024747
	2069.44	8.839e-05	0.00013958	2.77e-06	0.00024861
	2068.01	7.917e-05	0.00012232	2.97e-06	0.00024691
	2066.59	7.066e-05	0.00010269	3.15e-06	0.00024261
	2065.16	6.29e-05	8.355e-05	3.27e-06	0.00023602
	2063.74	5.588e-05	6.703e-05	3.26e-06	0.00022751
	2062.31	4.963e-05	5.41e-05	3.17e-06	0.00021746
	2060.88	4.417e-05	4.463e-05	3.05e-06	0.0002063
	2059.46	3.944e-05	3.792e-05	2.94e-06	0.00019438
	2058.03	3.538e-05	3.317e-05	2.85e-06	0.00018207
	2056.61	3.188e-05	2.95e-05	2.77e-06	0.00016967
	2055.18	2.886e-05	2.609e-05	2.68e-06	0.00015746
	2053.75	2.622e-05	2.246e-05	2.6e-06	0.00014569
	2052.33	2.386e-05	1.87e-05	2.53e-06	0.00013455
	2050.9	2.166e-05	1.52e-05	2.48e-06	0.00012419
	2049.47	1.955e-05	1.225e-05	2.46e-06	0.00011473
	2048.05	1.75e-05	9.85e-06	2.45e-06	0.00010619
	2046.62	1.558e-05	7.88e-06	2.46e-06	9.86e-05
	2045.2	1.387e-05	6.25e-06	2.5e-06	9.193e-05
	2043.77	1.252e-05	4.91e-06	2.57e-06	8.615e-05
	2042.34	1.167e-05	3.79e-06	2.64e-06	8.12e-05
	2040.92	1.142e-05	2.79e-06	2.65e-06	7.705e-05
	2039.49	1.177e-05	1.89e-06	2.6e-06	7.367e-05
	2038.06	1.263e-05	1.14e-06	2.53e-06	7.105e-05
	2036.64	1.385e-05	5.9e-07	2.47e-06	6.921e-05
	2035.21	1.532e-05	2.3e-07	2.43e-06	6.817e-05
	2033.79	1.699e-05	4e-08	2.39e-06	6.793e-05
	2032.36	1.888e-05	0	2.34e-06	6.852e-05
	2030.93	2.095e-05	2e-08	2.29e-06	6.99e-05
	2029.51	2.315e-05	1.8e-07	2.24e-06	7.207e-05
	2028.08	2.539e-05	5.3e-07	2.2e-06	7.497e-05
	2026.65	2.76e-05	1.11e-06	2.17e-06	7.852e-05
	2025.23	2.973e-05	2.01e-06	2.13e-06	8.263e-05
	2023.8	3.171e-05	3.31e-06	2.09e-06	8.718e-05
	2022.38	3.349e-05	5.14e-06	2.05e-06	9.205e-05
	2020.95	3.498e-05	7.68e-06	2.04e-06	9.712e-05
	2019.52	3.607e-05	1.112e-05	2.05e-06	0.00010228
	2018.1	3.669e-05	1.547e-05	2.02e-06	0.0001074
	2016.67	3.679e-05	2.048e-05	1.9e-06	0.00011236
	2015.24	3.633e-05	2.58e-05	1.72e-06	0.00011703
	2013.82	3.537e-05	3.144e-05	1.57e-06	0.00012131
	2012.39	3.395e-05	3.768e-05	1.49e-06	0.00012511
	2010.97	3.215e-05	4.462e-05	1.48e-06	0.00012836
	2009.54	3.004e-05	5.193e-05	1.52e-06	0.00013098
	2008.11	2.771e-05	5.886e-05	1.58e-06	0.00013295
	2006.69	2.521e-05	6.437e-05	1.66e-06	0.00013423
	2005.26	2.263e-05	6.746e-05	1.72e-06	0.00013483
	2003.84	2.003e-05	6.755e-05	1.76e-06	0.00013479
	2002.41	1.75e-05	6.475e-05	1.78e-06	0.00013415
	2000.98	1.516e-05	5.971e-05	1.79e-06	0.00013298
	1999.56	1.31e-05	5.335e-05	1.82e-06	0.00013134
	1998.13	1.134e-05	4.663e-05	1.89e-06	0.00012933
	1996.7	9.9e-06	4.039e-05	2.03e-06	0.00012703
	1995.28	8.76e-06	3.511e-05	2.26e-06	0.00012455
	1993.85	7.88e-06	3.067e-05	2.54e-06	0.00012194
	1992.43	7.22e-06	2.669e-05	2.77e-06	0.00011929
	1991	6.74e-06	2.301e-05	2.88e-06	0.00011662
	1989.57	6.38e-06	1.979e-05	2.88e-06	0.00011401
	1988.15	6.1e-06	1.716e-05	2.85e-06	0.00011148
	1986.72	5.86e-06	1.513e-05	2.84e-06	0.00010907
	1985.29	5.66e-06	1.367e-05	2.87e-06	0.00010679
	1983.87	5.47e-06	1.272e-05	2.96e-06	0.00010465
	1982.44	5.3e-06	1.214e-05	3.08e-06	0.00010264
	1981.02	5.13e-06	1.176e-05	3.2e-06	0.00010075
	1979.59	4.94e-06	1.136e-05	3.3e-06	9.895e-05
	1978.16	4.71e-06	1.082e-05	3.4e-06	9.723e-05
	1976.74	4.47e-06	1.012e-05	3.49e-06	9.555e-05
	1975.31	4.2e-06	9.34e-06	3.58e-06	9.39e-05
	1973.88	3.92e-06	8.62e-06	3.66e-06	9.224e-05
	1972.46	3.63e-06	8.04e-06	3.76e-06	9.057e-05
	1971.03	3.33e-06	7.68e-06	3.9e-06	8.889e-05
	1969.61	3.04e-06	7.56e-06	4.11e-06	8.72e-05
	1968.18	2.77e-06	7.49e-06	4.31e-06	8.549e-05
	1966.75	2.53e-06	7.21e-06	4.38e-06	8.375e-05
	1965.33	2.32e-06	6.59e-06	4.29e-06	8.2e-05
	1963.9	2.16e-06	5.82e-06	4.14e-06	8.025e-05
	1962.47	2.03e-06	5.12e-06	4.03e-06	7.853e-05
	1961.05	1.92e-06	4.59e-06	3.97e-06	7.684e-05
	1959.62	1.84e-06	4.17e-06	3.94e-06	7.519e-05
	1958.2	1.77e-06	3.85e-06	3.93e-06	7.36e-05
	1956.77	1.72e-06	3.6e-06	3.94e-06	7.206e-05
	1955.34	1.69e-06	3.38e-06	3.95e-06	7.059e-05
	1953.92	1.66e-06	3.12e-06	3.92e-06	6.917e-05
	1952.49	1.66e-06	2.83e-06	3.86e-06	6.781e-05
	1951.06	1.66e-06	2.55e-06	3.8e-06	6.651e-05
	1949.64	1.69e-06	2.36e-06	3.79e-06	6.526e-05
	1948.21	1.74e-06	2.28e-06	3.84e-06	6.407e-05
	1946.79	1.79e-06	2.3e-06	3.96e-06	6.292e-05
	1945.36	1.83e-06	2.37e-06	4.12e-06	6.181e-05
	1943.93	1.86e-06	2.43e-06	4.22e-06	6.071e-05
	1942.51	1.87e-06	2.35e-06	4.17e-06	5.962e-05
	1941.08	1.87e-06	2.1e-06	3.99e-06	5.852e-05
	1939.66	1.86e-06	1.77e-06	3.77e-06	5.742e-05
	1938.23	1.85e-06	1.5e-06	3.62e-06	5.633e-05
	1936.8	1.83e-06	1.34e-06	3.57e-06	5.526e-05
	1935.38	1.81e-06	1.25e-06	3.58e-06	5.421e-05
	1933.95	1.77e-06	1.15e-06	3.6e-06	5.318e-05
	1932.52	1.72e-06	9.9e-07	3.57e-06	5.218e-05
	1931.1	1.65e-06	7.9e-07	3.51e-06	5.121e-05
	1929.67	1.57e-06	5.9e-07	3.45e-06	5.029e-05
	1928.25	1.49e-06	4.5e-07	3.42e-06	4.941e-05
	1926.82	1.41e-06	4.5e-07	3.48e-06	4.859e-05
	1925.39	1.34e-06	6.2e-07	3.64e-06	4.782e-05
	1923.97	1.29e-06	8.4e-07	3.82e-06	4.707e-05
	1922.54	1.25e-06	8.9e-07	3.89e-06	4.633e-05
	1921.11	1.23e-06	7e-07	3.79e-06	4.56e-05
	1919.69	1.21e-06	4.3e-07	3.62e-06	4.489e-05
	1918.26	1.19e-06	2.4e-07	3.46e-06	4.419e-05
	1916.84	1.19e-06	1.2e-07	3.34e-06	4.352e-05
	1915.41	1.18e-06	3e-08	3.27e-06	4.29e-05
	1913.98	1.18e-06	0	3.27e-06	4.231e-05
	1912.56	1.17e-06	5e-08	3.34e-06	4.175e-05
	1911.13	1.16e-06	1.9e-07	3.45e-06	4.123e-05
	1909.7	1.15e-06	3.2e-07	3.52e-06	4.072e-05
	1908.28	1.13e-06	3.2e-07	3.48e-06	4.023e-05
	1906.85	1.12e-06	2e-07	3.37e-06	3.977e-05
	1905.43	1.12e-06	7e-08	3.25e-06	3.935e-05
	1904	1.13e-06	0	3.18e-06	3.897e-05
	1902.57	1.14e-06	0	3.17e-06	3.865e-05
	1901.15	1.15e-06	0	3.18e-06	3.836e-05
	1899.72	1.16e-06	1e-08	3.22e-06	3.811e-05
	1898.29	1.16e-06	5e-08	3.29e-06	3.788e-05
	1896.87	1.16e-06	1.1e-07	3.36e-06	3.769e-05
	1895.44	1.15e-06	1.6e-07	3.4e-06	3.753e-05
	1894.02	1.15e-06	1.6e-07	3.41e-06	3.739e-05
	1892.59	1.14e-06	1.8e-07	3.44e-06	3.728e-05
	1891.16	1.15e-06	2.5e-07	3.5e-06	3.719e-05
	1889.74	1.14e-06	3.1e-07	3.55e-06	3.711e-05
	1888.31	1.13e-06	2.9e-07	3.55e-06	3.705e-05
	1886.89	1.1e-06	2e-07	3.49e-06	3.702e-05
	1885.46	1.08e-06	1.3e-07	3.43e-06	3.702e-05
	1884.03	1.07e-06	1.1e-07	3.41e-06	3.708e-05
	1882.61	1.08e-06	1.2e-07	3.43e-06	3.718e-05
	1881.18	1.1e-06	1.4e-07	3.49e-06	3.733e-05
	1879.75	1.12e-06	1.5e-07	3.56e-06	3.751e-05
	1878.33	1.14e-06	1.1e-07	3.6e-06	3.771e-05
	1876.9	1.16e-06	4e-08	3.61e-06	3.792e-05
	1875.48	1.18e-06	0	3.62e-06	3.812e-05
	1874.05	1.19e-06	5e-08	3.72e-06	3.834e-05
	1872.62	1.2e-06	2.9e-07	3.95e-06	3.856e-05
	1871.2	1.22e-06	7.3e-07	4.29e-06	3.879e-05
	1869.77	1.23e-06	1.21e-06	4.58e-06	3.901e-05
	1868.34	1.23e-06	1.46e-06	4.64e-06	3.921e-05
	1866.92	1.22e-06	1.31e-06	4.48e-06	3.939e-05
	1865.49	1.21e-06	9.1e-07	4.25e-06	3.957e-05
	1864.07	1.18e-06	5.7e-07	4.13e-06	3.975e-05
	1862.64	1.17e-06	4.3e-07	4.15e-06	3.996e-05
	1861.21	1.15e-06	4.4e-07	4.24e-06	4.018e-05
	1859.79	1.14e-06	4.6e-07	4.3e-06	4.043e-05
	1858.36	1.12e-06	3.9e-07	4.29e-06	4.07e-05
	1856.93	1.1e-06	2.4e-07	4.23e-06	4.099e-05
	1855.51	1.07e-06	9e-08	4.15e-06	4.132e-05
	1854.08	1.04e-06	0	4.1e-06	4.168e-05
	1852.66	1.01e-06	0	4.12e-06	4.209e-05
	1851.23	1.01e-06	1.3e-07	4.24e-06	4.253e-05
	1849.8	1.01e-06	3.8e-07	4.48e-06	4.301e-05
	1848.38	1.01e-06	7e-07	4.8e-06	4.351e-05
	1846.95	1.01e-06	9.6e-07	5.07e-06	4.4e-05
	1845.52	9.9e-07	1.03e-06	5.14e-06	4.446e-05
	1844.1	9.8e-07	9e-07	4.97e-06	4.488e-05
	1842.67	9.8e-07	6.2e-07	4.67e-06	4.526e-05
	1841.25	9.8e-07	3.4e-07	4.41e-06	4.56e-05
	1839.82	9.8e-07	1.9e-07	4.26e-06	4.592e-05
	1838.39	1e-06	1.6e-07	4.2e-06	4.622e-05
	1836.97	1.01e-06	1.5e-07	4.15e-06	4.65e-05
	1835.54	1.02e-06	7e-08	4.09e-06	4.677e-05
	1834.12	1.02e-06	0	4.07e-06	4.702e-05
	1832.69	1.02e-06	6e-08	4.14e-06	4.727e-05
	1831.26	1.01e-06	3e-07	4.25e-06	4.753e-05
	1829.84	1e-06	5.6e-07	4.31e-06	4.78e-05
	1828.41	1.01e-06	7.3e-07	4.3e-06	4.809e-05
	1826.98	1.03e-06	8.1e-07	4.28e-06	4.838e-05
	1825.56	1.06e-06	8.5e-07	4.28e-06	4.869e-05
	1824.13	1.09e-06	7.8e-07	4.25e-06	4.901e-05
	1822.71	1.12e-06	5.9e-07	4.18e-06	4.935e-05
	1821.28	1.13e-06	3.6e-07	4.11e-06	4.973e-05
	1819.85	1.14e-06	1.9e-07	4.08e-06	5.016e-05
	1818.43	1.15e-06	1.3e-07	4.09e-06	5.065e-05
	1817	1.15e-06	1.7e-07	4.12e-06	5.119e-05
	1815.57	1.13e-06	3.1e-07	4.19e-06	5.177e-05
	1814.15	1.12e-06	5.6e-07	4.32e-06	5.237e-05
	1812.72	1.1e-06	8.4e-07	4.49e-06	5.299e-05
	1811.3	1.08e-06	1.02e-06	4.59e-06	5.359e-05
	1809.87	1.06e-06	9.7e-07	4.55e-06	5.419e-05
	1808.44	1.05e-06	7.5e-07	4.42e-06	5.478e-05
	1807.02	1.05e-06	5.1e-07	4.31e-06	5.537e-05
	1805.59	1.06e-06	3.6e-07	4.31e-06	5.596e-05
	1804.16	1.06e-06	3.5e-07	4.43e-06	5.655e-05
	1802.74	1.06e-06	4.2e-07	4.59e-06	5.713e-05
	1801.31	1.04e-06	4.6e-07	4.67e-06	5.767e-05
	1799.89	1e-06	4.3e-07	4.64e-06	5.815e-05
	1798.46	9.5e-07	3.9e-07	4.63e-06	5.859e-05
	1797.03	9.1e-07	4.3e-07	4.7e-06	5.897e-05
	1795.61	8.7e-07	5.7e-07	4.81e-06	5.929e-05
	1794.18	8.5e-07	7.9e-07	4.85e-06	5.954e-05
	1792.75	8.5e-07	1.01e-06	4.77e-06	5.972e-05
	1791.33	8.4e-07	1.03e-06	4.6e-06	5.983e-05
	1789.9	8.3e-07	7.3e-07	4.39e-06	5.99e-05
	1788.48	8.2e-07	3.2e-07	4.25e-06	5.993e-05
	1787.05	8.1e-07	4e-08	4.23e-06	5.996e-05
	1785.62	8.1e-07	0	4.3e-06	6e-05
	1784.2	8.1e-07	1.4e-07	4.42e-06	6.005e-05
	1782.77	8.1e-07	4.1e-07	4.58e-06	6.01e-05
	1781.35	8.1e-07	7e-07	4.72e-06	6.014e-05
	1779.92	7.9e-07	8.1e-07	4.78e-06	6.016e-05
	1778.49	7.7e-06	6.7e-07	4.74e-05	0.0006016
	1777.07	7.5e-06	4.4e-07	4.66e-05	0.0006016
	1775.64	7.5e-06	3e-07	4.58e-05	0.0006017
	1774.21	7.5e-06	3.5e-07	4.51e-05	0.0006023
	1772.79	7.6e-06	4.9e-07	4.49e-05	0.0006036
	1771.36	7.6e-06	5.7e-07	4.56e-05	0.0006059
	1769.94	7.5e-06	5e-07	4.7e-05	0.0006094
	1768.51	7.3e-06	3.2e-07	4.79e-05	0.0006138
	1767.08	7e-06	1.2e-07	4.78e-05	0.0006191
	1765.66	6.6e-06	0	4.73e-05	0.0006253
	1764.23	6.3e-06	0	4.74e-05	0.0006322
	1762.8	6.2e-06	1.5e-07	4.86e-05	0.0006397
	1761.38	6.4e-06	3.4e-07	5.03e-05	0.0006476
	1759.95	6.7e-06	4.3e-07	5.17e-05	0.0006557
	1758.53	7.1e-06	4.3e-07	5.24e-05	0.0006639
	1757.1	7.6e-06	3.4e-07	5.22e-05	0.0006722
	1755.67	8e-06	2.3e-07	5.21e-05	0.0006803
	1754.25	8.4e-06	2.2e-07	5.34e-05	0.0006884
	1752.82	8.7e-06	4.8e-07	5.71e-05	0.000696
	1751.39	8.8e-06	1.06e-06	6.24e-05	0.0007029
	1749.97	8.8e-06	1.82e-06	6.67e-05	0.0007085
	1748.54	8.7e-06	2.42e-06	6.86e-05	0.0007124
	1747.12	8.7e-06	2.64e-06	6.87e-05	0.0007145
	1745.69	8.8e-06	2.47e-05	6.81e-05	0.0007148
	1744.26	8.9e-06	2.07e-05	6.68e-05	0.0007135
	1742.84	9.1e-06	1.54e-05	6.47e-05	0.0007111
	1741.41	9.2e-06	9.9e-06	6.22e-05	0.0007081
	1739.98	9.2e-06	5.3e-06	6.03e-05	0.0007051
	1738.56	9e-06	3.1e-06	5.99e-05	0.0007026
	1737.13	8.7e-06	4.2e-06	6.09e-05	0.0007006
	1735.71	8.1e-06	9e-06	6.32e-05	0.0006993
	1734.28	7.5e-06	1.66e-05	6.62e-05	0.0006986
	1732.85	7.2e-06	2.33e-05	6.91e-05	0.0006984
	1731.43	7.1e-06	2.55e-05	7.06e-05	0.0006985
	1730	7.5e-06	2.27e-05	7.01e-05	0.0006991
	1728.58	8e-06	1.74e-05	6.83e-05	0.0007003
	1727.15	8.5e-06	1.31e-05	6.69e-05	0.0007022
	1725.72	8.9e-06	1.14e-05	6.71e-05	0.0007049
	1724.3	9.2e-06	1.23e-05	6.9e-05	0.0007085
	1722.87	9.3e-06	1.45e-05	7.17e-05	0.0007126
	1721.44	9.2e-06	1.83e-05	7.53e-05	0.0007171
	1720.02	9e-06	2.53e-05	8.01e-05	0.0007215
	1718.59	8.6e-06	3.51e-05	8.57e-05	0.0007253
	1717.17	8.1e-06	4.35e-05	9.02e-05	0.0007283
	1715.74	7.7e-06	4.52e-05	9.14e-05	0.0007299
	1714.31	7.2e-06	4.01e-05	8.93e-05	0.00073
	1712.89	6.8e-06	3.19e-05	8.61e-05	0.0007288
	1711.46	6.4e-06	2.53e-05	8.38e-05	0.0007266
	1710.03	5.8e-06	2.26e-05	8.35e-05	0.0007237
	1708.61	5.1e-06	2.37e-05	8.49e-05	0.0007208
	1707.18	4.3e-06	2.61e-05	8.73e-05	0.0007181
	1705.76	3.3e-06	2.66e-05	9.04e-05	0.000716
	1704.33	2.3e-06	2.43e-05	9.39e-05	0.0007147
	1702.9	1.4e-06	2.14e-05	9.71e-05	0.000714
	1701.48	6e-07	2.07e-05	9.88e-05	0.0007138
	1700.05	2e-07	2.31e-05	9.8e-05	0.0007143
	1698.62	2e-07	2.79e-05	9.61e-05	0.0007154
	1697.2	5e-07	3.35e-05	9.5e-05	0.0007174
	1695.77	9e-07	3.69e-05	9.51e-05	0.0007206
	1694.35	1.2e-06	3.76e-05	9.63e-05	0.000725
	1692.92	1.6e-06	3.91e-05	9.97e-05	0.0007307
	1691.49	1.9e-06	4.51e-05	0.000106	0.0007373
	1690.07	2.2e-06	5.57e-05	0.0001148	0.0007444
	1688.64	2.5e-06	6.81e-05	0.000124	0.0007514
	1687.21	2.8e-06	7.99e-05	0.0001315	0.0007577
	1685.79	3.1e-06	9.15e-05	0.0001374	0.000763
	1684.36	3.5e-06	0.0001031	0.0001431	0.0007672
	1682.94	3.9e-06	0.0001122	0.0001489	0.0007702
	1681.51	4.2e-06	0.0001162	0.0001527	0.0007716
	1680.08	4.4e-06	0.0001154	0.0001533	0.0007714
	1678.66	4.6e-06	0.000112	0.0001513	0.0007696
	1677.23	4.8e-06	0.0001093	0.0001488	0.0007666
	1675.81	4.8e-06	0.0001092	0.0001474	0.0007626
	1674.38	4.7e-06	0.000113	0.0001484	0.0007577
	1672.95	4.5e-06	0.000121	0.000152	0.000752
	1671.53	4.2e-06	0.000132	0.0001573	0.0007455
	1670.1	3.8e-06	0.0001416	0.0001619	0.0007379
	1668.67	3.5e-06	0.0001427	0.0001633	0.0007294
	1667.25	3.2e-06	0.0001352	0.0001615	0.0007201
	1665.82	2.9e-06	0.0001273	0.0001596	0.0007103
	1664.4	2.7e-06	0.0001255	0.00016	0.0007
	1662.97	2.5e-06	0.0001286	0.0001626	0.0006896
	1661.54	2.2e-06	0.0001302	0.0001656	0.000679
	1660.12	1.9e-06	0.0001273	0.0001683	0.0006681
	1658.69	1.6e-06	0.000124	0.0001717	0.0006568
	1657.26	1.2e-06	0.0001259	0.0001768	0.000645
	1655.84	8e-07	0.0001335	0.0001814	0.0006325
	1654.41	4e-07	0.0001404	0.0001805	0.0006193
	1652.99	2e-07	0.000139	0.0001722	0.0006055
	1651.56	1e-07	0.0001318	0.0001633	0.0005915
	1650.13	1e-07	0.00013	0.0001608	0.0005777
	1648.71	2e-07	0.0001404	0.0001634	0.0005642
	1647.28	1e-07	0.0001591	0.0001661	0.0005509
	1645.85	2e-07	0.000171	0.0001652	0.000538
	1644.43	2e-07	0.0001682	0.0001617	0.0005255
	1643	2e-07	0.0001595	0.0001589	0.0005135
	1641.58	2e-07	0.0001549	0.0001581	0.000502
	1640.15	2e-07	0.0001566	0.0001582	0.0004909
	1638.72	2e-07	0.0001619	0.0001564	0.0004799
	1637.3	1e-07	0.0001649	0.0001502	0.000469
	1635.87	1e-07	0.0001602	0.0001403	0.0004581
	1634.44	1e-07	0.0001486	0.0001316	0.0004473
	1633.02	1e-07	0.0001371	0.0001275	0.0004369
	1631.59	2e-07	0.0001303	0.0001265	0.0004266
	1630.17	3e-07	0.0001275	0.0001258	0.0004165
	1628.74	5e-07	0.000126	0.0001238	0.0004064
	1627.31	8e-07	0.0001238	0.0001209	0.0003961
	1625.89	1.1e-06	0.0001205	0.0001173	0.0003855
	1624.46	1.5e-06	0.0001151	0.0001123	0.0003746
	1623.04	1.8e-06	0.0001065	0.0001052	0.0003634
	1621.61	2.1e-06	9.56e-05	9.73e-05	0.0003519
	1620.18	2.3e-06	8.56e-05	8.98e-05	0.0003402
	1618.76	2.6e-06	7.77e-05	8.23e-05	0.0003286
	1617.33	2.8e-06	7.01e-05	7.37e-05	0.0003172
	1615.9	2.9e-06	6.1e-05	6.56e-05	0.0003061
	1614.48	3e-06	5.17e-05	6.01e-05	0.0002953
	1613.05	3.1e-06	4.5e-05	5.76e-05	0.0002848
	1611.63	3.1e-06	4.15e-05	5.66e-05	0.0002746
	1610.2	3.1e-06	4.01e-05	5.56e-05	0.0002645
	1608.77	3.1e-06	3.87e-05	5.37e-05	0.0002545
	1607.35	3e-06	3.61e-05	5.11e-05	0.0002446
	1605.92	2.9e-06	3.24e-05	4.83e-05	0.0002348
	1604.49	2.8e-06	2.85e-05	4.54e-05	0.0002251
	1603.07	2.7e-06	2.45e-05	4.22e-05	0.0002157
	1601.64	2.7e-06	2.04e-05	3.85e-05	0.0002066
	1600.22	2.8e-06	1.66e-05	3.49e-05	0.0001979
	1598.79	2.9e-06	1.35e-05	3.19e-05	0.0001895
	1597.36	3.1e-06	1.14e-05	2.97e-05	0.0001814
	1595.94	3.5e-06	9.5e-06	2.78e-05	0.0001736
	1594.51	4.1e-06	7.4e-06	2.6e-05	0.0001659
	1593.08	4.7e-06	5.2e-06	2.42e-05	0.0001585
	1591.66	5.2e-06	3.2e-06	2.24e-05	0.0001511
	1590.23	5.8e-06	1.8e-06	2.06e-05	0.0001438
	1588.81	6.4e-06	8e-07	1.85e-05	0.0001366
	1587.38	7.2e-06	2e-07	1.64e-05	0.0001296
	1585.95	8.2e-06	0	1.44e-05	0.0001227
	1584.53	9.2e-06	0	1.26e-05	0.0001162
	1583.1	1.02e-05	0	1.08e-05	0.0001099
	1581.67	1.13e-05	0	9.2e-06	0.0001039
	1580.25	1.25e-05	0	8e-06	9.83e-05
	1578.82	1.4e-05	0	6.9e-06	9.3e-05
	1577.4	1.57e-05	0	5.6e-06	8.79e-05
	1575.97	1.74e-05	0	4.1e-06	8.31e-05
	1574.54	1.87e-05	5e-07	3e-06	7.86e-05
	1573.12	2e-05	1.3e-06	2.5e-06	7.46e-05
	1571.69	2.12e-05	1.8e-06	2.3e-06	7.11e-05
	1570.27	2.27e-05	1.8e-06	2e-06	6.83e-05
	1568.84	2.42e-05	1.9e-06	1.6e-06	6.62e-05
	1567.41	2.59e-05	2.7e-06	1.1e-06	6.48e-05
	1565.99	2.76e-05	4.2e-06	8e-07	6.41e-05
	1564.56	2.93e-05	5.7e-06	7e-07	6.41e-05
	1563.13	3.11e-05	6.2e-06	8e-07	6.46e-05
	1561.71	3.29e-05	5.4e-06	1.2e-06	6.57e-05
	1560.28	3.44e-05	4.4e-06	1.5e-06	6.71e-05
	1558.86	3.53e-05	4.7e-06	1.2e-06	6.88e-05
	1557.43	3.55e-05	6.5e-06	7e-07	7.06e-05
	1556	3.5e-05	8.4e-06	5e-07	7.25e-05
	1554.58	3.41e-05	9.4e-06	5e-07	7.45e-05
	1553.15	3.33e-05	9.3e-06	6e-07	7.63e-05
	1551.72	3.27e-05	8.7e-06	9e-07	7.81e-05
	1550.3	3.24e-05	8.1e-06	1e-06	7.96e-05
	1548.87	3.21e-05	7.7e-06	1.1e-06	8.09e-05
	1547.45	3.19e-05	6.7e-06	1.4e-06	8.18e-05
	1546.02	3.18e-05	4.2e-06	2.2e-06	8.24e-05
	1544.59	3.18e-05	1.5e-06	3.2e-06	8.26e-05
	1543.17	3.16e-05	0	3.4e-06	8.23e-05
	1541.74	3.11e-05	1e-07	2.2e-06	8.15e-05
	1540.31	3.03e-05	2.1e-06	8e-07	8.02e-05
	1538.89	2.98e-05	6.4e-06	2e-07	7.89e-05
	1537.46	2.96e-05	1.08e-05	2e-07	7.78e-05
	1536.04	2.98e-05	1.19e-05	3e-07	7.7e-05
	1534.61	3.04e-05	9.9e-06	6e-07	7.67e-05
	1533.18	3.13e-05	7.6e-06	8e-07	7.7e-05
	1531.76	3.21e-05	6.9e-06	8e-07	7.78e-05
	1530.33	3.29e-05	7.1e-06	7e-07	7.92e-05
	1528.9	3.37e-05	6.8e-06	9e-07	8.12e-05
	1527.48	3.44e-05	5.8e-06	1.3e-06	8.37e-05
	1526.05	3.46e-05	5.3e-06	1.6e-06	8.65e-05
	1524.63	3.41e-05	5.6e-06	1.6e-06	8.96e-05
	1523.2	3.25e-05	6.5e-06	1.3e-06	9.29e-05
	1521.77	3.02e-05	7.6e-06	1.1e-06	9.61e-05
	1520.35	2.8e-05	8.4e-06	1e-06	9.92e-05
	1518.92	2.65e-05	8.1e-06	1.3e-06	0.000102
	1517.49	2.58e-05	6.6e-06	1.7e-06	0.0001044
	1516.07	2.55e-05	5.5e-06	2e-06	0.0001062
	1514.64	2.52e-05	5.4e-06	2.1e-06	0.0001074
	1513.22	2.5e-05	5.2e-06	2.5e-06	0.0001079
	1511.79	2.48e-05	3.4e-06	4.1e-06	0.0001077
	1510.36	2.48e-05	1e-06	7.2e-06	0.0001065
	1508.94	2.48e-05	0	9.7e-06	0.0001043
	1507.51	2.49e-05	0	7.8e-06	0.0001011
	1506.09	2.49e-05	1.1e-06	3.3e-06	9.71e-05
	1504.66	2.48e-05	4.8e-06	9e-07	9.29e-05
	1503.23	2.44e-05	8.3e-06	4e-07	8.88e-05
	1501.81	2.4e-05	9e-06	5e-07	8.5e-05
	1500.38	2.35e-05	7.7e-06	8e-07	8.15e-05
	1498.95	2.29e-05	5.9e-06	1e-06	7.86e-05
	1497.53	2.23e-05	4.8e-06	9e-07	7.62e-05
	1496.1	2.17e-05	4.5e-06	7e-07	7.45e-05
	1494.68	2.12e-05	4.3e-06	8e-07	7.34e-05
	1493.25	2.07e-05	3.3e-06	1.3e-06	7.3e-05
	1491.82	1.97e-05	1.4e-06	2.5e-06	7.31e-05
	1490.4	1.81e-05	2e-07	4.1e-06	7.35e-05
	1488.97	1.6e-05	0	4.6e-06	7.39e-05
	1487.54	1.38e-05	0	3.6e-06	7.42e-05
	1486.12	1.2e-05	5e-07	2.3e-06	7.44e-05
	1484.69	1.09e-05	1.4e-06	1.5e-06	7.46e-05
	1483.27	1.04e-05	2e-06	1.2e-06	7.48e-05
	1481.84	1.02e-05	2.2e-06	1.2e-06	7.5e-05
	1480.41	1.03e-05	2.2e-06	1.2e-06	7.5e-05
	1478.99	1.05e-05	2e-06	1.4e-06	7.5e-05
	1477.56	1.12e-05	1.5e-06	1.8e-06	7.48e-05
	1476.13	1.23e-05	7e-07	2.5e-06	7.42e-05
	1474.71	1.34e-05	1e-07	3e-06	7.34e-05
	1473.28	1.41e-05	0	2.8e-06	7.23e-05
	1471.86	1.42e-05	2e-07	1.9e-06	7.13e-05
	1470.43	1.38e-05	1.2e-06	1e-06	7.06e-05
	1469	1.32e-05	2.5e-06	6e-07	7.01e-05
	1467.58	1.27e-05	3.2e-06	5e-07	7e-05
	1466.15	1.24e-05	3.1e-06	5e-07	7.01e-05
	1464.72	1.22e-05	3e-06	5e-07	7.05e-05
	1463.3	1.2e-05	3e-06	5e-07	7.12e-05
	1461.87	1.18e-05	2.5e-06	8e-07	7.21e-05
	1460.45	1.15e-05	1.1e-06	1.7e-06	7.32e-05
	1459.02	1.12e-05	0	3.1e-06	7.43e-05
	1457.59	1.07e-05	0	4.2e-06	7.51e-05
	1456.17	1.01e-05	1e-07	3.9e-06	7.55e-05
	1454.74	9.3e-06	0	2.8e-06	7.55e-05
	1453.32	8.5e-06	2e-07	2e-06	7.53e-05
	1451.89	7.9e-06	5e-07	1.6e-06	7.5e-05
	1450.46	7.5e-06	4e-07	1.5e-06	7.46e-05
	1449.04	7.2e-06	2e-07	1.6e-06	7.42e-05
	1447.61	7.1e-06	0	1.6e-06	7.37e-05
	1446.18	7.1e-06	0	1.5e-06	7.33e-05
	1444.76	7.3e-06	1e-07	1.3e-06	7.3e-05
	1443.33	7.5e-06	3e-07	1.1e-06	7.29e-05
	1441.91	7.6e-06	4e-07	1.2e-06	7.29e-05
	1440.48	7.5e-06	3e-07	1.4e-06	7.32e-05
	1439.05	7.1e-06	1e-07	2e-06	7.37e-05
	1437.63	6.7e-06	0	2.6e-06	7.44e-05
	1436.2	6.3e-06	0	3e-06	7.53e-05
	1434.77	6e-06	0	3.1e-06	7.63e-05
	1433.35	5.9e-06	0	2.9e-06	7.75e-05
	1431.92	5.8e-06	0	2.8e-06	7.87e-05
	1430.5	5.6e-06	0	2.6e-06	7.99e-05
	1429.07	5.4e-06	0	2.4e-06	8.11e-05
	1427.64	5.2e-06	0	2.3e-06	8.2e-05
	1426.22	5e-06	0	2.4e-06	8.28e-05
	1424.79	4.9e-06	0	2.6e-06	8.33e-05
	1423.36	4.8e-06	0	2.8e-06	8.36e-05
	1421.94	4.7e-06	0	3.1e-06	8.36e-05
	1420.51	4.6e-06	0	3.6e-06	8.34e-05
	1419.09	4.5e-06	0	4.1e-06	8.29e-05
	1417.66	4.4e-06	1e-07	4e-06	8.22e-05
	1416.23	4.3e-06	1e-07	3.4e-06	8.14e-05
	1414.81	4.2e-06	0	2.7e-06	8.05e-05
	1413.38	4.1e-06	0	2.4e-06	7.97e-05
	1411.95	4e-06	1e-07	2.3e-06	7.91e-05
	1410.53	3.8e-06	2e-07	2.3e-06	7.87e-05
	1409.1	3.5e-06	3e-07	2.2e-06	7.86e-05
	1407.68	3.3e-06	4e-07	2.2e-06	7.87e-05
	1406.25	3.1e-06	5e-07	2.4e-06	7.9e-05
	1404.82	3e-06	4e-07	2.4e-06	7.94e-05
	1403.4	2.9e-06	2e-07	2.4e-06	8e-05
	1401.97	2.8e-06	0	2.6e-06	8.06e-05
	1400.55	2.7e-06	1e-07	3.1e-06	8.13e-05
	1399.12	2.5e-06	5e-07	4e-06	8.21e-05
	1397.69	2.3e-06	1.3e-06	4.9e-06	8.28e-05
	1396.27	2.1e-06	2e-06	4.9e-06	8.34e-05
	1394.84	2e-06	2.1e-06	4.2e-06	8.38e-05
	1393.41	2e-06	1.3e-06	3.3e-06	8.39e-05
	1391.99	1.9e-06	4e-07	2.7e-06	8.39e-05
	1390.56	1.8e-06	0	2.8e-06	8.38e-05
	1389.14	1.7e-06	3e-07	3.4e-06	8.36e-05
	1387.71	1.6e-06	1e-06	4e-06	8.34e-05
	1386.28	1.5e-06	1.5e-06	3.9e-06	8.3e-05
	1384.86	1.4e-06	1.3e-06	3.4e-06	8.26e-05
	1383.43	1.4e-06	8e-07	2.8e-06	8.22e-05
	1382	1.5e-06	4e-07	2.7e-06	8.2e-05
	1380.58	1.5e-06	3e-07	2.8e-06	8.21e-05
	1379.15	1.5e-06	4e-07	3.2e-06	8.24e-05
	1377.73	1.4e-06	8e-07	3.7e-06	8.29e-05
	1376.3	1.3e-06	1.4e-06	4.2e-06	8.36e-05
	1374.87	1.2e-06	1.9e-06	4.5e-06	8.44e-05
	1373.45	1.2e-06	1.7e-06	4.3e-06	8.52e-05
	1372.02	1.1e-06	1e-06	3.8e-06	8.59e-05
	1370.59	1.1e-06	3e-07	3.3e-06	8.64e-05
	1369.17	1e-06	0	3e-06	8.67e-05
	1367.74	9e-07	0	3.1e-06	8.67e-05
	1366.32	8e-07	1e-07	3.5e-06	8.67e-05
	1364.89	7e-07	6e-07	4.5e-06	8.66e-05
	1363.46	6e-07	1.5e-06	5.7e-06	8.63e-05
	1362.04	5e-07	1.9e-06	6.2e-06	8.59e-05
	1360.61	5e-07	1.4e-06	5.6e-06	8.54e-05
	1359.18	4e-07	7e-07	4.7e-06	8.49e-05
	1357.76	3e-07	2e-07	4.1e-06	8.46e-05
	1356.33	2e-07	1e-07	4e-06	8.46e-05
	1354.91	1e-07	2e-07	4e-06	8.48e-05
	1353.48	0	2e-07	4e-06	8.52e-05
	1352.05	0	1e-07	4e-06	8.59e-05
	1350.63	1e-07	1e-07	4e-06	8.69e-05
	1349.2	1e-07	1e-07	4e-06	8.81e-05
	1347.78	2e-07	1e-07	3.9e-06	8.96e-05
	1346.35	2e-07	0	3.9e-06	9.11e-05
	1344.92	2e-07	0	4.2e-06	9.28e-05
	1343.5	2e-07	7e-07	5.4e-06	9.44e-05
	1342.07	2e-07	2.4e-06	7.8e-06	9.58e-05
	1340.64	2e-07	4.9e-06	1.07e-05	9.7e-05
	1339.22	2e-07	6.3e-06	1.21e-05	9.77e-05
	1337.79	2e-07	5.2e-06	1.08e-05	9.78e-05
	1336.37	2e-07	2.8e-06	8e-06	9.74e-05
	1334.94	2e-07	1e-06	5.8e-06	9.68e-05
	1333.51	2e-07	2e-07	4.7e-06	9.61e-05
	1332.09	2e-07	0	4.5e-06	9.55e-05
	1330.66	2e-07	0	4.6e-06	9.51e-05
	1329.23	2e-07	0	4.9e-06	9.47e-05
	1327.81	2e-07	0	5e-06	9.45e-05
	1326.38	2e-07	0	5.1e-06	9.45e-05
	1324.96	2e-07	0	5.3e-06	9.47e-05
	1323.53	1e-07	2e-07	5.8e-06	9.52e-05
	1322.1	2e-07	8e-07	6.8e-06	9.59e-05
	1320.68	2e-07	1.7e-06	8e-06	9.67e-05
	1319.25	2e-07	2.6e-06	9.2e-06	9.74e-05
	1317.82	2e-07	3e-06	9.8e-06	9.81e-05
	1316.4	2e-07	3e-06	9.9e-06	9.86e-05
	1314.97	2e-07	2.8e-06	9.7e-06	9.89e-05
	1313.55	2e-07	2.3e-06	9.4e-06	9.9e-05
	1312.12	2e-07	1.7e-06	8.7e-06	9.9e-05
	1310.69	2e-07	9e-07	8e-06	9.88e-05
	1309.27	2e-07	4e-07	7.6e-06	9.84e-05
	1307.84	2e-07	1e-07	7.5e-06	9.78e-05
	1306.41	2e-07	0	7.6e-06	9.7e-05
	1304.99	2e-07	0	7.5e-06	9.6e-05
	1303.56	2e-07	0	7.3e-06	9.5e-05
	1302.14	1e-07	0	7.2e-06	9.4e-05
	1300.71	1e-07	1e-07	7.2e-06	9.33e-05
	1299.28	1e-07	1e-07	7.3e-06	9.28e-05
	1297.86	2e-07	0	7.4e-06	9.25e-05
	1296.43	2e-07	0	7.5e-06	9.25e-05
	1295.01	2e-07	0	7.4e-06	9.27e-05
	1293.58	2e-07	0	7.5e-06	9.31e-05
	1292.15	2e-07	1e-07	7.9e-06	9.37e-05
	1290.73	2e-07	4e-07	8.6e-06	9.44e-05
	1289.3	2e-07	8e-07	9.3e-06	9.53e-05
	1287.87	3e-07	9e-07	9.7e-06	9.61e-05
	1286.45	3e-07	7e-07	9.5e-06	9.7e-05
	1285.02	4e-07	3e-07	9.1e-06	9.78e-05
	1283.6	5e-07	0	8.9e-06	9.85e-05
	1282.17	6e-07	0	9.1e-06	9.93e-05
	1280.74	7e-07	0	9.5e-06	0.0001002
	1279.32	8e-07	2e-07	9.8e-06	0.0001011
	1277.89	9e-07	5e-07	1.01e-05	0.0001021
	1276.46	1e-06	1e-06	1.03e-05	0.0001032
	1275.04	1.1e-06	1.5e-06	1.08e-05	0.0001043
	1273.61	1.2e-06	1.9e-06	1.14e-05	0.0001056
	1272.19	1.3e-06	2.3e-06	1.21e-05	0.0001068
	1270.76	1.4e-06	2.6e-06	1.27e-05	0.0001081
	1269.33	1.5e-06	2.7e-06	1.31e-05	0.0001093
	1267.91	1.6e-06	2.8e-06	1.32e-05	0.0001104
	1266.48	1.7e-06	2.9e-06	1.33e-05	0.0001114
	1265.05	1.8e-06	3.5e-06	1.34e-05	0.0001123
	1263.63	1.8e-06	4.4e-06	1.38e-05	0.0001131
	1262.2	1.8e-06	5.6e-06	1.44e-05	0.0001138
	1260.78	1.8e-06	6.6e-06	1.5e-05	0.0001144
	1259.35	1.8e-06	7e-06	1.51e-05	0.0001148
	1257.92	1.8e-06	6.9e-06	1.48e-05	0.0001151
	1256.5	1.7e-06	6.4e-06	1.44e-05	0.0001152
	1255.07	1.6e-06	6e-06	1.42e-05	0.0001151
	1253.64	1.5e-06	5.5e-06	1.41e-05	0.0001149
	1252.22	1.4e-06	5.1e-06	1.41e-05	0.0001146
	1250.79	1.4e-06	4.6e-06	1.39e-05	0.0001143
	1249.37	1.3e-06	4e-06	1.35e-05	0.0001139
	1247.94	1.4e-06	3.1e-06	1.3e-05	0.0001135
	1246.51	1.6e-06	2.1e-06	1.26e-05	0.0001131
	1245.09	1.8e-06	1.4e-06	1.21e-05	0.0001127
	1243.66	2.1e-06	1.4e-06	1.17e-05	0.0001122
	1242.24	2.5e-06	1.8e-06	1.13e-05	0.0001118
	1240.81	2.8e-06	2.2e-06	1.11e-05	0.0001115
	1239.38	3.2e-06	2.6e-06	1.11e-05	0.0001111
	1237.96	3.4e-06	3.2e-06	1.12e-05	0.0001109
	1236.53	3.7e-06	4.3e-06	1.13e-05	0.0001106
	1235.1	3.9e-06	5.7e-06	1.14e-05	0.0001105
	1233.68	4e-06	7e-06	1.13e-05	0.0001104
	1232.25	4e-06	7.6e-06	1.12e-05	0.0001104
	1230.83	4e-06	7.3e-06	1.11e-05	0.0001105
	1229.4	4e-06	6.2e-06	1.1e-05	0.0001107
	1227.97	3.8e-06	4.8e-06	1.08e-05	0.000111
	1226.55	3.6e-06	3.4e-06	1.05e-05	0.0001113
	1225.12	3.3e-06	2.4e-06	1.02e-05	0.0001116
	1223.69	3e-06	1.6e-06	9.8e-06	0.0001119
	1222.27	2.7e-06	1e-06	9.5e-06	0.0001123
	1220.84	2.4e-06	6e-07	9.3e-06	0.0001128
	1219.42	2e-06	2e-07	9.4e-06	0.0001133
	1217.99	1.8e-06	0	9.6e-06	0.0001138
	1216.56	1.6e-06	0	9.8e-06	0.0001144
	1215.14	1.5e-06	0	1.01e-05	0.0001149
	1213.71	1.6e-06	0	1.04e-05	0.0001155
	1212.28	1.7e-06	0	1.05e-05	0.000116
	1210.86	1.8e-06	0	1.04e-05	0.0001166
	1209.43	1.9e-06	0	1.01e-05	0.0001172
	1208.01	2e-06	0	1e-05	0.0001177
	1206.58	2.2e-06	0	9.9e-06	0.0001183
	1205.15	2.3e-06	0	1e-05	0.000119
	1203.73	2.4e-06	0	1.01e-05	0.0001197
	1202.3	2.6e-06	0	1.01e-05	0.0001204
	1200.87	2.7e-06	0	1.02e-05	0.0001212
	1199.45	2.8e-06	2e-07	1.06e-05	0.0001221
	1198.02	2.9e-06	0	1.1e-05	0.0001231
	1196.6	2.9e-06	0	1.15e-05	0.0001241
	1195.17	3e-06	1e-07	1.2e-05	0.0001251
	1193.74	3e-06	2e-07	1.24e-05	0.0001262
	1192.32	3.1e-06	3e-07	1.29e-05	0.0001274
	1190.89	3.1e-06	4e-07	1.35e-05	0.0001286
	1189.47	3.1e-06	3e-07	1.42e-05	0.0001298
	1188.04	3.1e-06	2e-07	1.49e-05	0.0001311
	1186.61	3e-06	2e-07	1.56e-05	0.0001324
	1185.19	3e-06	2e-07	1.62e-05	0.0001337
	1183.76	2.9e-06	1e-07	1.67e-05	0.000135
	1182.33	2.9e-06	0	1.71e-05	0.0001363
	1180.91	2.8e-06	1e-07	1.77e-05	0.0001376
	1179.48	2.8e-06	4e-07	1.83e-05	0.0001389
	1178.06	2.8e-06	6e-07	1.9e-05	0.0001401
	1176.63	2.8e-06	4e-07	1.95e-05	0.0001412
	1175.2	2.8e-06	0	1.99e-05	0.0001423
	1173.78	2.8e-06	0	2.03e-05	0.0001433
	1172.35	2.9e-06	3e-07	2.08e-05	0.0001441
	1170.92	2.9e-06	8e-07	2.13e-05	0.0001449
	1169.5	3e-06	1.1e-06	2.19e-05	0.0001456
	1168.07	3.1e-06	1.1e-06	2.24e-05	0.0001462
	1166.65	3.2e-06	9e-07	2.28e-05	0.0001467
	1165.22	3.2e-06	5e-07	2.31e-05	0.0001472
	1163.79	3.3e-06	2e-07	2.31e-05	0.0001475
	1162.37	3.4e-06	1e-07	2.29e-05	0.0001477
	1160.94	3.4e-06	0	2.28e-05	0.0001478
	1159.51	3.5e-06	0	2.28e-05	0.0001479
	1158.09	3.6e-06	0	2.31e-05	0.0001479
	1156.66	3.6e-06	0	2.34e-05	0.0001479
	1155.24	3.7e-06	0	2.36e-05	0.0001478
	1153.81	3.7e-06	1e-07	2.37e-05	0.0001477
	1152.38	3.7e-06	0	2.37e-05	0.0001476
	1150.96	3.7e-06	0	2.37e-05	0.0001476
	1149.53	3.8e-06	0	2.4e-05	0.0001475
	1148.1	3.8e-06	1e-07	2.43e-05	0.0001475
[truncated: 174 more rows]

## Sheet: Figure 4d
	wavenumber (cm-1)	α-1	α-2	β-1	β-2
	3997.69	0	5.1e-06	1.76e-05	0
	3996.26	1e-07	5.1e-06	1.76e-05	2e-07
	3994.83	2e-07	5.1e-06	1.74e-05	4e-07
	3993.41	4e-07	5.1e-06	1.7e-05	2e-07
	3991.98	5e-07	5.1e-06	1.64e-05	0
	3990.56	4e-07	5.1e-06	1.62e-05	0
	3989.13	3e-07	5.1e-06	1.62e-05	2e-07
	3987.7	2e-07	5.1e-06	1.66e-05	1e-06
	3986.28	0	5.1e-06	1.7e-05	1.6e-06
	3984.85	0	5.2e-06	1.7e-05	2e-06
	3983.42	0	5.2e-06	1.66e-05	1.6e-06
	3982	1e-07	5.2e-06	1.62e-05	1.4e-06
	3980.57	0	5.2e-06	1.58e-05	1e-06
	3979.15	0	5.1e-06	1.52e-05	8e-07
	3977.72	1e-07	4.9e-06	1.5e-05	8e-07
	3976.29	4e-07	4.8e-06	1.48e-05	8e-07
	3974.87	6e-07	4.7e-06	1.48e-05	1.2e-06
	3973.44	8e-07	4.6e-06	1.52e-05	1.8e-06
	3972.01	9e-07	4.6e-06	1.54e-05	2.8e-06
	3970.59	9e-07	4.6e-06	1.56e-05	3.2e-06
	3969.16	8e-07	4.7e-06	1.58e-05	3.4e-06
	3967.74	6e-07	4.7e-06	1.6e-05	3.8e-06
	3966.31	6e-07	4.8e-06	1.58e-05	3.6e-06
	3964.88	4e-07	4.8e-06	1.52e-05	2.6e-06
	3963.46	3e-07	4.9e-06	1.42e-05	1.6e-06
	3962.03	4e-07	4.9e-06	1.36e-05	6e-07
	3960.6	5e-07	4.8e-06	1.34e-05	1e-06
	3959.18	7e-07	4.7e-06	1.36e-05	2.2e-06
	3957.75	9e-07	4.6e-06	1.42e-05	3.4e-06
	3956.33	9e-07	4.5e-06	1.46e-05	4.8e-06
	3954.9	8e-07	4.5e-06	1.52e-05	5.6e-06
	3953.47	9e-07	4.4e-06	1.54e-05	6.2e-06
	3952.05	9e-07	4.4e-06	1.48e-05	5.8e-06
	3950.62	1e-06	4.3e-06	1.34e-05	3.8e-06
	3949.2	8e-07	4.3e-06	1.18e-05	1.4e-06
	3947.77	7e-07	4.2e-06	1.08e-05	0
	3946.34	8e-07	4.3e-06	1.1e-05	4e-07
	3944.92	1e-06	4.4e-06	1.16e-05	1.8e-06
	3943.49	1.4e-06	4.5e-06	1.24e-05	3.2e-06
	3942.06	1.4e-06	4.6e-06	1.3e-05	4e-06
	3940.64	1.3e-06	4.7e-06	1.32e-05	4.4e-06
	3939.21	1.1e-06	4.7e-06	1.32e-05	4.8e-06
	3937.79	9e-07	4.8e-06	1.32e-05	5.4e-06
	3936.36	8e-07	4.8e-06	1.3e-05	5.6e-06
	3934.93	1e-06	4.9e-06	1.26e-05	5.2e-06
	3933.51	1.1e-06	4.8e-06	1.22e-05	4.6e-06
	3932.08	1.4e-06	4.7e-06	1.2e-05	4.2e-06
	3930.65	1.5e-06	4.6e-06	1.22e-05	4.6e-06
	3929.23	1.5e-06	4.5e-06	1.26e-05	5.4e-06
	3927.8	1.5e-06	4.4e-06	1.28e-05	6.4e-06
	3926.38	1.7e-06	4.4e-06	1.28e-05	6.8e-06
	3924.95	2e-06	4.6e-06	1.24e-05	6.4e-06
	3923.52	1.8e-06	4.8e-06	1.18e-05	5.6e-06
	3922.1	1.5e-06	5e-06	1.1e-05	4.6e-06
	3920.67	1.1e-06	5.3e-06	1.04e-05	4e-06
	3919.24	9e-07	5.6e-06	9.8e-06	3.2e-06
	3917.82	9e-07	5.9e-06	9.4e-06	3e-06
	3916.39	1.1e-06	6.1e-06	9.6e-06	3.4e-06
	3914.97	1.3e-06	6.2e-06	1.06e-05	5.2e-06
	3913.54	1.4e-06	6.2e-06	1.16e-05	7.2e-06
	3912.11	1.3e-06	6.2e-06	1.26e-05	8.8e-06
	3910.69	1.3e-06	6.4e-06	1.3e-05	1e-05
	3909.26	1.3e-06	6.8e-06	1.32e-05	1.08e-05
	3907.83	1.3e-06	7.4e-06	1.32e-05	1.14e-05
	3906.41	1.3e-06	8e-06	1.26e-05	1.06e-05
	3904.98	9e-07	8.6e-06	1.06e-05	7.6e-06
	3903.56	4e-07	9.1e-06	8e-06	3.4e-06
	3902.13	0	9.6e-06	6.2e-06	6e-07
	3900.7	0	1e-05	5.6e-06	0
	3899.28	2e-07	1.04e-05	6.2e-06	8e-07
	3897.85	5e-07	1.1e-05	7e-06	2.2e-06
	3896.43	6e-07	1.16e-05	8e-06	3.6e-06
	3895	5e-07	1.22e-05	8.6e-06	4.8e-06
	3893.57	4e-07	1.25e-05	9e-06	5.4e-06
	3892.15	4e-07	1.28e-05	8.8e-06	5e-06
	3890.72	2e-07	1.29e-05	8.2e-06	4e-06
	3889.29	1e-07	1.33e-05	7.4e-06	3.2e-06
	3887.87	1e-07	1.37e-05	7e-06	2.6e-06
	3886.44	0	1.42e-05	6.6e-06	2.2e-06
	3885.02	1e-07	1.46e-05	6.2e-06	1.8e-06
	3883.59	1e-07	1.49e-05	6e-06	1.8e-06
	3882.16	3e-07	1.51e-05	6e-06	1.6e-06
	3880.74	2e-07	1.54e-05	6e-06	1.2e-06
	3879.31	2e-07	1.58e-05	6.2e-06	1.6e-06
	3877.88	1e-07	1.64e-05	6.6e-06	2.2e-06
	3876.46	0	1.73e-05	7e-06	3e-06
	3875.03	1e-07	1.84e-05	7.2e-06	3.4e-06
	3873.61	0	1.94e-05	6.8e-06	2.8e-06
	3872.18	0	2.02e-05	6e-06	1.6e-06
	3870.75	0	2.08e-05	5.2e-06	4e-07
	3869.33	0	2.11e-05	4.6e-06	0
	3867.9	0	2.12e-05	4.8e-06	0
	3866.47	0	2.13e-05	5.2e-06	8e-07
	3865.05	0	2.18e-05	5.8e-06	1.6e-06
	3863.62	0	2.29e-05	6e-06	1.8e-06
	3862.2	0	2.42e-05	5.6e-06	1.2e-06
	3860.77	0	2.55e-05	5e-06	4e-07
	3859.34	1e-07	2.65e-05	4.8e-06	0
	3857.92	3e-07	2.73e-05	4.8e-06	2e-07
	3856.49	7e-07	2.79e-05	4.8e-06	4e-07
	3855.06	1.1e-06	2.83e-05	4.8e-06	6e-07
	3853.64	9e-07	2.83e-05	4.8e-06	8e-07
	3852.21	3e-07	2.78e-05	4.8e-06	4e-07
	3850.79	0	2.68e-05	4.8e-06	0
	3849.36	0	2.55e-05	4.8e-06	0
	3847.93	0	2.4e-05	5.2e-06	4e-07
	3846.51	0	2.27e-05	5.4e-06	1e-06
	3845.08	0	2.19e-05	6e-06	1.8e-06
	3843.66	0	2.17e-05	6.4e-06	2.6e-06
	3842.23	0	2.22e-05	7e-06	3.2e-06
	3840.8	0	2.33e-05	7.4e-06	4e-06
	3839.38	1e-07	2.43e-05	7.4e-06	4.4e-06
	3837.95	1e-07	2.5e-05	7.2e-06	3.8e-06
	3836.52	2e-07	2.53e-05	6.6e-06	2.6e-06
	3835.1	1e-07	2.53e-05	6.4e-06	1.8e-06
	3833.67	1e-07	2.5e-05	6.6e-06	1.4e-06
	3832.25	1e-07	2.45e-05	6.8e-06	1.4e-06
	3830.82	0	2.39e-05	6.8e-06	1.2e-06
	3829.39	0	2.35e-05	6.8e-06	1.4e-06
	3827.97	0	2.33e-05	6.8e-06	1.6e-06
	3826.54	0	2.34e-05	7e-06	2e-06
	3825.11	0	2.38e-05	7.4e-06	2.6e-06
	3823.69	0	2.43e-05	7.8e-06	3.2e-06
	3822.26	1e-07	2.48e-05	8e-06	3.4e-06
	3820.84	2e-07	2.51e-05	7.8e-06	2.8e-06
	3819.41	2e-07	2.52e-05	7.2e-06	1.8e-06
	3817.98	1e-07	2.5e-05	7e-06	1.4e-06
	3816.56	1e-07	2.46e-05	6.8e-06	1.2e-06
	3815.13	0	2.41e-05	6.4e-06	6e-07
	3813.7	0	2.38e-05	6.2e-06	2e-07
	3812.28	0	2.37e-05	6.2e-06	6e-07
	3810.85	0	2.36e-05	6.8e-06	1.4e-06
	3809.43	0	2.37e-05	7.6e-06	2.6e-06
	3808	0	2.39e-05	8.2e-06	3.6e-06
	3806.57	1e-07	2.41e-05	8.4e-06	3.6e-06
	3805.15	2e-07	2.42e-05	8.4e-06	3.2e-06
	3803.72	2e-07	2.4e-05	8.6e-06	3.4e-06
	3802.29	1e-07	2.34e-05	9e-06	4e-06
	3800.87	0	2.23e-05	9e-06	4.4e-06
	3799.44	0	2.08e-05	8.8e-06	4.2e-06
	3798.02	2e-07	1.89e-05	8.4e-06	4e-06
	3796.59	3e-07	1.68e-05	8.4e-06	4e-06
	3795.16	5e-07	1.47e-05	8.2e-06	4.2e-06
	3793.74	7e-07	1.28e-05	8.2e-06	4.4e-06
	3792.31	8e-07	1.14e-05	8.2e-06	5e-06
	3790.89	9e-07	1.06e-05	8.2e-06	5e-06
	3789.46	9e-07	1.01e-05	8.2e-06	5e-06
	3788.03	1e-06	9.9e-06	8.2e-06	5.2e-06
	3786.61	1e-06	9.7e-06	8.4e-06	5.4e-06
	3785.18	1.1e-06	9.7e-06	8.6e-06	5.6e-06
	3783.75	1e-06	9.7e-06	9e-06	6.2e-06
	3782.33	1e-06	9.7e-06	9.2e-06	6.6e-06
	3780.9	9e-07	9.8e-06	9.6e-06	7.4e-06
	3779.48	1e-06	9.9e-06	9.8e-06	7.8e-06
	3778.05	1e-06	1.02e-05	9.2e-06	7e-06
	3776.62	1e-06	1.06e-05	8.4e-06	6.4e-06
	3775.2	9e-07	1.11e-05	8e-06	6e-06
	3773.77	7e-07	1.17e-05	8e-06	6.2e-06
	3772.34	5e-07	1.23e-05	8.2e-06	6.6e-06
	3770.92	3e-07	1.3e-05	8.2e-06	6.4e-06
	3769.49	2e-07	1.37e-05	7.6e-06	5.4e-06
	3768.07	2e-07	1.45e-05	6.6e-06	4.2e-06
	3766.64	1e-07	1.53e-05	5.8e-06	3.4e-06
	3765.21	1e-07	1.63e-05	5.6e-06	3.2e-06
	3763.79	1e-07	1.75e-05	5.6e-06	3.2e-06
	3762.36	0	1.87e-05	6e-06	3.6e-06
	3760.93	0	2.02e-05	6e-06	3.8e-06
	3759.51	0	2.23e-05	5.4e-06	3.2e-06
	3758.08	2e-07	2.53e-05	4.4e-06	2e-06
	3756.66	4e-07	2.93e-05	3.6e-06	1.2e-06
	3755.23	9e-07	3.43e-05	3.4e-06	1e-06
	3753.8	1.4e-06	4.01e-05	3.6e-06	1.4e-06
	3752.38	2.1e-06	4.59e-05	3.8e-06	1.8e-06
	3750.95	3.3e-06	5.11e-05	3e-06	1.2e-06
	3749.52	4.9e-06	5.5e-05	1.8e-06	4e-07
	3748.1	6.3e-06	5.73e-05	8e-07	0
	3746.67	7.1e-06	5.79e-05	4e-07	0
	3745.25	7.1e-06	5.71e-05	4e-07	2e-07
	3743.82	5.7e-06	5.53e-05	4e-07	4e-07
	3742.39	3.6e-06	5.28e-05	1e-06	0
	3740.97	2e-06	4.98e-05	2e-06	0
	3739.54	1.2e-06	4.64e-05	3.4e-06	1.2e-06
	3738.11	9e-07	4.3e-05	4.4e-06	2.4e-06
	3736.69	9e-07	3.99e-05	4.6e-06	2.8e-06
	3735.26	1.2e-06	3.74e-05	4.4e-06	2.4e-06
	3733.84	1.2e-06	3.53e-05	4.6e-06	2.2e-06
	3732.41	1e-06	3.39e-05	5e-06	2.2e-06
	3730.98	6e-07	3.27e-05	5e-06	2.2e-06
	3729.56	3e-07	3.13e-05	4.6e-06	2e-06
	3728.13	1e-07	2.95e-05	4.2e-06	1.8e-06
	3726.71	0	2.75e-05	4e-06	1.6e-06
	3725.28	0	2.53e-05	4.4e-06	1.8e-06
	3723.85	1e-07	2.34e-05	5e-06	2.6e-06
	3722.43	2e-07	2.19e-05	6.2e-06	3.6e-06
	3721	3e-07	2.1e-05	7.4e-06	4.8e-06
	3719.57	2e-07	2.07e-05	8.2e-06	5.6e-06
	3718.15	1e-07	2.08e-05	8.8e-06	6.4e-06
	3716.72	0	2.1e-05	9.2e-06	6.8e-06
	3715.3	0	2.12e-05	9.8e-06	8e-06
	3713.87	0	2.12e-05	1.08e-05	9.4e-06
	3712.44	1e-07	2.09e-05	1.12e-05	1.04e-05
	3711.02	2e-07	2.04e-05	1.06e-05	9.4e-06
	3709.59	2e-07	1.96e-05	9.4e-06	7.4e-06
	3708.16	3e-07	1.86e-05	9.4e-06	6.6e-06
	3706.74	4e-07	1.76e-05	1.02e-05	7.2e-06
	3705.31	5e-07	1.67e-05	1.18e-05	8.6e-06
	3703.89	7e-07	1.6e-05	1.36e-05	1.06e-05
	3702.46	8e-07	1.56e-05	1.5e-05	1.18e-05
	3701.03	1e-06	1.53e-05	1.52e-05	1.18e-05
	3699.61	1.1e-06	1.52e-05	1.46e-05	1.1e-05
	3698.18	1.1e-06	1.53e-05	1.38e-05	1e-05
	3696.75	1e-06	1.57e-05	1.36e-05	9.4e-06
	3695.33	8e-07	1.63e-05	1.38e-05	9.4e-06
	3693.9	6e-07	1.68e-05	1.46e-05	1.04e-05
	3692.48	4e-07	1.74e-05	1.64e-05	1.2e-05
	3691.05	4e-07	1.77e-05	1.88e-05	1.38e-05
	3689.62	5e-07	1.79e-05	1.96e-05	1.32e-05
	3688.2	6e-07	1.79e-05	1.8e-05	9.4e-06
	3686.77	7e-07	1.79e-05	1.54e-05	5.8e-06
	3685.34	8e-07	1.8e-05	1.38e-05	4e-06
	3683.92	9e-07	1.83e-05	1.3e-05	3e-06
	3682.49	8e-07	1.89e-05	1.3e-05	2.8e-06
	3681.07	6e-07	1.97e-05	1.3e-05	2.8e-06
	3679.64	4e-07	2.04e-05	1.32e-05	2.4e-06
	3678.21	2e-07	2.09e-05	1.26e-05	1.6e-06
	3676.79	0	2.13e-05	1.12e-05	4e-07
	3675.36	0	2.14e-05	9.4e-06	0
	3673.94	0	2.13e-05	8e-06	6e-07
	3672.51	1e-07	2.08e-05	7.6e-06	1e-06
	3671.08	2e-07	2e-05	7.8e-06	6e-07
	3669.66	5e-07	1.88e-05	7.8e-06	2e-07
	3668.23	7e-07	1.73e-05	7.2e-06	2e-07
	3666.8	6e-07	1.57e-05	6.6e-06	0
	3665.38	6e-07	1.42e-05	6.2e-06	0
	3663.95	6e-07	1.29e-05	6e-06	0
	3662.53	6e-07	1.21e-05	5.8e-06	2e-07
	3661.1	5e-07	1.15e-05	5.4e-06	0
	3659.67	5e-07	1.1e-05	5.2e-06	2e-07
	3658.25	5e-07	1.04e-05	4.6e-06	2e-07
	3656.82	4e-07	9.7e-06	4.2e-06	2e-07
	3655.39	3e-07	8.9e-06	3.8e-06	0
	3653.97	4e-07	8e-06	3.8e-06	4e-07
	3652.54	6e-07	7.2e-06	4.4e-06	1e-06
	3651.12	1e-06	6.4e-06	5.2e-06	2.2e-06
	3649.69	1.4e-06	5.6e-06	5e-06	2.2e-06
	3648.26	1.5e-06	4.9e-06	3.4e-06	1.2e-06
	3646.84	1.5e-06	4.3e-06	2.2e-06	2e-07
	3645.41	1.3e-06	3.8e-06	1.8e-06	0
	3643.98	1e-06	3.5e-06	1.8e-06	0
	3642.56	8e-07	3.4e-06	2e-06	0
	3641.13	8e-07	3.5e-06	2.4e-06	4e-07
	3639.71	8e-07	3.6e-06	2.8e-06	8e-07
	3638.28	7e-07	3.6e-06	3e-06	1e-06
	3636.85	7e-07	3.5e-06	3e-06	1e-06
	3635.43	6e-07	3.4e-06	2.6e-06	8e-07
	3634	5e-07	3.3e-06	2.4e-06	6e-07
	3632.57	5e-07	3.2e-06	2.4e-06	6e-07
	3631.15	6e-07	3.2e-06	2.4e-06	6e-07
	3629.72	7e-07	3.1e-06	2.2e-06	6e-07
	3628.3	8e-07	3e-06	2e-06	2e-07
	3626.87	9e-07	2.8e-06	1.6e-06	0
	3625.44	8e-07	2.6e-06	1.6e-06	0
	3624.02	7e-07	2.4e-06	1.8e-06	2e-07
	3622.59	8e-07	2.2e-06	2.4e-06	8e-07
	3621.17	1.1e-06	2.1e-06	3e-06	1.2e-06
	3619.74	1.5e-06	2e-06	3.2e-06	1.2e-06
	3618.31	1.5e-06	2e-06	2.6e-06	6e-07
	3616.89	1.2e-06	2e-06	1.6e-06	2e-07
	3615.46	6e-07	1.9e-06	8e-07	0
	3614.03	2e-07	1.7e-06	4e-07	2e-07
	3612.61	0	1.6e-06	2e-07	6e-07
	3611.18	0	1.5e-06	0	1e-06
	3609.76	1e-07	1.4e-06	0	1.4e-06
	3608.33	5e-07	1.3e-06	0	1.2e-06
	3606.9	1.2e-06	1.1e-06	2e-07	8e-07
	3605.48	1.7e-06	8e-07	4e-07	2e-07
	3604.05	1.9e-06	5e-07	6e-07	0
	3602.62	1.8e-06	3e-07	1e-06	0
	3601.2	1.8e-06	1e-07	1.2e-06	0
	3599.77	1.9e-06	0	1e-06	0
	3598.35	2e-06	-1e-07	1e-06	0
	3596.92	2e-06	-1e-07	6e-07	0
	3595.49	1.8e-06	0	4e-07	0
	3594.07	1.6e-06	0	2e-07	4e-07
	3592.64	1.4e-06	1e-07	2e-07	4e-07
	3591.21	1.4e-06	2e-07	0	6e-07
	3589.79	1.5e-06	2e-07	0	4e-07
	3588.36	1.9e-06	3e-07	0	6e-07
	3586.94	2.4e-06	4e-07	0	8e-07
	3585.51	2.6e-06	5e-07	0	4e-07
	3584.08	2.5e-06	6e-07	0	2e-07
	3582.66	2.3e-06	7e-07	0	2e-07
	3581.23	2.3e-06	7e-07	0	0
	3579.8	2.3e-06	6e-07	0	2e-07
	3578.38	2.5e-06	7e-07	0	2e-07
	3576.95	2.5e-06	1e-06	0	2e-07
	3575.53	2.4e-06	1.5e-06	0	6e-07
	3574.1	2.2e-06	2.3e-06	0	1e-06
	3572.67	2.2e-06	3.2e-06	0	1.6e-06
	3571.25	2.7e-06	3.9e-06	0	2e-06
	3569.82	3.8e-06	4.6e-06	0	2.6e-06
	3568.4	5.4e-06	5.1e-06	2e-07	3.4e-06
	3566.97	6.5e-06	5.4e-06	4e-07	4.8e-06
	3565.54	6.4e-06	5.6e-06	6e-07	5.6e-06
	3564.12	5.2e-06	5.6e-06	6e-07	5.8e-06
	3562.69	3.9e-06	5.5e-06	4e-07	5.4e-06
	3561.26	3.1e-06	5.2e-06	4e-07	5e-06
	3559.84	2.6e-06	4.8e-06	2e-07	4.2e-06
	3558.41	2.3e-06	4.2e-06	2e-07	3.4e-06
	3556.99	2.1e-06	3.7e-06	2e-07	2.8e-06
	3555.56	2e-06	3.4e-06	2e-07	2.2e-06
	3554.13	2.1e-06	3.6e-06	2e-07	2e-06
	3552.71	2e-06	3.9e-06	2e-07	1.4e-06
	3551.28	1.8e-06	4.2e-06	2e-07	1e-06
	3549.85	1.5e-06	4.4e-06	2e-07	1e-06
	3548.43	1.2e-06	4.4e-06	4e-07	1.2e-06
	3547	1.2e-06	4.5e-06	4e-07	1.4e-06
	3545.58	1.4e-06	4.4e-06	4e-07	1.4e-06
	3544.15	1.4e-06	4.4e-06	4e-07	8e-07
	3542.72	1e-06	4.3e-06	2e-07	2e-07
	3541.3	4e-07	4.2e-06	0	0
	3539.87	2e-07	4.1e-06	0	0
	3538.44	3e-07	4e-06	0	0
	3537.02	6e-07	4e-06	0	0
	3535.59	6e-07	3.9e-06	0	0
	3534.17	4e-07	4e-06	0	0
	3532.74	2e-07	4.2e-06	0	0
	3531.31	0	4.6e-06	0	2e-07
	3529.89	1e-07	4.9e-06	0	0
	3528.46	0	5.1e-06	2e-07	0
	3527.03	0	5.3e-06	2e-07	0
	3525.61	1e-07	5.4e-06	4e-07	2e-07
	3524.18	3e-07	5.4e-06	4e-07	2e-07
	3522.76	6e-07	5.4e-06	2e-07	0
	3521.33	4e-07	5.5e-06	2e-07	0
	3519.9	2e-07	5.5e-06	0	0
	3518.48	1e-07	5.5e-06	0	2e-07
	3517.05	0	5.6e-06	0	2e-07
	3515.63	1e-07	5.6e-06	0	2e-07
	3514.2	2e-07	5.6e-06	0	2e-07
	3512.77	5e-07	5.7e-06	0	2e-07
	3511.35	8e-07	5.9e-06	0	2e-07
	3509.92	9e-07	6.2e-06	0	0
	3508.49	7e-07	6.5e-06	2e-07	0
	3507.07	4e-07	6.8e-06	2e-07	0
	3505.64	1e-07	7.1e-06	4e-07	0
	3504.22	3e-07	7.4e-06	6e-07	0
	3502.79	5e-07	7.6e-06	8e-07	2e-07
	3501.36	9e-07	7.7e-06	8e-07	2e-07
	3499.94	1e-06	7.9e-06	6e-07	0
	3498.51	1.1e-06	8e-06	4e-07	0
	3497.08	1.2e-06	8.2e-06	2e-07	0
	3495.66	1.4e-06	8.3e-06	2e-07	0
	3494.23	1.4e-06	8.4e-06	2e-07	0
	3492.81	1.2e-06	8.5e-06	2e-07	0
	3491.38	1.1e-06	8.6e-06	2e-07	0
	3489.95	1.1e-06	8.8e-06	4e-07	0
	3488.53	1.3e-06	9e-06	4e-07	0
	3487.1	1.4e-06	9.3e-06	4e-07	0
	3485.67	1.4e-06	9.6e-06	4e-07	0
	3484.25	1.5e-06	9.9e-06	4e-07	0
	3482.82	1.7e-06	1.01e-05	4e-07	0
	3481.4	1.7e-06	1.03e-05	4e-07	0
	3479.97	1.8e-06	1.04e-05	4e-07	0
	3478.54	1.7e-06	1.04e-05	4e-07	0
	3477.12	1.6e-06	1.04e-05	4e-07	0
	3475.69	1.6e-06	1.04e-05	4e-07	0
	3474.26	1.6e-06	1.04e-05	4e-07	0
	3472.84	1.6e-06	1.04e-05	4e-07	0
	3471.41	1.4e-06	1.05e-05	4e-07	0
	3469.99	1.5e-06	1.06e-05	4e-07	0
	3468.56	1.6e-06	1.08e-05	4e-07	0
	3467.13	1.7e-06	1.09e-05	4e-07	0
	3465.71	1.7e-06	1.11e-05	4e-07	0
	3464.28	1.8e-06	1.12e-05	4e-07	0
	3462.86	1.9e-06	1.12e-05	4e-07	0
	3461.43	1.9e-06	1.11e-05	4e-07	0
	3460	1.8e-06	1.1e-05	4e-07	0
	3458.58	1.6e-06	1.09e-05	4e-07	0
	3457.15	1.5e-06	1.08e-05	2e-07	0
	3455.72	1.4e-06	1.09e-05	2e-07	0
	3454.3	1.4e-06	1.09e-05	2e-07	0
	3452.87	1.4e-06	1.1e-05	2e-07	0
	3451.45	1.5e-06	1.11e-05	0	0
	3450.02	1.6e-06	1.11e-05	0	0
	3448.59	2e-06	1.12e-05	0	2e-07
	3447.17	2.1e-06	1.11e-05	0	0
	3445.74	2.1e-06	1.11e-05	0	0
	3444.31	1.8e-06	1.09e-05	0	0
	3442.89	1.6e-06	1.07e-05	0	0
	3441.46	1.4e-06	1.05e-05	0	0
	3440.04	1.3e-06	1.02e-05	0	2e-07
	3438.61	1.3e-06	1e-05	0	0
	3437.18	1.4e-06	9.8e-06	0	0
	3435.76	1.5e-06	9.8e-06	0	0
	3434.33	1.6e-06	9.8e-06	0	2e-07
	3432.9	1.8e-06	1e-05	0	2e-07
	3431.48	2e-06	1.01e-05	0	2e-07
	3430.05	2.3e-06	1.03e-05	0	2e-07
	3428.63	2.5e-06	1.04e-05	0	2e-07
	3427.2	2.5e-06	1.05e-05	0	2e-07
	3425.77	2.4e-06	1.07e-05	0	2e-07
	3424.35	2.2e-06	1.08e-05	0	2e-07
	3422.92	2.1e-06	1.1e-05	0	0
	3421.49	2.2e-06	1.11e-05	0	0
	3420.07	2.4e-06	1.12e-05	0	0
	3418.64	2.8e-06	1.13e-05	0	2e-07
	3417.22	3.1e-06	1.13e-05	0	6e-07
	3415.79	3.2e-06	1.14e-05	2e-07	8e-07
	3414.36	3.1e-06	1.14e-05	0	6e-07
	3412.94	2.8e-06	1.13e-05	0	4e-07
	3411.51	2.5e-06	1.12e-05	0	2e-07
	3410.09	2.3e-06	1.12e-05	0	0
	3408.66	2.2e-06	1.11e-05	0	0
	3407.23	1.9e-06	1.09e-05	0	0
	3405.81	1.6e-06	1.05e-05	0	2e-07
	3404.38	1.3e-06	1.01e-05	0	0
	3402.95	1.3e-06	9.8e-06	0	2e-07
	3401.53	1.8e-06	9.5e-06	0	2e-07
	3400.1	2e-06	9.2e-06	0	4e-07
	3398.68	0	8.9e-06	0	2e-07
	3397.25	0	8.8e-06	0	2e-07
	3395.82	8e-07	8.7e-06	2e-07	4e-07
	3394.4	1.2e-06	8.6e-06	2e-07	4e-07
	3392.97	1.2e-06	8.6e-06	0	2e-07
	3391.54	1e-06	8.6e-06	0	0
	3390.12	1e-06	8.8e-06	0	0
	3388.69	7e-07	9.2e-06	0	0
	3387.27	3e-07	9.8e-06	0	2e-07
	3385.84	0	1.03e-05	2e-07	2e-07
	3384.41	0	1.08e-05	2e-07	2e-07
	3382.99	3e-07	1.13e-05	2e-07	2e-07
	3381.56	7e-07	1.19e-05	2e-07	0
	3380.13	1.1e-06	1.25e-05	2e-07	0
	3378.71	1.5e-06	1.31e-05	2e-07	0
	3377.28	1.8e-06	1.36e-05	2e-07	0
	3375.86	2e-06	1.4e-05	0	0
	3374.43	2.1e-06	1.42e-05	0	0
	3373	2e-06	1.43e-05	0	0
	3371.58	1.7e-06	1.42e-05	2e-07	0
	3370.15	1.3e-06	1.41e-05	2e-07	2e-07
	3368.72	9e-07	1.4e-05	2e-07	2e-07
	3367.3	5e-07	1.39e-05	2e-07	4e-07
	3365.87	5e-07	1.38e-05	4e-07	4e-07
	3364.45	6e-07	1.38e-05	4e-07	4e-07
	3363.02	8e-07	1.38e-05	4e-07	4e-07
	3361.59	9e-07	1.4e-05	4e-07	4e-07
	3360.17	1.1e-06	1.42e-05	2e-07	2e-07
	3358.74	1.1e-06	1.45e-05	2e-07	4e-07
	3357.32	1e-06	1.48e-05	2e-07	4e-07
	3355.89	1e-06	1.51e-05	2e-07	2e-07
	3354.46	1.3e-06	1.54e-05	2e-07	2e-07
	3353.04	1.6e-06	1.57e-05	2e-07	2e-07
	3351.61	1.8e-06	1.59e-05	0	0
	3350.18	1.9e-06	1.61e-05	0	0
	3348.76	2e-06	1.63e-05	0	2e-07
	3347.33	2e-06	1.64e-05	0	0
	3345.91	1.9e-06	1.64e-05	0	0
	3344.48	1.8e-06	1.64e-05	0	2e-07
	3343.05	1.6e-06	1.63e-05	2e-07	0
	3341.63	1.5e-06	1.62e-05	2e-07	0
	3340.2	1.4e-06	1.62e-05	2e-07	0
	3338.77	1.1e-06	1.61e-05	2e-07	2e-07
	3337.35	8e-07	1.61e-05	2e-07	4e-07
	3335.92	8e-07	1.61e-05	2e-07	6e-07
	3334.5	8e-07	1.61e-05	2e-07	4e-07
	3333.07	1.1e-06	1.6e-05	2e-07	0
	3331.64	1.3e-06	1.61e-05	2e-07	0
	3330.22	1.2e-06	1.61e-05	2e-07	0
	3328.79	1.1e-06	1.62e-05	2e-07	2e-07
	3327.36	9e-07	1.64e-05	2e-07	4e-07
	3325.94	7e-07	1.65e-05	2e-07	6e-07
	3324.51	6e-07	1.67e-05	2e-07	4e-07
	3323.09	8e-07	1.68e-05	2e-07	2e-07
	3321.66	9e-07	1.68e-05	2e-07	0
	3320.23	1.1e-06	1.69e-05	2e-07	0
	3318.81	1.2e-06	1.68e-05	2e-07	0
	3317.38	1.3e-06	1.68e-05	2e-07	2e-07
	3315.95	1e-06	1.67e-05	2e-07	0
	3314.53	8e-07	1.65e-05	2e-07	2e-07
	3313.1	4e-07	1.65e-05	4e-07	6e-07
	3311.68	2e-07	1.64e-05	4e-07	8e-07
	3310.25	0	1.65e-05	4e-07	1e-06
	3308.82	1e-07	1.66e-05	4e-07	1.2e-06
	3307.4	4e-07	1.68e-05	4e-07	1e-06
	3305.97	8e-07	1.71e-05	4e-07	8e-07
	3304.54	1.1e-06	1.74e-05	4e-07	6e-07
	3303.12	1.2e-06	1.77e-05	4e-07	8e-07
	3301.69	1.3e-06	1.79e-05	4e-07	1e-06
	3300.27	1.2e-06	1.81e-05	4e-07	1.2e-06
	3298.84	1e-06	1.81e-05	4e-07	1.4e-06
	3297.41	1e-06	1.81e-05	4e-07	1.8e-06
	3295.99	1.1e-06	1.81e-05	4e-07	2e-06
	3294.56	1e-06	1.81e-05	4e-07	2.4e-06
	3293.14	9e-07	1.81e-05	6e-07	2.8e-06
	3291.71	8e-07	1.82e-05	6e-07	3e-06
	3290.28	9e-07	1.84e-05	6e-07	3.2e-06
	3288.86	1.2e-06	1.87e-05	6e-07	3.4e-06
	3287.43	1.5e-06	1.9e-05	6e-07	3.6e-06
	3286	1.6e-06	1.92e-05	6e-07	4e-06
	3284.58	1.7e-06	1.94e-05	6e-07	4.4e-06
	3283.15	1.7e-06	1.95e-05	8e-07	4.8e-06
	3281.73	1.7e-06	1.95e-05	8e-07	5e-06
	3280.3	1.6e-06	1.94e-05	8e-07	5.2e-06
	3278.87	1.5e-06	1.93e-05	8e-07	5.6e-06
	3277.45	1.1e-06	1.93e-05	8e-07	6.2e-06
	3276.02	8e-07	1.93e-05	1e-06	7e-06
	3274.59	7e-07	1.94e-05	1e-06	7.2e-06
	3273.17	9e-07	1.96e-05	1e-06	7.2e-06
	3271.74	1.5e-06	1.98e-05	1e-06	6.8e-06
	3270.32	2.1e-06	2.01e-05	8e-07	6.2e-06
	3268.89	2.5e-06	2.04e-05	8e-07	6.2e-06
	3267.46	2.6e-06	2.08e-05	8e-07	6e-06
	3266.04	2.5e-06	2.12e-05	8e-07	6.4e-06
	3264.61	2.3e-06	2.15e-05	1e-06	6.8e-06
	3263.18	2.4e-06	2.16e-05	1e-06	7e-06
	3261.76	2.5e-06	2.15e-05	1e-06	7e-06
	3260.33	2.5e-06	2.15e-05	1e-06	7.2e-06
	3258.91	2.5e-06	2.15e-05	1e-06	7.4e-06
	3257.48	2.3e-06	2.15e-05	1e-06	7.6e-06
	3256.05	2e-06	2.16e-05	1e-06	7.6e-06
	3254.63	1.9e-06	2.17e-05	1e-06	7.4e-06
	3253.2	2.1e-06	2.17e-05	1e-06	6.8e-06
	3251.77	2.5e-06	2.16e-05	8e-07	6.4e-06
	3250.35	2.7e-06	2.16e-05	8e-07	6.2e-06
	3248.92	2.6e-06	2.15e-05	1e-06	6.2e-06
	3247.5	2.1e-06	2.15e-05	1e-06	6.6e-06
	3246.07	1.6e-06	2.15e-05	1.2e-06	6.8e-06
	3244.64	1.5e-06	2.14e-05	1.2e-06	6.6e-06
	3243.22	1.7e-06	2.13e-05	1.2e-06	6e-06
	3241.79	2e-06	2.11e-05	1e-06	5e-06
	3240.37	2.1e-06	2.09e-05	1e-06	4.2e-06
	3238.94	2.1e-06	2.07e-05	1e-06	4e-06
	3237.51	2e-06	2.07e-05	1e-06	3.8e-06
	3236.09	1.9e-06	2.07e-05	1e-06	3.6e-06
	3234.66	1.8e-06	2.07e-05	1e-06	3.6e-06
	3233.23	1.7e-06	2.07e-05	1e-06	3.6e-06
	3231.81	1.5e-06	2.07e-05	1e-06	3.4e-06
	3230.38	1.3e-06	2.07e-05	1.2e-06	3.6e-06
	3228.96	1.4e-06	2.06e-05	1.2e-06	3.4e-06
	3227.53	1.6e-06	2.05e-05	1.2e-06	3e-06
	3226.1	1.9e-06	2.04e-05	1e-06	2.4e-06
	3224.68	2.1e-06	2.03e-05	1e-06	2e-06
	3223.25	1.9e-06	2.01e-05	1e-06	1.4e-06
	3221.82	1.4e-06	1.98e-05	1e-06	1.6e-06
	3220.4	1e-06	1.95e-05	1e-06	1.6e-06
	3218.97	8e-07	1.91e-05	1e-06	1.6e-06
	3217.55	7e-07	1.88e-05	1e-06	1.4e-06
	3216.12	7e-07	1.85e-05	1e-06	1.2e-06
	3214.69	6e-07	1.83e-05	1e-06	1e-06
	3213.27	6e-07	1.83e-05	8e-07	1e-06
	3211.84	7e-07	1.84e-05	8e-07	1e-06
	3210.41	8e-07	1.86e-05	8e-07	6e-07
	3208.99	9e-07	1.87e-05	8e-07	4e-07
	3207.56	1.1e-06	1.88e-05	6e-07	2e-07
	3206.14	1.2e-06	1.87e-05	6e-07	0
	3204.71	1.4e-06	1.85e-05	6e-07	0
	3203.28	1.3e-06	1.83e-05	6e-07	2e-07
	3201.86	1.1e-06	1.81e-05	8e-07	2e-07
	3200.43	7e-07	1.79e-05	8e-07	4e-07
	3199	3e-07	1.77e-05	8e-07	4e-07
	3197.58	0	1.75e-05	8e-07	6e-07
	3196.15	1e-07	1.73e-05	8e-07	6e-07
	3194.73	5e-07	1.72e-05	6e-07	2e-07
	3193.3	9e-07	1.71e-05	6e-07	0
	3191.87	1.2e-06	1.71e-05	6e-07	0
	3190.45	1.4e-06	1.71e-05	6e-07	0
	3189.02	1.2e-06	1.71e-05	6e-07	0
	3187.6	9e-07	1.71e-05	6e-07	0
	3186.17	6e-07	1.69e-05	6e-07	2e-07
	3184.74	5e-07	1.66e-05	6e-07	2e-07
	3183.32	4e-07	1.63e-05	6e-07	2e-07
	3181.89	5e-07	1.61e-05	6e-07	2e-07
	3180.46	2e-07	1.6e-05	6e-07	2e-07
	3179.04	1e-07	1.59e-05	6e-07	2e-07
	3177.61	1e-07	1.59e-05	6e-07	4e-07
	3176.19	3e-07	1.59e-05	6e-07	4e-07
	3174.76	8e-07	1.59e-05	6e-07	2e-07
	3173.33	1e-06	1.59e-05	4e-07	2e-07
	3171.91	1.1e-06	1.6e-05	4e-07	0
	3170.48	9e-07	1.6e-05	4e-07	0
	3169.05	9e-07	1.61e-05	6e-07	2e-07
	3167.63	9e-07	1.62e-05	6e-07	2e-07
	3166.2	1e-06	1.62e-05	6e-07	0
	3164.78	1.1e-06	1.61e-05	4e-07	2e-07
	3163.35	1.2e-06	1.6e-05	4e-07	0
	3161.92	1.2e-06	1.59e-05	4e-07	0
	3160.5	1.4e-06	1.57e-05	4e-07	2e-07
	3159.07	1.3e-06	1.56e-05	4e-07	2e-07
	3157.64	1.3e-06	1.55e-05	4e-07	2e-07
	3156.22	1.1e-06	1.53e-05	4e-07	2e-07
	3154.79	1e-06	1.52e-05	4e-07	2e-07
	3153.37	9e-07	1.51e-05	4e-07	2e-07
	3151.94	1e-06	1.5e-05	4e-07	2e-07
	3150.51	1.1e-06	1.49e-05	4e-07	0
	3149.09	1.2e-06	1.48e-05	4e-07	0
	3147.66	1.4e-06	1.48e-05	4e-07	0
	3146.23	1.3e-06	1.47e-05	4e-07	0
	3144.81	1.4e-06	1.47e-05	4e-07	0
	3143.38	1.4e-06	1.45e-05	4e-07	2e-07
	3141.96	1.3e-06	1.43e-05	4e-07	2e-07
	3140.53	1.3e-06	1.4e-05	4e-07	0
	3139.1	1.3e-06	1.37e-05	4e-07	0
	3137.68	1.2e-06	1.34e-05	2e-07	0
	3136.25	1.1e-06	1.31e-05	4e-07	0
	3134.83	8e-07	1.28e-05	4e-07	2e-07
	3133.4	6e-07	1.25e-05	4e-07	4e-07
	3131.97	5e-07	1.23e-05	4e-07	4e-07
	3130.55	7e-07	1.2e-05	2e-07	0
	3129.12	7e-07	1.18e-05	2e-07	0
	3127.69	5e-07	1.15e-05	2e-07	0
	3126.27	3e-07	1.13e-05	4e-07	0
	3124.84	2e-07	1.1e-05	4e-07	2e-07
	3123.42	1e-07	1.08e-05	4e-07	4e-07
	3121.99	1e-07	1.05e-05	4e-07	6e-07
	3120.56	0	1.03e-05	4e-07	8e-07
	3119.14	0	1.02e-05	4e-07	8e-07
	3117.71	0	1.01e-05	4e-07	6e-07
	3116.28	0	1.01e-05	4e-07	4e-07
	3114.86	2e-07	1.02e-05	4e-07	4e-07
	3113.43	5e-07	1.03e-05	4e-07	2e-07
	3112.01	8e-07	1.05e-05	4e-07	0
	3110.58	8e-07	1.05e-05	2e-07	2e-07
	3109.15	9e-07	1.06e-05	2e-07	0
	3107.73	9e-07	1.05e-05	2e-07	2e-07
	3106.3	1e-06	1.04e-05	2e-07	0
	3104.87	8e-07	1.02e-05	2e-07	0
	3103.45	5e-07	1e-05	2e-07	0
	3102.02	1e-07	9.8e-06	4e-07	4e-07
	3100.6	0	9.6e-06	4e-07	6e-07
	3099.17	0	9.5e-06	4e-07	6e-07
	3097.74	2e-07	9.5e-06	4e-07	4e-07
	3096.32	4e-07	9.5e-06	2e-07	2e-07
	3094.89	7e-07	9.6e-06	2e-07	4e-07
	3093.46	9e-07	9.7e-06	2e-07	2e-07
	3092.04	1e-06	9.9e-06	2e-07	0
	3090.61	1.2e-06	1e-05	2e-07	2e-07
	3089.19	1.1e-06	1e-05	2e-07	0
	3087.76	1.1e-06	9.8e-06	2e-07	0
	3086.33	1e-06	9.6e-06	2e-07	0
	3084.91	9e-07	9.5e-06	2e-07	0
	3083.48	6e-07	9.3e-06	2e-07	2e-07
	3082.06	4e-07	9.2e-06	4e-07	4e-07
	3080.63	1e-07	9.2e-06	4e-07	6e-07
	3079.2	2e-07	9.2e-06	4e-07	6e-07
	3077.78	5e-07	9.3e-06	4e-07	4e-07
	3076.35	9e-07	9.3e-06	2e-07	4e-07
	3074.92	1.1e-06	9.2e-06	2e-07	2e-07
	3073.5	1.2e-06	9.2e-06	2e-07	0
	3072.07	1.2e-06	9.1e-06	2e-07	0
	3070.65	1e-06	8.9e-06	2e-07	0
	3069.22	7e-07	8.7e-06	2e-07	2e-07
	3067.79	3e-07	8.5e-06	2e-07	4e-07
	3066.37	0	8.2e-06	2e-07	4e-07
	3064.94	0	7.9e-06	2e-07	6e-07
	3063.51	3e-07	7.7e-06	2e-07	6e-07
	3062.09	5e-07	7.5e-06	2e-07	4e-07
	3060.66	7e-07	7.4e-06	2e-07	2e-07
	3059.24	6e-07	7.4e-06	2e-07	2e-07
	3057.81	5e-07	7.4e-06	2e-07	2e-07
	3056.38	4e-07	7.4e-06	2e-07	2e-07
	3054.96	6e-07	7.3e-06	2e-07	2e-07
	3053.53	7e-07	7.3e-06	0	0
	3052.1	9e-07	7.2e-06	0	2e-07
	3050.68	9e-07	7.2e-06	0	0
	3049.25	9e-07	7.2e-06	0	0
	3047.83	1e-06	7.3e-06	0	0
	3046.4	1.2e-06	7.4e-06	0	0
	3044.97	1.4e-06	7.6e-06	0	2e-07
	3043.55	1.6e-06	7.7e-06	0	0
	3042.12	1.8e-06	7.7e-06	0	0
	3040.69	2.1e-06	7.6e-06	0	0
	3039.27	2.3e-06	7.6e-06	0	0
	3037.84	2.3e-06	7.5e-06	0	0
	3036.42	2.2e-06	7.4e-06	0	0
	3034.99	1.8e-06	7.3e-06	0	0
	3033.56	1.6e-06	7.2e-06	0	0
	3032.14	1.6e-06	7e-06	0	0
	3030.71	1.6e-06	7e-06	0	0
	3029.29	1.9e-06	6.9e-06	0	0
	3027.86	2.2e-06	6.9e-06	0	0
	3026.43	2.2e-06	7e-06	0	0
	3025.01	2.3e-06	7e-06	0	2e-07
	3023.58	2.3e-06	6.9e-06	0	2e-07
	3022.15	2.4e-06	6.8e-06	0	2e-07
	3020.73	2.5e-06	6.5e-06	2e-07	2e-07
	3019.3	2.6e-06	6.1e-06	2e-07	2e-07
	3017.88	2.4e-06	5.7e-06	2e-07	2e-07
	3016.45	2.2e-06	5.3e-06	2e-07	2e-07
	3015.02	1.8e-06	4.9e-06	0	0
	3013.6	1.4e-06	4.5e-06	0	0
	3012.17	1.1e-06	4.1e-06	0	0
	3010.74	1e-06	3.7e-06	0	0
	3009.32	1e-06	3.3e-06	0	0
	3007.89	9e-07	3e-06	0	0
	3006.47	7e-07	2.8e-06	0	0
	3005.04	4e-07	2.7e-06	0	0
	3003.61	3e-07	2.5e-06	0	0
	3002.19	3e-07	2.4e-06	0	2e-07
	3000.76	3e-07	2.2e-06	0	2e-07
	2999.33	4e-07	2.1e-06	0	0
	2997.91	4e-07	2e-06	0	0
	2996.48	2e-07	1.9e-06	0	0
	2995.06	0	1.8e-06	2e-07	2e-07
	2993.63	0	1.7e-06	2e-07	0
	2992.2	1e-07	1.7e-06	2e-07	0
	2990.78	1e-07	1.8e-06	2e-07	2e-07
	2989.35	0	1.9e-06	2e-07	0
	2987.92	0	2e-06	4e-07	2e-07
	2986.5	1e-07	2.3e-06	4e-07	2e-07
	2985.07	2e-07	2.6e-06	6e-07	0
	2983.65	4e-07	3e-06	6e-07	2e-07
	2982.22	5e-07	3.3e-06	8e-07	2e-07
	2980.79	4e-07	3.6e-06	1.2e-06	4e-07
	2979.37	3e-07	3.9e-06	1.6e-06	6e-07
	2977.94	3e-07	4.1e-06	2e-06	1e-06
	2976.52	2e-07	4.1e-06	2.2e-06	1.4e-06
	2975.09	0	4.1e-06	2.4e-06	1.8e-06
	2973.66	0	4e-06	2.4e-06	2e-06
	2972.24	0	3.8e-06	2e-06	1.8e-06
	2970.81	2e-07	3.5e-06	1.6e-06	1.4e-06
	2969.38	4e-07	3.3e-06	1.4e-06	1e-06
	2967.96	5e-07	3e-06	1.2e-06	8e-07
	2966.53	4e-07	2.7e-06	1e-06	6e-07
	2965.11	4e-07	2.5e-06	8e-07	2e-07
	2963.68	4e-07	2.3e-06	8e-07	2e-07
	2962.25	3e-07	2.2e-06	6e-07	2e-07
	2960.83	3e-07	2.2e-06	8e-07	0
	2959.4	3e-07	2.1e-06	8e-07	0
	2957.97	3e-07	2.1e-06	8e-07	0
	2956.55	3e-07	2.1e-06	1e-06	0
	2955.12	4e-07	2.2e-06	8e-07	2e-07
	2953.7	5e-07	2.2e-06	8e-07	2e-07
	2952.27	6e-07	2.2e-06	8e-07	0
	2950.84	6e-07	2.3e-06	8e-07	0
	2949.42	6e-07	2.4e-06	8e-07	0
	2947.99	6e-07	2.5e-06	8e-07	0
	2946.56	6e-07	2.6e-06	8e-07	0
	2945.14	6e-07	2.7e-06	8e-07	0
	2943.71	6e-07	2.8e-06	1e-06	2e-07
	2942.29	7e-07	2.9e-06	1.2e-06	2e-07
	2940.86	7e-07	3e-06	1.4e-06	4e-07
	2939.43	6e-07	3.1e-06	1.6e-06	4e-07
	2938.01	5e-07	3.1e-06	1.8e-06	6e-07
	2936.58	3e-07	3.1e-06	1.8e-06	6e-07
	2935.15	2e-07	3e-06	1.8e-06	8e-07
	2933.73	2e-07	2.9e-06	1.8e-06	8e-07
	2932.3	3e-07	2.8e-06	1.6e-06	6e-07
	2930.88	5e-07	2.6e-06	1.4e-06	6e-07
	2929.45	5e-07	2.4e-06	1.2e-06	4e-07
	2928.02	4e-07	2.2e-06	1.2e-06	4e-07
	2926.6	3e-07	2.1e-06	1e-06	2e-07
	2925.17	2e-07	1.9e-06	1e-06	2e-07
	2923.75	2e-07	1.7e-06	8e-07	0
	2922.32	3e-07	1.6e-06	8e-07	2e-07
	2920.89	3e-07	1.4e-06	6e-07	0
	2919.47	3e-07	1.3e-06	6e-07	0
	2918.04	2e-07	1.2e-06	4e-07	2e-07
	2916.61	2e-07	1.1e-06	4e-07	0
	2915.19	3e-07	1e-06	4e-07	0
	2913.76	3e-07	9e-07	4e-07	0
	2912.34	2e-07	8e-07	2e-07	0
	2910.91	2e-07	7e-07	2e-07	0
	2909.48	2e-07	7e-07	2e-07	0
	2908.06	1e-07	6e-07	2e-07	0
	2906.63	1e-07	6e-07	2e-07	0
	2905.2	0	6e-07	2e-07	0
	2903.78	1e-07	6e-07	2e-07	0
	2902.35	0	6e-07	2e-07	0
	2900.93	1e-07	6e-07	2e-07	0
	2899.5	1e-07	6e-07	2e-07	0
	2898.07	2e-07	7e-07	2e-07	0
	2896.65	3e-07	7e-07	2e-07	0
	2895.22	4e-07	8e-07	2e-07	0
	2893.79	3e-07	9e-07	2e-07	0
	2892.37	3e-07	1e-06	2e-07	0
	2890.94	3e-07	1.1e-06	2e-07	0
	2889.52	3e-07	1.2e-06	2e-07	0
	2888.09	4e-07	1.3e-06	2e-07	0
	2886.66	3e-07	1.4e-06	2e-07	2e-07
	2885.24	4e-07	1.5e-06	4e-07	2e-07
	2883.81	4e-07	1.6e-06	4e-07	2e-07
	2882.38	3e-07	1.6e-06	4e-07	2e-07
	2880.96	3e-07	1.7e-06	4e-07	4e-07
	2879.53	3e-07	1.7e-06	4e-07	4e-07
	2878.11	3e-07	1.7e-06	4e-07	4e-07
	2876.68	3e-07	1.6e-06	4e-07	2e-07
	2875.25	4e-07	1.6e-06	4e-07	2e-07
	2873.83	4e-07	1.5e-06	4e-07	2e-07
	2872.4	3e-07	1.4e-06	2e-07	0
	2870.97	2e-07	1.3e-06	2e-07	0
	2869.55	2e-07	1.2e-06	2e-07	0
	2868.12	1e-07	1.1e-06	2e-07	0
	2866.7	1e-07	1e-06	2e-07	2e-07
	2865.27	1e-07	9e-07	0	2e-07
	2863.84	2e-07	8e-07	0	0
	2862.42	2e-07	8e-07	0	0
	2860.99	2e-07	7e-07	0	0
	2859.57	0	7e-07	0	0
	2858.14	0	6e-07	0	0
	2856.71	0	6e-07	0	0
	2855.29	1e-07	6e-07	0	0
	2853.86	2e-07	5e-07	0	0
	2852.43	1e-07	5e-07	0	0
	2851.01	0	5e-07	0	0
	2849.58	0	5e-07	0	0
	2848.16	0	4e-07	0	0
	2846.73	1e-07	5e-07	0	0
	2845.3	2e-07	5e-07	0	2e-07
	2843.88	2e-07	5e-07	0	2e-07
	2842.45	2e-07	5e-07	0	0
	2841.02	2e-07	5e-07	0	0
	2839.6	3e-07	5e-07	0	0
	2838.17	3e-07	6e-07	0	0
	2836.75	3e-07	6e-07	2e-07	0
	2835.32	3e-07	6e-07	2e-07	0
	2833.89	3e-07	6e-07	2e-07	0
	2832.47	3e-07	6e-07	2e-07	0
	2831.04	3e-07	6e-07	0	0
	2829.61	3e-07	6e-07	2e-07	0
	2828.19	3e-07	6e-07	2e-07	0
	2826.76	3e-07	6e-07	2e-07	0
	2825.34	3e-07	5e-07	2e-07	0
	2823.91	3e-07	5e-07	2e-07	0
	2822.48	3e-07	5e-07	2e-07	0
	2821.06	2e-07	5e-07	2e-07	0
	2819.63	2e-07	5e-07	2e-07	0
	2818.2	1e-07	5e-07	2e-07	0
	2816.78	0	4e-07	2e-07	0
	2815.35	0	4e-07	2e-07	2e-07
	2813.93	0	4e-07	2e-07	2e-07
	2812.5	1e-07	4e-07	2e-07	0
	2811.07	3e-07	4e-07	2e-07	0
	2809.65	3e-07	4e-07	4e-07	0
	2808.22	3e-07	4e-07	4e-07	0
	2806.8	2e-07	4e-07	4e-07	0
	2805.37	1e-07	4e-07	2e-07	0
	2803.94	0	4e-07	2e-07	0
	2802.52	0	4e-07	2e-07	0
	2801.09	1e-07	4e-07	4e-07	0
	2799.66	1e-07	4e-07	4e-07	0
	2798.24	2e-07	4e-07	4e-07	0
	2796.81	2e-07	4e-07	4e-07	0
	2795.39	2e-07	4e-07	4e-07	0
	2793.96	3e-07	4e-07	4e-07	0
	2792.53	5e-07	4e-07	4e-07	0
	2791.11	5e-07	4e-07	4e-07	0
	2789.68	5e-07	4e-07	4e-07	0
	2788.25	5e-07	5e-07	4e-07	2e-07
	2786.83	5e-07	5e-07	4e-07	2e-07
	2785.4	3e-07	5e-07	4e-07	0
	2783.98	4e-07	5e-07	2e-07	0
	2782.55	4e-07	5e-07	2e-07	0
	2781.12	5e-07	5e-07	2e-07	2e-07
	2779.7	4e-07	5e-07	2e-07	2e-07
	2778.27	2e-07	5e-07	2e-07	2e-07
	2776.84	2e-07	5e-07	4e-07	2e-07
	2775.42	2e-07	5e-07	4e-07	2e-07
	2773.99	3e-07	5e-07	2e-07	0
	2772.57	3e-07	5e-07	2e-07	0
	2771.14	3e-07	5e-07	2e-07	0
	2769.71	2e-07	5e-07	2e-07	0
	2768.29	2e-07	5e-07	2e-07	0
	2766.86	2e-07	5e-07	2e-07	0
	2765.43	2e-07	5e-07	2e-07	0
	2764.01	2e-07	5e-07	2e-07	0
	2762.58	2e-07	5e-07	2e-07	0
	2761.16	2e-07	5e-07	2e-07	0
	2759.73	2e-07	5e-07	2e-07	0
	2758.3	3e-07	5e-07	2e-07	0
	2756.88	2e-07	5e-07	2e-07	0
	2755.45	2e-07	5e-07	2e-07	0
	2754.03	1e-07	5e-07	2e-07	0
	2752.6	1e-07	5e-07	2e-07	0
	2751.17	1e-07	5e-07	2e-07	0
	2749.75	1e-07	5e-07	2e-07	0
	2748.32	1e-07	5e-07	2e-07	0
	2746.89	2e-07	5e-07	2e-07	0
	2745.47	2e-07	5e-07	2e-07	0
	2744.04	2e-07	5e-07	2e-07	0
	2742.62	2e-07	5e-07	2e-07	0
	2741.19	2e-07	5e-07	2e-07	0
	2739.76	2e-07	5e-07	2e-07	0
	2738.34	1e-07	5e-07	2e-07	0
	2736.91	1e-07	4e-07	2e-07	0
	2735.48	0	4e-07	2e-07	0
	2734.06	0	4e-07	2e-07	0
	2732.63	0	4e-07	2e-07	0
	2731.21	0	4e-07	2e-07	0
	2729.78	0	4e-07	2e-07	0
	2728.35	1e-07	4e-07	2e-07	0
	2726.93	1e-07	4e-07	4e-07	0
	2725.5	1e-07	4e-07	2e-07	0
	2724.07	0	4e-07	2e-07	0
	2722.65	0	4e-07	2e-07	0
	2721.22	0	4e-07	2e-07	0
	2719.8	0	4e-07	2e-07	0
	2718.37	1e-07	3e-07	2e-07	0
	2716.94	1e-07	3e-07	2e-07	0
	2715.52	0	3e-07	2e-07	0
	2714.09	0	3e-07	2e-07	0
	2712.66	0	3e-07	2e-07	0
	2711.24	1e-07	3e-07	2e-07	0
	2709.81	2e-07	3e-07	2e-07	0
	2708.39	3e-07	3e-07	2e-07	0
	2706.96	3e-07	3e-07	2e-07	0
	2705.53	3e-07	3e-07	2e-07	0
	2704.11	2e-07	3e-07	2e-07	0
	2702.68	2e-07	3e-07	2e-07	0
	2701.26	3e-07	4e-07	2e-07	0
	2699.83	4e-07	4e-07	2e-07	0
	2698.4	5e-07	4e-07	2e-07	0
	2696.98	5e-07	3e-07	2e-07	0
	2695.55	4e-07	3e-07	2e-07	0
	2694.12	3e-07	3e-07	2e-07	0
	2692.7	2e-07	3e-07	2e-07	0
	2691.27	2e-07	3e-07	2e-07	0
	2689.85	1e-07	3e-07	2e-07	0
	2688.42	0	3e-07	2e-07	0
	2686.99	1e-07	3e-07	2e-07	0
	2685.57	2e-07	3e-07	2e-07	0
	2684.14	2e-07	3e-07	2e-07	0
	2682.71	2e-07	3e-07	2e-07	0
	2681.29	3e-07	3e-07	2e-07	0
	2679.86	3e-07	3e-07	2e-07	0
	2678.44	3e-07	3e-07	1e-07	0
	2677.01	3e-07	3e-07	1e-07	0
	2675.58	4e-07	3e-07	1e-07	0
	2674.16	4e-07	3e-07	1e-07	0
	2672.73	3e-07	3e-07	1e-07	0
	2671.3	2e-07	3e-07	1e-07	0
	2669.88	2e-07	3e-07	1e-07	0
	2668.45	2e-07	3e-07	1e-07	0
	2667.03	2e-07	3e-07	1e-07	1e-07
	2665.6	2e-07	3e-07	1e-07	1e-07
	2664.17	1e-07	2e-07	1e-07	0
	2662.75	1e-07	2e-07	1e-07	0
	2661.32	1e-07	2e-07	1e-07	1e-07
	2659.89	0	2e-07	1e-07	1e-07
	2658.47	0	2e-07	1e-07	1e-07
	2657.04	0	2e-07	1e-07	1e-07
	2655.62	1e-07	2e-07	1e-07	0
	2654.19	1e-07	2e-07	1e-07	0
	2652.76	3e-07	2e-07	1e-07	0
	2651.34	4e-07	2e-07	1e-07	1e-07
	2649.91	4e-07	2e-07	1e-07	1e-07
	2648.49	3e-07	2e-07	1e-07	1e-07
	2647.06	2e-07	2e-07	1e-07	1e-07
	2645.63	1e-07	2e-07	1e-07	1e-07
	2644.21	0	2e-07	1e-07	0
	2642.78	0	2e-07	1e-07	0
	2641.35	0	2e-07	1e-07	0
	2639.93	1e-07	2e-07	1e-07	0
	2638.5	1e-07	2e-07	1e-07	0
	2637.08	2e-07	2e-07	1e-07	0
	2635.65	2e-07	2e-07	1e-07	0
	2634.22	2e-07	2e-07	1e-07	0
	2632.8	2e-07	2e-07	1e-07	0
	2631.37	2e-07	2e-07	1e-07	0
	2629.94	4e-07	2e-07	1e-07	0
	2628.52	4e-07	2e-07	1e-07	0
	2627.09	3e-07	2e-07	1e-07	0
	2625.67	2e-07	2e-07	1e-07	0
	2624.24	1e-07	2e-07	1e-07	0
	2622.81	0	2e-07	1e-07	0
	2621.39	1e-07	2e-07	1e-07	0
	2619.96	1e-07	2e-07	1e-07	0
	2618.53	2e-07	2e-07	1e-07	0
	2617.11	3e-07	2e-07	1e-07	1e-07
	2615.68	2e-07	2e-07	1e-07	1e-07
	2614.26	2e-07	2e-07	1e-07	1e-07
	2612.83	1e-07	2e-07	1e-07	1e-07
	2611.4	2e-07	2e-07	1e-07	1e-07
	2609.98	2e-07	2e-07	1e-07	1e-07
	2608.55	3e-07	2e-07	1e-07	1e-07
	2607.12	3e-07	2e-07	1e-07	0
	2605.7	2e-07	2e-07	1e-07	0
	2604.27	1e-07	2e-07	1e-07	0
	2602.85	0	2e-07	1e-07	0
	2601.42	0	2e-07	1e-07	0
	2599.99	0	2e-07	1e-07	0
	2598.57	0	2e-07	1e-07	0
	2597.14	1e-07	2e-07	1e-07	0
	2595.72	1e-07	2e-07	1e-07	0
	2594.29	1e-07	2e-07	1e-07	0
	2592.86	1e-07	2e-07	1e-07	0
	2591.44	2e-07	2e-07	1e-07	0
	2590.01	2e-07	2e-07	1e-07	0
	2588.58	2e-07	2e-07	1e-07	0
	2587.16	1e-07	2e-07	1e-07	0
	2585.73	0	2e-07	1e-07	0
	2584.31	1e-07	2e-07	1e-07	0
	2582.88	1e-07	2e-07	1e-07	0
	2581.45	0	2e-07	1e-07	0
	2580.03	0	2e-07	1e-07	0
	2578.6	1e-07	2e-07	1e-07	0
	2577.17	1e-07	2e-07	1e-07	1e-07
	2575.75	2e-07	2e-07	1e-07	1e-07
	2574.32	1e-07	2e-07	1e-07	1e-07
	2572.9	1e-07	2e-07	1e-07	0
	2571.47	3e-07	2e-07	1e-07	0
	2570.04	5e-07	2e-07	1e-07	0
	2568.62	6e-07	2e-07	1e-07	0
	2567.19	5e-07	2e-07	1e-07	0
	2565.76	4e-07	2e-07	1e-07	0
	2564.34	3e-07	1e-07	1e-07	0
	2562.91	1e-07	1e-07	1e-07	0
	2561.49	0	1e-07	1e-07	0
	2560.06	0	1e-07	1e-07	0
	2558.63	1e-07	1e-07	1e-07	0
	2557.21	1e-07	1e-07	1e-07	0
	2555.78	1e-07	1e-07	1e-07	0
	2554.35	2e-07	1e-07	1e-07	0
	2552.93	3e-07	1e-07	1e-07	0
	2551.5	4e-07	1e-07	1e-07	0
	2550.08	4e-07	1e-07	1e-07	0
	2548.65	3e-07	2e-07	1e-07	0
	2547.22	2e-07	2e-07	1e-07	0
	2545.8	2e-07	2e-07	1e-07	0
	2544.37	1e-07	2e-07	1e-07	0
	2542.95	2e-07	2e-07	1e-07	0
	2541.52	2e-07	2e-07	1e-07	0
	2540.09	2e-07	2e-07	1e-07	0
	2538.67	3e-07	2e-07	1e-07	0
	2537.24	3e-07	1e-07	1e-07	0
	2535.81	3e-07	1e-07	1e-07	0
	2534.39	2e-07	1e-07	1e-07	0
	2532.96	1e-07	1e-07	1e-07	0
	2531.54	0	2e-07	1e-07	0
	2530.11	0	2e-07	1e-07	0
	2528.68	0	2e-07	1e-07	0
	2527.26	1e-07	2e-07	1e-07	0
	2525.83	3e-07	2e-07	1e-07	0
	2524.4	3e-07	2e-07	1e-07	0
	2522.98	2e-07	2e-07	1e-07	0
	2521.55	1e-07	2e-07	1e-07	0
	2520.13	0	2e-07	0	0
	2518.7	1e-07	2e-07	1e-07	0
	2517.27	2e-07	2e-07	1e-07	0
	2515.85	3e-07	2e-07	1e-07	0
	2514.42	3e-07	2e-07	1e-07	0
	2512.99	4e-07	2e-07	1e-07	0
	2511.57	5e-07	2e-07	1e-07	0
	2510.14	8e-07	2e-07	1e-07	0
	2508.72	1e-06	3e-07	1e-07	0
	2507.29	1.4e-06	3e-07	0	0
	2505.86	1.8e-06	3e-07	0	0
	2504.44	2.4e-06	3e-07	0	0
	2503.01	2.9e-06	3e-07	0	0
	2501.58	3.4e-06	4e-07	0	1e-07
	2500.16	3.6e-06	4e-07	0	1e-07
	2498.73	3.6e-06	4e-07	0	0
	2497.31	3.5e-06	3e-07	0	0
	2495.88	3.3e-06	3e-07	0	0
	2494.45	3.1e-06	3e-07	0	0
	2493.03	2.8e-06	3e-07	0	1e-07
	2491.6	2.7e-06	3e-07	0	1e-07
	2490.18	2.6e-06	2e-07	0	0
	2488.75	2.5e-06	2e-07	0	0
	2487.32	2.4e-06	2e-07	0	0
	2485.9	2.3e-06	2e-07	0	0
	2484.47	2.3e-06	2e-07	0	0
	2483.04	2.3e-06	2e-07	0	0
	2481.62	2.3e-06	2e-07	0	1e-07
	2480.19	2.3e-06	2e-07	0	1e-07
	2478.77	2.2e-06	2e-07	0	0
	2477.34	2.2e-06	2e-07	0	0
	2475.91	2.3e-06	2e-07	0	0
	2474.49	2.3e-06	2e-07	0	0
	2473.06	2.2e-06	2e-07	0	1e-07
	2471.63	2.2e-06	2e-07	0	1e-07
	2470.21	2.2e-06	2e-07	0	1e-07
	2468.78	2.2e-06	2e-07	0	1e-07
	2467.36	2.2e-06	2e-07	0	0
	2465.93	2.2e-06	2e-07	0	0
	2464.5	2.2e-06	2e-07	0	0
	2463.08	2.2e-06	2e-07	0	0
	2461.65	2.2e-06	2e-07	0	1e-07
	2460.22	2.3e-06	2e-07	0	1e-07
	2458.8	2.3e-06	2e-07	0	1e-07
	2457.37	2.3e-06	2e-07	0	1e-07
	2455.95	2.3e-06	2e-07	0	1e-07
	2454.52	2.6e-06	2e-07	0	1e-07
	2453.09	2.8e-06	2e-07	0	1e-07
	2451.67	3e-06	2e-07	0	0
	2450.24	3.1e-06	2e-07	0	0
	2448.81	3.1e-06	2e-07	0	1e-07
	2447.39	2.9e-06	2e-07	0	1e-07
	2445.96	2.8e-06	2e-07	0	1e-07
	2444.54	2.8e-06	2e-07	0	1e-07
	2443.11	2.8e-06	2e-07	0	1e-07
	2441.68	2.8e-06	2e-07	0	1e-07
	2440.26	2.8e-06	2e-07	0	1e-07
	2438.83	2.9e-06	2e-07	0	1e-07
	2437.4	3e-06	2e-07	0	1e-07
	2435.98	3e-06	2e-07	0	1e-07
	2434.55	3e-06	2e-07	0	1e-07
	2433.13	3.1e-06	2e-07	0	1e-07
	2431.7	3.1e-06	2e-07	0	1e-07
	2430.27	3.2e-06	2e-07	0	0
	2428.85	3e-06	1e-07	0	0
	2427.42	3e-06	1e-07	0	0
	2426	2.8e-06	1e-07	0	0
	2424.57	2.8e-06	1e-07	0	0
	2423.14	2.8e-06	1e-07	0	0
	2421.72	2.8e-06	1e-07	0	0
	2420.29	2.7e-06	1e-07	0	1e-07
	2418.86	2.6e-06	1e-07	0	1e-07
	2417.44	2.4e-06	1e-07	0	0
	2416.01	2.3e-06	1e-07	0	0
	2414.59	2.2e-06	1e-07	0	0
	2413.16	2.2e-06	1e-07	0	1e-07
	2411.73	2.2e-06	1e-07	0	1e-07
	2410.31	2.3e-06	1e-07	0	0
	2408.88	2.3e-06	1e-07	0	0
	2407.45	2.5e-06	1e-07	0	0
	2406.03	2.7e-06	1e-07	0	0
	2404.6	2.8e-06	1e-07	0	0
	2403.18	3e-06	1e-07	0	0
	2401.75	3.2e-06	1e-07	0	0
	2400.32	3.3e-06	1e-07	0	0
	2398.9	2.4e-06	1e-07	1e-07	6e-07
	2397.47	2e-06	0	2e-07	1.1e-06
	2396.04	2.3e-06	0	1e-07	9e-07
	2394.62	2.8e-06	0	0	5e-07
	2393.19	3e-06	-1e-07	0	2e-07
	2391.77	3.3e-06	-1e-07	0	1e-07
	2390.34	3.5e-06	0	1e-07	0
	2388.91	3.7e-06	1e-07	2e-07	0
	2387.49	4e-06	4e-07	3e-07	0
	2386.06	4.5e-06	1e-06	3e-07	0
	2384.63	5.4e-06	1.7e-06	4e-07	0
	2383.21	6.8e-06	2.7e-06	4e-07	0
	2381.78	8.6e-06	3.8e-06	6e-07	1e-07
	2380.36	1.1e-05	5e-06	1e-06	3e-07
	2378.93	1.33e-05	6.3e-06	1.6e-06	5e-07
	2377.5	1.53e-05	7.3e-06	2.4e-06	1.1e-06
	2376.08	1.69e-05	7.9e-06	3.4e-06	1.9e-06
	2374.65	1.85e-05	7.9e-06	4.6e-06	2.9e-06
	2373.23	2.01e-05	7.3e-06	5.9e-06	4.1e-06
	2371.8	2.15e-05	6.6e-06	7e-06	5.5e-06
	2370.37	2.24e-05	6.3e-06	7.5e-06	7.3e-06
	2368.95	2.22e-05	6.1e-06	7.1e-06	9.5e-06
	2367.52	1.94e-05	5.8e-06	6.1e-06	1.11e-05
	2366.09	1.33e-05	5.4e-06	5.1e-06	1.08e-05
	2364.67	6.1e-06	4.9e-06	4.3e-06	8.6e-06
	2363.24	1.4e-06	4.3e-06	3.5e-06	5.7e-06
	2361.82	0	3.8e-06	2.5e-06	3.2e-06
	2360.39	0	3.5e-06	1e-06	1.1e-06
	2358.96	6e-07	3.5e-06	1e-07	0
	2357.54	3.6e-06	3.5e-06	3e-07	3e-07
	2356.11	7.3e-06	3.2e-06	7e-07	4e-07
	2354.68	7.4e-06	2.6e-06	1e-07	0
	2353.26	4.1e-06	1.9e-06	1e-06	1.7e-06
	2351.83	1e-06	1.3e-06	4.7e-06	5.9e-06
	2350.41	0	1.1e-06	8.7e-06	9.7e-06
	2348.98	0	1.4e-06	1.18e-05	1.27e-05
	2347.55	6e-07	2.1e-06	1.49e-05	1.64e-05
	2346.13	4.7e-06	2.6e-06	1.71e-05	2.06e-05
	2344.7	1.26e-05	2.6e-06	1.73e-05	2.35e-05
	2343.27	1.95e-05	2.5e-06	1.79e-05	2.75e-05
	2341.85	2.2e-05	2.2e-06	2.3e-05	3.79e-05
	2340.42	1.99e-05	1.8e-06	3.28e-05	5.5e-05
	2339	1.57e-05	1.5e-06	4.26e-05	7.02e-05
	2337.57	1.18e-05	1.4e-06	4.69e-05	7.52e-05
	2336.14	9.4e-06	1.3e-06	4.5e-05	7.05e-05
	2334.72	8.8e-06	1e-06	4.04e-05	6.21e-05
	2333.29	9.9e-06	5e-07	3.58e-05	5.37e-05
	2331.86	1.13e-05	4e-07	3.17e-05	4.5e-05
	2330.44	1.18e-05	9e-07	2.71e-05	3.49e-05
	2329.01	1.09e-05	1.6e-06	2.12e-05	2.39e-05
	2327.59	9.4e-06	2.3e-06	1.53e-05	1.48e-05
	2326.16	8.6e-06	2.9e-06	1.07e-05	9.1e-06
	2324.73	9e-06	3.3e-06	7.9e-06	6.2e-06
	2323.31	1.05e-05	3.6e-06	6.2e-06	4.7e-06
	2321.88	1.19e-05	3.9e-06	4.8e-06	3.4e-06
	2320.46	1.2e-05	4.3e-06	3.4e-06	1.9e-06
	2319.03	1.07e-05	4.7e-06	2.2e-06	9e-07
	2317.6	9.1e-06	5.2e-06	1.4e-06	3e-07
	2316.18	8.4e-06	5.6e-06	1.1e-06	1e-07
	2314.75	9.1e-06	5.9e-06	9e-07	1e-07
	2313.32	1.03e-05	6e-06	7e-07	0
	2311.9	1.14e-05	5.9e-06	4e-07	0
	2310.47	1.15e-05	5.8e-06	1e-07	1e-07
	2309.05	1.08e-05	5.7e-06	0	3e-07
	2307.62	9.7e-06	5.6e-06	0	4e-07
	2306.19	8.8e-06	5.4e-06	0	3e-07
	2304.77	8.2e-06	5e-06	0	2e-07
	2303.34	7.7e-06	4.4e-06	0	2e-07
	2301.91	7.3e-06	3.7e-06	0	3e-07
	2300.49	6.7e-06	3.1e-06	0	5e-07
	2299.06	6.3e-06	2.5e-06	0	4e-07
	2297.64	5.8e-06	2.1e-06	0	5e-07
	2296.21	5.4e-06	1.7e-06	0	5e-07
	2294.78	5e-06	1.4e-06	0	5e-07
	2293.36	4.7e-06	1.2e-06	0	5e-07
	2291.93	4.1e-06	9e-07	0	5e-07
	2290.5	3.4e-06	7e-07	0	5e-07
	2289.08	3e-06	5e-07	0	6e-07
	2287.65	2.5e-06	4e-07	0	6e-07
	2286.23	2.2e-06	3e-07	0	5e-07
	2284.8	2e-06	3e-07	0	5e-07
	2283.37	1.8e-06	2e-07	0	4e-07
	2281.95	1.7e-06	2e-07	0	4e-07
	2280.52	1.7e-06	2e-07	0	4e-07
	2279.09	1.8e-06	2e-07	0	2e-07
	2277.67	1.9e-06	2e-07	0	1e-07
	2276.24	2.1e-06	2e-07	0	0
	2274.82	2.3e-06	3e-07	0	1e-07
	2273.39	2.5e-06	3e-07	1e-07	0
	2271.96	2.5e-06	3e-07	1e-07	0
	2270.54	2.5e-06	3e-07	1e-07	0
	2269.11	2.6e-06	3e-07	1e-07	0
	2267.69	2.6e-06	3e-07	1e-07	0
	2266.26	2.6e-06	3e-07	0	0
	2264.83	2.4e-06	3e-07	0	0
	2263.41	2.4e-06	3e-07	0	0
	2261.98	2.1e-06	3e-07	0	0
	2260.55	1.9e-06	3e-07	0	0
	2259.13	1.6e-06	2e-07	0	1e-07
	2257.7	1.5e-06	2e-07	0	0
	2256.28	1.3e-06	2e-07	0	1e-07
	2254.85	1.3e-06	2e-07	0	0
	2253.42	1.2e-06	1e-07	0	0
	2252	1e-06	1e-07	0	2e-07
	2250.57	5e-07	1e-07	2e-07	7e-07
	2249.14	0	1e-07	4e-07	1.5e-06
	2247.72	2e-07	1e-07	3e-07	1.3e-06
	2246.29	3e-07	1e-07	3e-07	1e-06
	2244.87	4e-07	1e-07	2e-07	9e-07
	2243.44	6e-07	1e-07	2e-07	7e-07
	2242.01	8e-07	1e-07	2e-07	7e-07
	2240.59	1e-06	1e-07	1e-07	6e-07
	2239.16	1.1e-06	1e-07	1e-07	6e-07
	2237.73	1.1e-06	1e-07	1e-07	5e-07
	2236.31	1.2e-06	1e-07	1e-07	3e-07
	2234.88	1e-06	1e-07	1e-07	2e-07
	2233.46	9e-07	1e-07	1e-07	1e-07
	2232.03	9e-07	1e-07	0	1e-07
	2230.6	9e-07	1e-07	0	0
	2229.18	1.1e-06	1e-07	0	0
	2227.75	1e-06	1e-07	0	0
	2226.32	9e-07	1e-07	0	1e-07
	2224.9	8e-07	1e-07	0	0
	2223.47	8e-07	1e-07	0	1e-07
	2222.05	8e-07	1e-07	0	0
	2220.62	7e-07	1e-07	0	0
	2219.19	8e-07	1e-07	0	1e-07
	2217.77	8e-07	1e-07	1e-07	0
	2216.34	7e-07	1e-07	1e-07	0
	2214.92	8e-07	1e-07	1e-07	1e-07
	2213.49	8e-07	1e-07	1e-07	1e-07
	2212.06	8e-07	1e-07	0	0
	2210.64	8e-07	1e-07	0	0
	2209.21	6e-07	1e-07	0	0
	2207.78	6e-07	1e-07	0	0
	2206.36	5e-07	1e-07	0	0
	2204.93	5e-07	1e-07	0	1e-07
	2203.51	6e-07	1e-07	1e-07	1e-07
	2202.08	5e-07	1e-07	1e-07	1e-07
	2200.65	5e-07	1e-07	0	1e-07
	2199.23	3e-07	1e-07	0	0
	2197.8	3e-07	1e-07	0	0
	2196.37	2e-07	1e-07	0	0
	2194.95	3e-07	1e-07	1e-07	1e-07
	2193.52	3e-07	1e-07	1e-07	1e-07
	2192.1	4e-07	1e-07	1e-07	1e-07
	2190.67	4e-07	1e-07	1e-07	0
	2189.24	4e-07	1e-07	1e-07	0
	2187.82	2e-07	1e-07	1e-07	0
	2186.39	2e-07	1e-07	1e-07	0
	2184.96	1e-07	1e-07	1e-07	0
	2183.54	2e-07	1e-07	1e-07	0
	2182.11	2e-07	1e-07	1e-07	0
	2180.69	2e-07	1e-07	1e-07	1e-07
	2179.26	2e-07	1e-07	1e-07	1e-07
	2177.83	1e-07	1e-07	1e-07	1e-07
	2176.41	2e-07	1e-07	1e-07	1e-07
	2174.98	4e-07	1e-07	1e-07	1e-07
	2173.55	3e-07	1e-07	1e-07	1e-07
	2172.13	4e-07	1e-07	1e-07	2e-07
	2170.7	4e-07	1e-07	1e-07	1e-07
	2169.28	3e-07	1e-07	1e-07	2e-07
	2167.85	3e-07	1e-07	1e-07	2e-07
	2166.42	3e-07	1e-07	1e-07	1e-07
	2165	3e-07	1e-07	1e-07	2e-07
	2163.57	3e-07	1e-07	1e-07	3e-07
	2162.15	3e-07	1e-07	1e-07	3e-07
	2160.72	2e-07	1e-07	1e-07	2e-07
	2159.29	2e-07	1e-07	1e-07	1e-07
	2157.87	3e-07	1e-07	1e-07	0
	2156.44	4e-07	1e-07	1e-07	0
	2155.01	3e-07	1e-07	1e-07	0
	2153.59	4e-07	1e-07	1e-07	0
	2152.16	5e-07	1e-07	1e-07	0
	2150.74	5e-07	1e-07	1e-07	0
	2149.31	3e-07	1e-07	1e-07	1e-07
	2147.88	2e-07	1e-07	1e-07	1e-07
	2146.46	3e-07	1e-07	1e-07	2e-07
	2145.03	4e-07	1e-07	1e-07	1e-07
	2143.6	5e-07	0	1e-07	0
	2142.18	6e-07	0	1e-07	0
	2140.75	4e-07	0	1e-07	1e-07
	2139.33	2e-07	0	1e-07	2e-07
	2137.9	0	0	1e-07	4e-07
	2136.47	0	0	1e-07	4e-07
	2135.05	1e-07	0	1e-07	4e-07
	2133.62	3e-07	0	1e-07	2e-07
	2132.19	6e-07	1e-07	1e-07	1e-07
	2130.77	7e-07	1e-07	1e-07	1e-07
	2129.34	8e-07	1e-07	1e-07	1e-07
	2127.92	9e-07	1e-07	1e-07	1e-07
	2126.49	1e-06	1e-07	1e-07	1e-07
	2125.06	1e-06	1e-07	1e-07	1e-07
	2123.64	1e-06	1e-07	1e-07	0
	2122.21	1e-06	1e-07	1e-07	0
	2120.78	1e-06	1e-07	1e-07	0
	2119.36	1e-06	0	1e-07	1e-07
	2117.93	8e-07	0	1e-07	1e-07
	2116.51	6e-07	0	1e-07	2e-07
	2115.08	5e-07	0	2e-07	3e-07
	2113.65	5e-07	0	1e-07	1e-07
	2112.23	6e-07	0	1e-07	0
	2110.8	6e-07	0	1e-07	0
	2109.38	7e-07	0	1e-07	0
	2107.95	8e-07	0	1e-07	1e-07
	2106.52	8e-07	0	1e-07	1e-07
	2105.1	9e-07	0	1e-07	2e-07
	2103.67	9e-07	0	1e-07	1e-07
	2102.24	1e-06	0	1e-07	0
	2100.82	8e-07	0	1e-07	0
	2099.39	2e-07	0	1e-07	2e-07
	2097.97	1e-07	0	2e-07	3e-07
	2096.54	1e-07	0	2e-07	2e-07
	2095.11	1e-07	0	2e-07	3e-07
	2093.69	1e-07	0	2e-07	4e-07
	2092.26	0	0	2e-07	6e-07
	2090.83	0	0	3e-07	7e-07
	2089.41	4e-07	0	2e-07	5e-07
	2087.98	7e-07	0	2e-07	4e-07
	2086.56	8e-07	0	2e-07	3e-07
	2085.13	8e-07	0	1e-07	2e-07
	2083.7	8e-07	0	1e-07	1e-07
	2082.28	8e-07	0	1e-07	1e-07
	2080.85	6e-07	0	1e-07	2e-07
	2079.42	5e-07	0	1e-07	3e-07
	2078	5e-07	0	2e-07	4e-07
	2076.57	5e-07	0	2e-07	5e-07
	2075.15	6e-07	0	2e-07	5e-07
	2073.72	8e-07	0	2e-07	5e-07
	2072.29	8e-07	0	2e-07	4e-07
	2070.87	8e-07	1e-07	1e-07	3e-07
	2069.44	1e-06	1e-07	1e-07	3e-07
	2068.01	1.2e-06	1e-07	1e-07	3e-07
	2066.59	1.4e-06	1e-07	1e-07	3e-07
	2065.16	1.6e-06	1e-07	1e-07	2e-07
	2063.74	1.4e-06	1e-07	1e-07	0
	2062.31	1.2e-06	1e-07	1e-07	0
	2060.88	1e-06	1e-07	1e-07	0
	2059.46	1e-06	1e-07	1e-07	1e-07
	2058.03	1.1e-06	1e-07	1e-07	0
	2056.61	1.2e-06	1e-07	1e-07	0
	2055.18	1.2e-06	1e-07	1e-07	0
	2053.75	1.1e-06	1e-07	1e-07	0
	2052.33	1e-06	1e-07	1e-07	1e-07
	2050.9	8e-07	0	1e-07	0
	2049.47	6e-07	0	2e-07	0
	2048.05	3e-07	0	2e-07	0
	2046.62	2e-07	0	2e-07	1e-07
	2045.2	2e-07	0	2e-07	3e-07
	2043.77	5e-07	0	2e-07	5e-07
	2042.34	7e-07	0	2e-07	6e-07
	2040.92	8e-07	0	2e-07	7e-07
	2039.49	5e-07	0	2e-07	6e-07
	2038.06	4e-07	0	2e-07	6e-07
	2036.64	4e-07	0	2e-07	4e-07
	2035.21	5e-07	0	2e-07	2e-07
	2033.79	5e-07	0	2e-07	2e-07
	2032.36	4e-07	0	1e-07	1e-07
	2030.93	3e-07	0	1e-07	1e-07
	2029.51	2e-07	0	1e-07	0
	2028.08	0	0	1e-07	1e-07
	2026.65	0	0	2e-07	2e-07
	2025.23	1e-07	0	2e-07	4e-07
	2023.8	2e-07	0	2e-07	6e-07
	2022.38	5e-07	1e-07	2e-07	7e-07
	2020.95	7e-07	1e-07	2e-07	7e-07
	2019.52	1.1e-06	1e-07	2e-07	7e-07
	2018.1	1.4e-06	1e-07	2e-07	6e-07
	2016.67	1.5e-06	1e-07	2e-07	5e-07
	2015.24	1.2e-06	1e-07	2e-07	5e-07
	2013.82	8e-07	1e-07	2e-07	3e-07
	2012.39	5e-07	1e-07	2e-07	3e-07
	2010.97	2e-07	1e-07	2e-07	3e-07
	2009.54	1e-07	0	2e-07	3e-07
	2008.11	2e-07	0	2e-07	1e-07
	2006.69	3e-07	0	2e-07	1e-07
	2005.26	4e-07	0	2e-07	0
	2003.84	5e-07	0	1e-07	0
	2002.41	4e-07	0	2e-07	0
	2000.98	3e-07	0	2e-07	0
	1999.56	4e-07	0	2e-07	1e-07
	1998.13	3e-07	0	2e-07	3e-07
	1996.7	3e-07	1e-07	3e-07	5e-07
	1995.28	5e-07	1e-07	3e-07	8e-07
	1993.85	1e-06	1e-07	3e-07	9e-07
	1992.43	1.5e-06	1e-07	4e-07	1e-06
	1991	1.7e-06	1e-07	4e-07	9e-07
	1989.57	1.6e-06	1e-07	3e-07	8e-07
	1988.15	1.2e-06	1e-07	3e-07	5e-07
	1986.72	8e-07	1e-07	3e-07	3e-07
	1985.29	4e-07	1e-07	3e-07	1e-07
	1983.87	3e-07	1e-07	2e-07	0
	1982.44	2e-07	0	3e-07	0
	1981.02	3e-07	0	3e-07	1e-07
	1979.59	3e-07	0	3e-07	2e-07
	1978.16	4e-07	0	3e-07	3e-07
	1976.74	4e-07	0	3e-07	2e-07
	1975.31	5e-07	0	3e-07	1e-07
	1973.88	7e-07	0	3e-07	1e-07
	1972.46	8e-07	0	3e-07	0
	1971.03	1e-06	0	3e-07	0
	1969.61	1.3e-06	1e-07	3e-07	1e-07
	1968.18	1.7e-06	1e-07	3e-07	1e-07
	1966.75	1.7e-06	1e-07	3e-07	1e-07
	1965.33	1.4e-06	1e-07	3e-07	1e-07
	1963.9	1e-06	0	3e-07	1e-07
	1962.47	7e-07	0	3e-07	2e-07
	1961.05	6e-07	0	3e-07	1e-07
	1959.62	5e-07	0	3e-07	1e-07
	1958.2	3e-07	0	3e-07	1e-07
	1956.77	4e-07	0	3e-07	2e-07
	1955.34	5e-07	0	3e-07	2e-07
	1953.92	5e-07	0	3e-07	3e-07
	1952.49	5e-07	0	3e-07	3e-07
	1951.06	5e-07	0	3e-07	5e-07
	1949.64	6e-07	0	3e-07	5e-07
	1948.21	8e-07	0	3e-07	3e-07
	1946.79	1.1e-06	0	3e-07	1e-07
	1945.36	1.4e-06	0	3e-07	0
	1943.93	1.5e-06	0	4e-07	1e-07
	1942.51	1.3e-06	0	4e-07	3e-07
	1941.08	9e-07	0	4e-07	6e-07
	1939.66	5e-07	0	4e-07	6e-07
	1938.23	3e-07	0	4e-07	5e-07
	1936.8	3e-07	0	4e-07	3e-07
	1935.38	4e-07	0	4e-07	3e-07
	1933.95	6e-07	0	4e-07	1e-07
	1932.52	8e-07	0	4e-07	1e-07
	1931.1	8e-07	0	3e-07	0
	1929.67	7e-07	0	3e-07	0
	1928.25	7e-07	0	3e-07	1e-07
	1926.82	8e-07	0	3e-07	1e-07
	1925.39	1.2e-06	0	3e-07	2e-07
	1923.97	1.7e-06	0	4e-07	2e-07
	1922.54	1.7e-06	0	4e-07	4e-07
	1921.11	1.3e-06	0	4e-07	6e-07
	1919.69	8e-07	0	4e-07	8e-07
	1918.26	4e-07	0	4e-07	9e-07
	1916.84	2e-07	0	4e-07	8e-07
	1915.41	0	0	4e-07	1e-06
	1913.98	1e-07	0	4e-07	1e-06
	1912.56	6e-07	0	4e-07	8e-07
	1911.13	1.5e-06	0	3e-07	3e-07
	1909.7	2.1e-06	0	3e-07	1e-07
	1908.28	2.3e-06	0	3e-07	0
	1906.85	1.8e-06	0	3e-07	1e-07
	1905.43	1.3e-06	0	4e-07	2e-07
	1904	1e-06	0	4e-07	5e-07
	1902.57	9e-07	0	4e-07	6e-07
	1901.15	1e-06	0	4e-07	7e-07
	1899.72	1.2e-06	0	4e-07	8e-07
	1898.29	1.6e-06	0	4e-07	8e-07
	1896.87	1.9e-06	0	4e-07	8e-07
	1895.44	1.9e-06	0	4e-07	9e-07
	1894.02	1.9e-06	0	4e-07	9e-07
	1892.59	2.1e-06	0	4e-07	6e-07
	1891.16	2.5e-06	0	3e-07	2e-07
	1889.74	2.9e-06	0	3e-07	0
	1888.31	2.9e-06	0	3e-07	2e-07
	1886.89	2.6e-06	0	3e-07	7e-07
	1885.46	2.2e-06	0	4e-07	1e-06
	1884.03	2.2e-06	0	4e-07	1e-06
	1882.61	2.4e-06	0	4e-07	1e-06
	1881.18	2.6e-06	0	4e-07	1e-06
	1879.75	2.8e-06	0	4e-07	1.3e-06
	1878.33	2.9e-06	0	4e-07	1.5e-06
	1876.9	2.7e-06	0	4e-07	1.7e-06
	1875.48	2.5e-06	1e-07	4e-07	1.8e-06
	1874.05	2.6e-06	1e-07	4e-07	1.8e-06
	1872.62	3.3e-06	1e-07	4e-07	1.7e-06
	1871.2	4.9e-06	1e-07	4e-07	1.4e-06
	1869.77	6.4e-06	1e-07	3e-07	6e-07
	1868.34	7.1e-06	1e-07	2e-07	0
	1866.92	6.4e-06	1e-07	2e-07	0
	1865.49	5.1e-06	1e-07	3e-07	5e-07
	1864.07	3.9e-06	1e-07	4e-07	1.5e-06
	1862.64	3.3e-06	1e-07	4e-07	2.4e-06
	1861.21	3.3e-06	1e-07	5e-07	2.9e-06
	1859.79	3.4e-06	1e-07	5e-07	3.1e-06
	1858.36	3.5e-06	1e-07	6e-07	3.1e-06
	1856.93	3.4e-06	1e-07	5e-07	2.8e-06
	1855.51	3.2e-06	2e-07	5e-07	2.4e-06
	1854.08	3e-06	2e-07	5e-07	2.1e-06
	1852.66	2.9e-06	2e-07	5e-07	2.2e-06
	1851.23	3.2e-06	1e-07	5e-07	2.5e-06
	1849.8	3.7e-06	2e-07	6e-07	2.9e-06
	1848.38	4.5e-06	2e-07	6e-07	3.5e-06
	1846.95	4.9e-06	2e-07	7e-07	4e-06
	1845.52	4.8e-06	2e-07	7e-07	4.6e-06
	1844.1	4.3e-06	2e-07	7e-07	5.1e-06
	1842.67	3.8e-06	3e-07	8e-07	5.3e-06
	1841.25	3.5e-06	4e-07	8e-07	5.3e-06
	1839.82	3.5e-06	5e-07	7e-07	5.1e-06
	1838.39	3.7e-06	6e-07	7e-07	4.8e-06
	1836.97	3.7e-06	6e-07	7e-07	4.9e-06
	1835.54	3.3e-06	6e-07	7e-07	5.5e-06
	1834.12	3.1e-06	6e-07	7e-07	5.6e-06
	1832.69	3.7e-06	6e-07	6e-07	4.8e-06
	1831.26	5.1e-06	5e-07	3e-07	2.8e-06
	1829.84	6.5e-06	4e-07	2e-07	1.2e-06
	1828.41	7.3e-06	4e-07	2e-07	8e-07
	1826.98	7.6e-06	4e-07	3e-07	1.4e-06
	1825.56	7.6e-06	4e-07	4e-07	2.7e-06
	1824.13	7.4e-06	4e-07	6e-07	4e-06
	1822.71	6.9e-06	5e-07	7e-07	5.1e-06
	1821.28	6.4e-06	5e-07	8e-07	6e-06
	1819.85	6.2e-06	6e-07	8e-07	6.6e-06
	1818.43	6.3e-06	6e-07	8e-07	6.8e-06
	1817	6.5e-06	6e-07	8e-07	6.8e-06
	1815.57	7.1e-06	6e-07	7e-07	6.4e-06
	1814.15	8.2e-06	6e-07	6e-07	5.9e-06
	1812.72	9.5e-06	7e-07	6e-07	5.5e-06
	1811.3	1.05e-05	7e-07	5e-07	5.6e-06
	1809.87	1.04e-05	7e-07	5e-07	6.3e-06
	1808.44	9.8e-06	7e-07	6e-07	7.4e-06
	1807.02	9e-06	8e-07	8e-07	8.5e-06
	1805.59	8.9e-06	9e-07	9e-07	9.6e-06
	1804.16	9.1e-06	1.1e-06	1e-06	1.08e-05
	1802.74	9.6e-06	1.2e-06	1e-06	1.19e-05
	1801.31	9.8e-06	1.3e-06	1.1e-06	1.29e-05
	1799.89	9.7e-06	1.3e-06	1.1e-06	1.39e-05
	1798.46	9.3e-06	1.4e-06	1.2e-06	1.51e-05
	1797.03	9.1e-06	1.4e-06	1.3e-06	1.62e-05
	1795.61	9.5e-06	1.6e-06	1.2e-06	1.64e-05
	1794.18	1.03e-05	1.9e-06	1e-06	1.53e-05
	1792.75	1.09e-05	2.2e-06	8e-07	1.41e-05
	1791.33	1.06e-05	2.5e-06	8e-07	1.44e-05
	1789.9	9.2e-06	2.7e-06	9e-07	1.6e-05
	1788.48	7.6e-06	2.9e-06	1.2e-06	1.81e-05
	1787.05	6.7e-06	3e-06	1.4e-06	1.97e-05
	1785.62	6.8e-06	3.1e-06	1.4e-06	2.06e-05
	1784.2	8e-06	3.2e-06	1.3e-06	2.08e-05
	1782.77	9.7e-06	3.3e-06	1.2e-06	2.03e-05
	1781.35	1.14e-05	3.4e-06	1.2e-06	1.99e-05
	1779.92	1.2e-05	3.4e-06	1.2e-06	2e-05
	1778.49	1.17e-05	3.3e-06	1.3e-06	2.05e-05
	1777.07	1.11e-05	3.4e-06	1.2e-06	2.03e-05
	1775.64	1.13e-05	3.6e-06	9e-07	1.83e-05
	1774.21	1.23e-05	3.9e-06	6e-07	1.55e-05
	1772.79	1.31e-05	4.4e-06	4e-07	1.43e-05
	1771.36	1.28e-05	4.8e-06	5e-07	1.66e-05
	1769.94	1.15e-05	5.1e-06	9e-07	2.21e-05
	1768.51	1.03e-05	5.3e-06	1.5e-06	2.75e-05
	1767.08	9.6e-06	5.3e-06	1.9e-06	3.03e-05
	1765.66	9.8e-06	5.4e-06	1.9e-06	3.03e-05
	1764.23	1.06e-05	5.4e-06	1.7e-06	2.89e-05
	1762.8	1.18e-05	5.6e-06	1.6e-06	2.81e-05
	1761.38	1.3e-05	5.7e-06	1.5e-06	2.85e-05
	1759.95	1.37e-05	5.7e-06	1.6e-06	3.02e-05
	1758.53	1.41e-05	5.5e-06	1.6e-06	3.19e-05
	1757.1	1.4e-05	5.2e-06	1.7e-06	3.3e-05
	1755.67	1.4e-05	4.9e-06	1.8e-06	3.44e-05
	1754.25	1.44e-05	4.5e-06	1.9e-06	3.65e-05
	1752.82	1.58e-05	4.2e-06	2.1e-06	3.91e-05
	1751.39	1.83e-05	3.9e-06	2.3e-06	4.12e-05
	1749.97	2.13e-05	3.6e-06	2.3e-06	4.14e-05
	1748.54	2.38e-05	3.6e-06	2.3e-06	4e-05
	1747.12	2.51e-05	3.8e-06	2.2e-06	3.91e-05
	1745.69	2.48e-05	4.2e-06	2.3e-06	3.98e-05
	1744.26	2.31e-05	4.7e-06	2.2e-06	4.1e-05
	1742.84	2.09e-05	5.4e-06	2e-06	4.14e-05
	1741.41	1.86e-05	6.1e-06	1.8e-06	4.13e-05
	1739.98	1.64e-05	6.6e-06	1.8e-06	4.17e-05
	1738.56	1.48e-05	7.1e-06	1.9e-06	4.32e-05
	1737.13	1.46e-05	7.4e-06	2.1e-06	4.51e-05
	1735.71	1.6e-05	7.6e-06	2.1e-06	4.62e-05
	1734.28	1.88e-05	7.7e-06	2.1e-06	4.72e-05
	1732.85	2.18e-05	7.8e-06	2.3e-06	4.85e-05
	1731.43	2.32e-05	7.9e-06	2.5e-06	5.06e-05
	1730	2.26e-05	8.1e-06	2.8e-06	5.29e-05
	1728.58	2.09e-05	8.3e-06	2.9e-06	5.49e-05
	1727.15	1.98e-05	8.5e-06	3e-06	5.64e-05
	1725.72	1.96e-05	8.6e-06	3.1e-06	5.74e-05
	1724.3	1.99e-05	8.5e-06	3.1e-06	5.83e-05
	1722.87	2.04e-05	8.3e-06	3.1e-06	5.88e-05
	1721.44	2.14e-05	8.1e-06	2.8e-06	5.79e-05
	1720.02	2.39e-05	7.9e-06	2.2e-06	5.5e-05
	1718.59	2.75e-05	7.7e-06	1.7e-06	5.18e-05
	1717.17	2.98e-05	7.6e-06	1.7e-06	5.17e-05
	1715.74	2.92e-05	7.6e-06	2.2e-06	5.58e-05
	1714.31	2.68e-05	7.7e-06	3e-06	6.2e-05
	1712.89	2.39e-05	7.9e-06	3.9e-06	6.81e-05
	1711.46	2.17e-05	8.6e-06	4.4e-06	7.24e-05
	1710.03	2.09e-05	9.6e-06	4.4e-06	7.38e-05
	1708.61	2.16e-05	1.1e-05	4.2e-06	7.29e-05
	1707.18	2.23e-05	1.27e-05	4.1e-06	7.24e-05
	1705.76	2.18e-05	1.42e-05	4.4e-06	7.57e-05
	1704.33	2e-05	1.55e-05	5e-06	8.33e-05
	1702.9	1.82e-05	1.65e-05	5.4e-06	9.19e-05
	1701.48	1.67e-05	1.73e-05	5.4e-06	9.76e-05
	1700.05	1.55e-05	1.8e-05	5.2e-06	0.0001003
	1698.62	1.46e-05	1.82e-05	5.3e-06	0.0001015
	1697.2	1.49e-05	1.81e-05	5.7e-06	0.0001021
	1695.77	1.59e-05	1.74e-05	6.1e-06	0.0001033
	1694.35	1.66e-05	1.6e-05	6.7e-06	0.0001059
	1692.92	1.76e-05	1.41e-05	7.1e-06	0.0001088
	1691.49	1.96e-05	1.19e-05	7.4e-06	0.00011
	1690.07	2.28e-05	9.6e-06	7.4e-06	0.0001083
	1688.64	2.64e-05	7.5e-06	6.8e-06	0.0001029
	1687.21	2.97e-05	5.6e-06	5.7e-06	9.44e-05
	1685.79	3.17e-05	4e-06	4.6e-06	8.58e-05
	1684.36	3.15e-05	2.9e-06	4.3e-06	8.17e-05
	1682.94	2.95e-05	2e-06	5.1e-06	8.42e-05
	1681.51	2.75e-05	1.4e-06	6.3e-06	8.94e-05
	1680.08	2.61e-05	1.1e-06	7e-06	9.28e-05
	1678.66	2.5e-05	1.1e-06	7e-06	9.33e-05
	1677.23	2.39e-05	1e-06	6.6e-06	9.15e-05
	1675.81	2.32e-05	1e-06	6.4e-06	8.88e-05
	1674.38	2.36e-05	9e-07	6.2e-06	8.52e-05
	1672.95	2.56e-05	8e-07	5.9e-06	7.99e-05
	1671.53	2.85e-05	6e-07	5.5e-06	7.35e-05
	1670.1	3.06e-05	4e-07	5.4e-06	6.83e-05
	1668.67	2.98e-05	2e-07	6e-06	6.71e-05
	1667.25	2.68e-05	0	6.9e-06	6.9e-05
	1665.82	2.4e-05	-2e-07	7.5e-06	7.05e-05
	1664.4	2.24e-05	-2e-07	7.6e-06	6.95e-05
	1662.97	2.11e-05	-1e-07	7.8e-06	6.79e-05
	1661.54	1.9e-05	0	8.5e-06	6.81e-05
	1660.12	1.64e-05	1e-07	9.8e-06	7.05e-05
	1658.69	1.48e-05	0	1.08e-05	7.25e-05
	1657.26	1.52e-05	0	1.1e-05	7.12e-05
	1655.84	1.69e-05	2e-07	9.9e-06	6.54e-05
	1654.41	1.74e-05	8e-07	8.2e-06	5.65e-05
	1652.99	1.4e-05	1.5e-06	7.3e-06	4.88e-05
	1651.56	9.5e-06	2.3e-06	7.3e-06	4.5e-05
	1650.13	7.3e-06	3.1e-06	7.6e-06	4.22e-05
	1648.71	8.3e-06	4e-06	7.2e-06	3.64e-05
	1647.28	1.06e-05	5.1e-06	6.2e-06	2.87e-05
	1645.85	1.15e-05	6.3e-06	5.8e-06	2.4e-05
	1644.43	1e-05	7.4e-06	6.3e-06	2.39e-05
	1643	8.2e-06	8.2e-06	7.2e-06	2.53e-05
	1641.58	7.8e-06	8.7e-06	7.4e-06	2.46e-05
	1640.15	8.9e-06	8.8e-06	6.7e-06	2.06e-05
	1638.72	1.12e-05	8.5e-06	5.3e-06	1.5e-05
	1637.3	1.32e-05	7.9e-06	4.1e-06	1.01e-05
	1635.87	1.29e-05	7e-06	4.1e-06	8.7e-06
	1634.44	1.07e-05	6.1e-06	5.3e-06	1.1e-05
	1633.02	8.4e-06	5.4e-06	7.1e-06	1.48e-05
	1631.59	7.5e-06	4.7e-06	8.5e-06	1.71e-05
	1630.17	7.6e-06	3.9e-06	9e-06	1.74e-05
	1628.74	7.9e-06	3e-06	9e-06	1.65e-05
	1627.31	8e-06	2.3e-06	8.9e-06	1.55e-05
	1625.89	7.6e-06	1.8e-06	8.6e-06	1.48e-05
	1624.46	6.9e-06	1.6e-06	8.5e-06	1.45e-05
	1623.04	5.5e-06	1.5e-06	8.5e-06	1.49e-05
	1621.61	4.1e-06	1.2e-06	8.6e-06	1.57e-05
	1620.18	3e-06	9e-07	8.2e-06	1.54e-05
	1618.76	2.6e-06	6e-07	6.9e-06	1.31e-05
	1617.33	2.1e-06	3e-07	5.5e-06	1.01e-05
	1615.9	1.3e-06	2e-07	4.8e-06	8.4e-06
	1614.48	4e-07	2e-07	4.8e-06	8.4e-06
	1613.05	0	3e-07	4.8e-06	8.5e-06
	1611.63	2e-07	6e-07	4.3e-06	7.4e-06
	1610.2	9e-07	9e-07	3.5e-06	5.4e-06
	1608.77	1.8e-06	1.3e-06	2.7e-06	3.2e-06
	1607.35	2.3e-06	1.6e-06	2.2e-06	1.7e-06
	1605.92	2.6e-06	2e-06	1.8e-06	8e-07
	1604.49	2.9e-06	2.3e-06	1.6e-06	3e-07
	1603.07	3e-06	2.6e-06	1.5e-06	0
	1601.64	2.9e-06	2.8e-06	1.4e-06	0
	1600.22	2.7e-06	2.9e-06	1.3e-06	0
	1598.79	2.6e-06	2.9e-06	1.3e-06	1e-07
	1597.36	2.5e-06	2.8e-06	1.2e-06	0
	1595.94	2.5e-06	2.6e-06	1.1e-06	0
	1594.51	2.5e-06	2.4e-06	1.2e-06	0
	1593.08	2.3e-06	2.2e-06	1.2e-06	1e-07
	1591.66	2e-06	2e-06	1.4e-06	4e-07
	1590.23	1.9e-06	1.7e-06	1.4e-06	6e-07
	1588.81	1.6e-06	1.4e-06	1.4e-06	6e-07
	1587.38	1.5e-06	1.1e-06	1.4e-06	7e-07
	1585.95	1.2e-06	8e-07	1.5e-06	8e-07
	1584.53	9e-07	5e-07	1.7e-06	9e-07
	1583.1	6e-07	3e-07	1.8e-06	1.3e-06
	1581.67	4e-07	2e-07	1.9e-06	1.4e-06
	1580.25	4e-07	1e-07	1.7e-06	1.1e-06
	1578.82	5e-07	1e-07	1.4e-06	5e-07
	1577.4	6e-07	1e-07	1.1e-06	0
	1575.97	3e-07	1e-07	1.1e-06	1e-07
	1574.54	1e-07	2e-07	1.5e-06	9e-07
	1573.12	0	5e-07	1.8e-06	1.6e-06
	1571.69	0	7e-07	1.9e-06	1.9e-06
	1570.27	1e-07	1e-06	1.9e-06	1.7e-06
	1568.84	0	1.1e-06	2e-06	1.7e-06
	1567.41	0	1.3e-06	2.3e-06	2.2e-06
	1565.99	0	1.4e-06	2.7e-06	3e-06
	1564.56	1e-07	1.6e-06	2.9e-06	3.5e-06
	1563.13	1e-07	1.9e-06	2.7e-06	3.3e-06
	1561.71	0	2.2e-06	2.1e-06	2.4e-06
	1560.28	0	2.5e-06	1.6e-06	1.5e-06
	1558.86	0	2.7e-06	1.6e-06	1.7e-06
	1557.43	2e-07	2.9e-06	2.4e-06	3.2e-06
	1556	5e-07	3e-06	3.5e-06	5.2e-06
	1554.58	7e-07	2.9e-06	4.5e-06	7e-06
	1553.15	6e-07	2.8e-06	5.2e-06	8.2e-06
	1551.72	5e-07	2.6e-06	5.5e-06	8.9e-06
	1550.3	4e-07	2.2e-06	5.6e-06	9.1e-06
	1548.87	3e-07	1.7e-06	5.5e-06	9e-06
	1547.45	2e-07	1.3e-06	5.1e-06	8.4e-06
	1546.02	0	1e-06	4.3e-06	7e-06
	1544.59	0	1e-06	3.1e-06	4.8e-06
	1543.17	2e-07	1.1e-06	1.8e-06	2e-06
	1541.74	2e-07	1.2e-06	1e-06	0
	1540.31	0	1.5e-06	1e-06	0
	1538.89	2e-07	1.7e-06	2.2e-06	2.2e-06
	1537.46	8e-07	2e-06	4.2e-06	6e-06
	1536.04	1e-06	2.2e-06	5.5e-06	8.4e-06
	1534.61	7e-07	2.3e-06	5.4e-06	8.1e-06
	1533.18	3e-07	2.3e-06	4.9e-06	6.8e-06
	1531.76	2e-07	2.2e-06	4.6e-06	6.3e-06
	1530.33	2e-07	2.1e-06	4.6e-06	6.4e-06
	1528.9	2e-07	1.9e-06	4.7e-06	6.6e-06
	1527.48	1e-07	1.6e-06	4.7e-06	6.6e-06
	1526.05	1e-07	1.4e-06	4.6e-06	6.5e-06
	1524.63	2e-07	1.4e-06	4.3e-06	6.1e-06
	1523.2	3e-07	1.5e-06	4e-06	5.8e-06
	1521.77	6e-07	1.6e-06	4e-06	5.8e-06
	1520.35	7e-07	1.6e-06	4.4e-06	6.6e-06
	1518.92	5e-07	1.5e-06	5.1e-06	7.4e-06
	1517.49	3e-07	1.4e-06	5.7e-06	7.8e-06
	1516.07	2e-07	1.2e-06	6.1e-06	8.2e-06
	1514.64	2e-07	9e-07	6.6e-06	9e-06
	1513.22	2e-07	7e-07	7.1e-06	9.8e-06
	1511.79	1e-07	6e-07	7.3e-06	1e-05
	1510.36	0	6e-07	6.7e-06	8.8e-06
	1508.94	4e-07	7e-07	5.2e-06	5.8e-06
	1507.51	6e-07	8e-07	3.4e-06	2.6e-06
	1506.09	1e-07	1e-06	2.6e-06	1.4e-06
	1504.66	1e-07	1.1e-06	3.1e-06	2.5e-06
	1503.23	5e-07	1.2e-06	4.2e-06	4.7e-06
	1501.81	7e-07	1.2e-06	4.8e-06	5.8e-06
	1500.38	5e-07	1.2e-06	4.5e-06	5.1e-06
	1498.95	3e-07	1.2e-06	3.7e-06	3.4e-06
	1497.53	1e-07	1.1e-06	3.1e-06	2.1e-06
	1496.1	1e-07	1e-06	3e-06	1.7e-06
	1494.68	0	9e-07	3.1e-06	2e-06
	1493.25	0	7e-07	3.1e-06	2e-06
	1491.82	1e-07	5e-07	2.8e-06	1.3e-06
	1490.4	6e-07	4e-07	2.3e-06	5e-07
	1488.97	1.1e-06	4e-07	2.1e-06	0
	1487.54	9e-07	4e-07	2.1e-06	1e-07
	1486.12	5e-07	3e-07	2.3e-06	5e-07
	1484.69	3e-07	3e-07	2.4e-06	1e-06
	1483.27	2e-07	3e-07	2.5e-06	1.3e-06
	1481.84	2e-07	3e-07	2.6e-06	1.3e-06
	1480.41	2e-07	3e-07	2.6e-06	1.3e-06
	1478.99	2e-07	2e-07	2.6e-06	1.4e-06
	1477.56	3e-07	2e-07	2.5e-06	1.3e-06
	1476.13	4e-07	2e-07	2.3e-06	1.1e-06
	1474.71	8e-07	3e-07	2e-06	6e-07
	1473.28	1e-06	3e-07	1.8e-06	2e-07
	1471.86	8e-07	3e-07	1.8e-06	4e-07
	1470.43	3e-07	3e-07	2.1e-06	1e-06
	1469	1e-07	2e-07	2.5e-06	1.7e-06
	1467.58	0	1e-07	2.5e-06	1.7e-06
	1466.15	0	2e-07	2.3e-06	1.5e-06
	1464.72	0	3e-07	2.2e-06	1.5e-06
	1463.3	0	4e-07	2.3e-06	1.7e-06
	1461.87	1e-07	5e-07	2.3e-06	1.6e-06
	1460.45	2e-07	6e-07	1.9e-06	9e-07
	1459.02	9e-07	7e-07	1.4e-06	1e-07
	1457.59	1.5e-06	8e-07	1.3e-06	0
	1456.17	1.3e-06	8e-07	1.6e-06	4e-07
	1454.74	7e-07	8e-07	2.2e-06	1.5e-06
	1453.32	1e-07	8e-07	2.6e-06	2.2e-06
	1451.89	0	8e-07	2.7e-06	2.3e-06
	1450.46	1e-07	7e-07	2.5e-06	1.8e-06
	1449.04	2e-07	5e-07	2.2e-06	1.1e-06
	1447.61	3e-07	4e-07	2e-06	7e-07
	1446.18	4e-07	3e-07	1.9e-06	5e-07
	1444.76	2e-07	3e-07	1.9e-06	5e-07
	1443.33	1e-07	4e-07	1.9e-06	6e-07
	1441.91	1e-07	5e-07	1.8e-06	6e-07
	1440.48	0	6e-07	1.8e-06	4e-07
	1439.05	2e-07	7e-07	1.7e-06	4e-07
	1437.63	3e-07	7e-07	1.7e-06	5e-07
	1436.2	3e-07	8e-07	1.9e-06	8e-07
	1434.77	2e-07	9e-07	2e-06	1e-06
	1433.35	2e-07	1e-06	2.1e-06	9e-07
	1431.92	3e-07	1.1e-06	2e-06	7e-07
	1430.5	4e-07	1.1e-06	1.8e-06	4e-07
	1429.07	5e-07	1.1e-06	1.8e-06	2e-07
	1427.64	4e-07	1.1e-06	1.8e-06	2e-07
	1426.22	3e-07	1e-06	1.7e-06	2e-07
	1424.79	3e-07	1e-06	1.7e-06	2e-07
	1423.36	3e-07	1e-06	1.7e-06	2e-07
	1421.94	2e-07	1e-06	1.8e-06	5e-07
	1420.51	1e-07	1e-06	2.1e-06	1e-06
	1419.09	0	1e-06	2.4e-06	1.6e-06
	1417.66	1e-07	1e-06	2.5e-06	1.8e-06
	1416.23	1e-07	1e-06	2.4e-06	1.5e-06
	1414.81	0	1e-06	2.1e-06	1.1e-06
	1413.38	0	1e-06	1.9e-06	7e-07
	1411.95	1e-07	1e-06	1.8e-06	6e-07
	1410.53	1e-07	1e-06	1.7e-06	5e-07
	1409.1	1e-07	1e-06	1.5e-06	4e-07
	1407.68	1e-07	9e-07	1.4e-06	2e-07
	1406.25	2e-07	1e-06	1.3e-06	1e-07
	1404.82	2e-07	1.2e-06	1.3e-06	0
	1403.4	1e-07	1.4e-06	1.3e-06	1e-07
	1401.97	1e-07	1.5e-06	1.4e-06	1e-07
	1400.55	2e-07	1.6e-06	1.5e-06	2e-07
	1399.12	4e-07	1.6e-06	1.6e-06	5e-07
	1397.69	6e-07	1.7e-06	1.8e-06	7e-07
	1396.27	7e-07	1.7e-06	1.8e-06	7e-07
	1394.84	5e-07	1.8e-06	1.7e-06	7e-07
	1393.41	2e-07	1.9e-06	1.7e-06	7e-07
	1391.99	0	2e-06	1.7e-06	8e-07
	1390.56	0	2e-06	1.7e-06	9e-07
	1389.14	2e-07	2e-06	1.7e-06	9e-07
	1387.71	7e-07	1.9e-06	1.5e-06	5e-07
	1386.28	9e-07	1.8e-06	1.3e-06	2e-07
	1384.86	8e-07	1.8e-06	1.1e-06	0
	1383.43	5e-07	1.9e-06	1.1e-06	0
	1382	2e-07	2e-06	1.2e-06	2e-07
	1380.58	0	2.1e-06	1.4e-06	5e-07
	1379.15	0	2.1e-06	1.6e-06	7e-07
	1377.73	2e-07	2e-06	1.5e-06	7e-07
	1376.3	5e-07	1.9e-06	1.3e-06	5e-07
	1374.87	8e-07	1.7e-06	1.2e-06	3e-07
	1373.45	7e-07	1.7e-06	1.2e-06	3e-07
	1372.02	4e-07	1.7e-06	1.4e-06	6e-07
	1370.59	1e-07	1.9e-06	1.5e-06	8e-07
	1369.17	0	2.1e-06	1.5e-06	8e-07
	1367.74	0	2.3e-06	1.4e-06	7e-07
	1366.32	2e-07	2.4e-06	1.3e-06	6e-07
	1364.89	5e-07	2.6e-06	1.3e-06	5e-07
	1363.46	1e-06	2.8e-06	1.2e-06	5e-07
	1362.04	1.3e-06	3.1e-06	1.2e-06	5e-07
	1360.61	1.2e-06	3.4e-06	1.1e-06	5e-07
	1359.18	9e-07	3.7e-06	1e-06	4e-07
	1357.76	8e-07	3.9e-06	9e-07	2e-07
	1356.33	9e-07	4e-06	8e-07	2e-07
	1354.91	1.1e-06	3.9e-06	7e-07	0
	1353.48	1.2e-06	3.7e-06	6e-07	0
	1352.05	1.1e-06	3.4e-06	6e-07	0
	1350.63	1.1e-06	3.3e-06	6e-07	0
	1349.2	1.1e-06	3.5e-06	6e-07	0
	1347.78	9e-07	3.9e-06	7e-07	0
	1346.35	7e-07	4.5e-06	7e-07	1e-07
	1344.92	7e-07	4.9e-06	8e-07	1e-07
	1343.5	1e-06	5.3e-06	9e-07	2e-07
	1342.07	1.6e-06	5.5e-06	1e-06	4e-07
	1340.64	2.5e-06	5.6e-06	1.2e-06	7e-07
	1339.22	2.9e-06	5.5e-06	1.4e-06	1e-06
	1337.79	2.5e-06	5.4e-06	1.4e-06	1e-06
	1336.37	1.6e-06	5.1e-06	1.3e-06	7e-07
	1334.94	8e-07	4.7e-06	1.1e-06	4e-07
	1333.51	3e-07	4.1e-06	9e-07	2e-07
	1332.09	0	3.4e-06	9e-07	1e-07
	1330.66	0	2.7e-06	9e-07	2e-07
	1329.23	0	2.2e-06	9e-07	1e-07
	1327.81	1e-07	2.1e-06	9e-07	1e-07
	1326.38	1e-07	2.3e-06	9e-07	1e-07
	1324.96	2e-07	2.8e-06	9e-07	1e-07
	1323.53	5e-07	3.2e-06	9e-07	1e-07
	1322.1	7e-07	3.7e-06	9e-07	2e-07
	1320.68	1.2e-06	4.1e-06	1e-06	2e-07
	1319.25	1.6e-06	4.5e-06	1e-06	3e-07
	1317.82	1.8e-06	4.7e-06	1.1e-06	4e-07
	1316.4	1.7e-06	4.8e-06	1.2e-06	5e-07
	1314.97	1.6e-06	4.8e-06	1.2e-06	6e-07
	1313.55	1.4e-06	4.8e-06	1.2e-06	5e-07
	1312.12	1.3e-06	4.6e-06	1.1e-06	4e-07
	1310.69	1e-06	4.3e-06	1e-06	3e-07
	1309.27	8e-07	4e-06	9e-07	1e-07
	1307.84	7e-07	3.7e-06	8e-07	1e-07
	1306.41	7e-07	3.4e-06	8e-07	0
	1304.99	7e-07	3.2e-06	7e-07	0
	1303.56	6e-07	3.1e-06	7e-07	0
	1302.14	6e-07	3e-06	7e-07	0
	1300.71	7e-07	2.9e-06	8e-07	0
	1299.28	7e-07	2.9e-06	8e-07	1e-07
	1297.86	6e-07	2.9e-06	9e-07	3e-07
	1296.43	5e-07	3e-06	9e-07	2e-07
	1295.01	5e-07	3e-06	9e-07	2e-07
	1293.58	4e-07	3e-06	9e-07	2e-07
	1292.15	3e-07	3e-06	1e-06	3e-07
	1290.73	4e-07	3.1e-06	1.1e-06	4e-07
	1289.3	4e-07	3.1e-06	1.2e-06	6e-07
	1287.87	4e-07	3.1e-06	1.1e-06	6e-07
	1286.45	3e-07	3.1e-06	1e-06	5e-07
	1285.02	3e-07	3.1e-06	9e-07	3e-07
	1283.6	4e-07	3.1e-06	9e-07	2e-07
	1282.17	5e-07	3.1e-06	8e-07	2e-07
	1280.74	6e-07	3.2e-06	8e-07	1e-07
	1279.32	7e-07	3.3e-06	8e-07	2e-07
	1277.89	8e-07	3.4e-06	7e-07	1e-07
	1276.46	8e-07	3.6e-06	7e-07	0
	1275.04	1e-06	3.7e-06	7e-07	0
	1273.61	1.2e-06	3.7e-06	8e-07	0
	1272.19	1.4e-06	3.8e-06	8e-07	1e-07
	1270.76	1.5e-06	3.8e-06	8e-07	2e-07
	1269.33	1.4e-06	3.8e-06	9e-07	2e-07
	1267.91	1.2e-06	3.7e-06	9e-07	3e-07
	1266.48	1e-06	3.6e-06	9e-07	4e-07
	1265.05	1.1e-06	3.5e-06	9e-07	4e-07
	1263.63	1.1e-06	3.3e-06	8e-07	3e-07
	1262.2	1.2e-06	3.1e-06	8e-07	2e-07
	1260.78	1.3e-06	3e-06	8e-07	2e-07
	1259.35	1.2e-06	2.8e-06	8e-07	2e-07
	1257.92	9e-07	2.6e-06	8e-07	2e-07
	1256.5	8e-07	2.4e-06	8e-07	2e-07
	1255.07	7e-07	2.2e-06	8e-07	2e-07
	1253.64	7e-07	1.9e-06	8e-07	3e-07
	1252.22	5e-07	1.6e-06	8e-07	3e-07
	1250.79	3e-07	1.3e-06	9e-07	6e-07
	1249.37	2e-07	1.1e-06	9e-07	8e-07
	1247.94	2e-07	9e-07	9e-07	1e-06
	1246.51	2e-07	8e-07	1e-06	1.1e-06
	1245.09	1e-07	7e-07	1.1e-06	1.3e-06
	1243.66	0	8e-07	1.1e-06	1.3e-06
	1242.24	1e-07	1e-06	1e-06	1.1e-06
	1240.81	2e-07	1.3e-06	8e-07	9e-07
	1239.38	5e-07	1.7e-06	7e-07	6e-07
	1237.96	9e-07	2.1e-06	6e-07	3e-07
	1236.53	1.5e-06	2.4e-06	5e-07	1e-07
	1235.1	2e-06	2.7e-06	4e-07	0
	1233.68	2.7e-06	2.8e-06	3e-07	0
	1232.25	3e-06	2.8e-06	3e-07	0
	1230.83	3.1e-06	2.7e-06	4e-07	0
	1229.4	2.8e-06	2.5e-06	4e-07	1e-07
	1227.97	2.1e-06	2.1e-06	6e-07	3e-07
	1226.55	1.5e-06	1.7e-06	8e-07	5e-07
	1225.12	8e-07	1.3e-06	9e-07	7e-07
	1223.69	4e-07	9e-07	1e-06	8e-07
	1222.27	2e-07	6e-07	1e-06	7e-07
	1220.84	1e-07	4e-07	1e-06	7e-07
	1219.42	0	3e-07	1e-06	7e-07
	1217.99	1e-07	3e-07	1e-06	7e-07
	1216.56	1e-07	3e-07	1e-06	7e-07
	1215.14	2e-07	4e-07	1e-06	7e-07
	1213.71	2e-07	5e-07	1.1e-06	7e-07
	1212.28	2e-07	5e-07	1.1e-06	7e-07
	1210.86	2e-07	6e-07	1.1e-06	6e-07
	1209.43	1e-07	6e-07	1.1e-06	5e-07
	1208.01	1e-07	7e-07	1.1e-06	4e-07
	1206.58	2e-07	7e-07	1.2e-06	3e-07
	1205.15	2e-07	8e-07	1.2e-06	3e-07
	1203.73	2e-07	9e-07	1.2e-06	3e-07
	1202.3	1e-07	1e-06	1.3e-06	4e-07
	1200.87	1e-07	1.1e-06	1.3e-06	3e-07
	1199.45	4e-07	1.3e-06	1.3e-06	1e-07
	1198.02	5e-07	1.4e-06	1.3e-06	1e-07
	1196.6	6e-07	1.5e-06	1.4e-06	1e-07
	1195.17	7e-07	1.6e-06	1.4e-06	0
	1193.74	8e-07	1.8e-06	1.4e-06	1e-07
	1192.32	7e-07	1.9e-06	1.4e-06	0
	1190.89	7e-07	2e-06	1.5e-06	1e-07
	1189.47	6e-07	2.2e-06	1.6e-06	2e-07
	1188.04	5e-07	2.4e-06	1.7e-06	3e-07
	1186.61	5e-07	2.6e-06	1.8e-06	3e-07
	1185.19	7e-07	2.8e-06	1.7e-06	2e-07
	1183.76	9e-07	3e-06	1.7e-06	1e-07
	1182.33	1e-06	3.2e-06	1.7e-06	0
	1180.91	1.1e-06	3.4e-06	1.8e-06	1e-07
	1179.48	1.1e-06	3.7e-06	1.9e-06	1e-07
	1178.06	1.1e-06	4e-06	1.9e-06	2e-07
	1176.63	9e-07	4.2e-06	2e-06	4e-07
	1175.2	8e-07	4.4e-06	2.1e-06	5e-07
	1173.78	8e-07	4.7e-06	2.2e-06	5e-07
	1172.35	1e-06	4.9e-06	2.1e-06	3e-07
	1170.92	1.2e-06	5.1e-06	2e-06	2e-07
	1169.5	1.3e-06	5.4e-06	2e-06	0
	1168.07	1.2e-06	5.7e-06	2e-06	0
	1166.65	1.1e-06	6e-06	2.1e-06	1e-07
	1165.22	1.1e-06	6.3e-06	2.3e-06	2e-07
	1163.79	1.1e-06	6.5e-06	2.3e-06	2e-07
	1162.37	1.1e-06	6.8e-06	2.4e-06	3e-07
	1160.94	1.2e-06	7e-06	2.4e-06	1e-07
	1159.51	1.3e-06	7.2e-06	2.4e-06	0
	1158.09	1.3e-06	7.4e-06	2.4e-06	0
	1156.66	1.2e-06	7.6e-06	2.5e-06	0
	1155.24	1.1e-06	7.8e-06	2.5e-06	0
	1153.81	1.1e-06	8e-06	2.6e-06	0
	1152.38	1.1e-06	8.2e-06	2.8e-06	0
	1150.96	1.1e-06	8.4e-06	2.9e-06	1e-07
	1149.53	1.1e-06	8.7e-06	3e-06	2e-07
	1148.1	1.2e-06	9e-06	3.1e-06	3e-07
[truncated: 174 more rows]
