# Supplementary material for: CO-tolerant RuNi/TiO2 catalyst for the storage and purification of crude hydrogen
Source: Nat Commun. 2022 Jul 29;13:4404. doi: 10.1038/s41467-022-32100-x (PMC9338308; doi:10.1038/s41467-022-32100-x)
Supplement: Supplementary file 3 — Source Data [file 41467_2022_32100_MOESM3_ESM.zip › Source data_Fig3.xlsx]

## Sheet: Figure 3a
2θ	2RuTiO2	2Ru5Ni/TiO2	5Ni/TiO2
5.00657	2165.02	10142	14180
5.01957	2161.06	10236.1	14189.9
5.03257	2146.31	10179.2	14183.2
5.04557	2159.52	10082.9	14184.9
5.05857	2196.51	10275	14101.5
5.07157	2147.65	10134.8	14175.9
5.08457	2168.53	10151.5	14179.1
5.09757	2114.18	10192.1	14127.8
5.11057	2197.4	10116.7	14152.5
5.12357	2190.44	10175.6	14183.2
5.13657	2168.3	10261.3	14180.6
5.14957	2156.22	10164	14237
5.16257	2088.06	10162.5	14105.7
5.17557	2148.62	10215.3	14207.1
5.18857	2151.27	10155	14164.7
5.20157	2135.55	10140.6	14162.7
5.21457	2199.47	10066	14117.7
5.22757	2226.15	10098.6	14150.6
5.24057	2186.22	10069.3	14238.6
5.25357	2120.21	10098.3	14135.1
5.26657	2166.33	10097.4	14108.6
5.27957	2135.1	10112.4	14145.4
5.29257	2098.78	10103.7	14212.9
5.30557	2122.04	10084.5	14225.8
5.31857	2175.97	10062.5	14135.1
5.33157	2189.26	10094.6	14189
5.34457	2212.76	10133	14132.9
5.35757	2130.23	10104.7	14150.1
5.37057	2136.66	10087.3	14105.6
5.38357	2116.4	10129.5	14069.9
5.39657	2128	10096.4	14157
5.40957	2131.4	10104.1	14150.3
5.42257	2173.74	10077.4	14120.5
5.43557	2139.11	10106	14150.9
5.44857	2096.77	10056.8	14123
5.46157	2083.14	10046.1	14139.2
5.47457	2148.15	10066.4	14165.2
5.48757	2159.43	10109.3	14193.3
5.50057	2147.68	10136.3	14173.1
5.51357	2176.99	10097.3	14142.2
5.52657	2219.35	10084.9	14155.9
5.53957	2257.37	10120.7	14179.1
5.55257	2195.61	10149.5	14184.8
5.56557	2121.44	10127.1	14142.7
5.57857	2088.42	10099.9	14131.2
5.59157	2111.65	10122	14103.4
5.60457	2150.17	10141.9	14100.5
5.61757	2159.68	10057.8	14124.3
5.63057	2183.93	10034.2	14167.5
5.64357	2167.02	10116.5	14124.8
5.65657	2160.74	10077.4	14106
5.66957	2150.98	10079.6	14144.3
5.68257	2086.84	10120.7	14137
5.69557	2040.5	10078.1	14100.3
5.70857	2019.01	10069.8	14079.1
5.72157	2063.08	10042.8	14080.2
5.73457	2069.8	10059.6	14026.9
5.74757	2070.66	10066.2	14064.7
5.76057	2113.83	10005.2	14122.3
5.77357	2075.23	10043.1	14140.7
5.78657	2124.89	10083.1	14123.6
5.79957	2124.22	10061.5	14070
5.81257	2066.42	10074.6	14092.7
5.82557	2143.93	10128.8	14161.6
5.83857	2118.43	10111.3	14178.1
5.85157	2032.9	10058.5	14098.9
5.86457	2050.72	10090.9	14058.1
5.87757	2034.12	10041.7	14042.8
5.89057	2108	10042.2	14077.9
5.90357	2165.57	10005.1	14082
5.91657	2112.3	10039.2	14086.3
5.92957	2092.88	10062.3	14080.6
5.94257	2084.44	10037	14050.6
5.95557	2088.21	10042.2	14088.7
5.96857	2089.81	10108.2	14098.4
5.98157	2102.25	10018.2	13989.8
5.99457	2110.38	10070.6	14085.8
6.00757	2057.7	10046.1	14168.3
6.02057	2124.54	10027.9	14123.9
6.03357	2183.64	10038.5	14093.4
6.04657	2139.08	10084.3	14155.8
6.05957	2218.13	10014.8	14058.9
6.07257	2176.87	10028.3	14078
6.08557	2101.41	10102.6	14113
6.09857	2113	10066.7	14192.2
6.11157	2172.99	10010.5	14065.5
6.12457	2122.1	10029.7	14033.5
6.13757	2127.84	10126.1	14079.7
6.15057	2048.02	10122.3	14068.2
6.16357	2035.03	10130.6	14122.9
6.17657	2097.64	10067	14052.1
6.18957	2166.66	10057	14041.7
6.20257	2057.79	9965.41	14091.9
6.21557	2029.96	9990.37	14055
6.22857	2103.02	10108.4	14012.9
6.24157	2118.68	10018.5	14083.3
6.25457	2142.12	10059.3	14119.3
6.26757	2063.26	10046.5	14100.9
6.28057	2045.84	10108.2	13996.9
6.29357	2112.45	10082.9	14067.5
6.30657	2080.97	10075.9	14094.1
6.31957	2075.03	9930.33	14100
6.33257	2032.53	10098	14126.7
6.34557	1994.85	10071.7	14009.7
6.35857	2075.26	10060.3	13976.9
6.37157	2056.94	10021.7	14160.9
6.38457	2044.64	10041.8	14105.5
6.39757	2045.89	10025.2	14070.1
6.41057	2050.66	10059.3	14094
6.42357	2131.76	10057.3	14039.9
6.43657	2185.35	10096.1	14082.3
6.44957	2094.76	10069.5	14016
6.46257	2054.69	9967.37	14060.4
6.47557	2058.92	9940.95	14112.7
6.48857	2039.96	9976.3	14078.1
6.50157	2093.7	10006.9	14108.1
6.51457	2129.33	10082.3	14091.1
6.52757	2091.22	10053.1	14084.5
6.54057	2063.11	10054.1	14113.9
6.55357	2024.53	10006	14111.7
6.56657	2020.25	9957.79	14116.5
6.57957	2013.02	9953.81	14171.6
6.59257	1999.96	10020.5	14087.1
6.60557	2059.38	10137	14034.5
6.61857	2023.07	10104.9	13962.3
6.63157	2004.74	10079.4	14073.7
6.64457	2090.99	9996.04	14131.5
6.65757	2069.7	10046	14026
6.67057	2003.84	10030.7	13990.7
6.68357	2056.5	10019.3	14022.9
6.69657	1990.99	10033.8	14035.7
6.70957	1993.62	10003.3	14052.8
6.72257	2056.57	9994.23	14095.9
6.73557	2076.33	9993.61	14057.6
6.74857	2069.91	9980.55	14066.1
6.76157	2067.01	9965.77	14071.1
6.77457	2010.42	10014.4	14077.4
6.78757	2049.84	10035.3	14090.4
6.80057	2079.55	10002	14029
6.81357	2051.59	9994.25	14054.3
6.82657	2025.8	10057.4	14086.9
6.83957	1972.94	10024.3	14081.8
6.85257	2000.94	10007	14085.2
6.86557	2046.83	10027	14031.6
6.87857	2046.45	10030.4	14033.9
6.89157	2050.24	10028.5	14049.1
6.90457	1993.71	9992.49	14043.2
6.91757	2013.94	9975.22	14017.1
6.93057	2049.57	10032.4	14003.3
6.94357	1996.72	10000.4	14000.4
6.95657	2018.08	9932.99	14008.4
6.96957	2040.93	9988.7	14024
6.98257	2033.23	10011	14037.7
6.99557	2030.78	9977.57	14026.2
7.00857	2032.14	9991.12	14034.5
7.02157	2036.69	9985.76	14086
7.03457	2024.67	9979.91	14084.3
7.04757	2051.07	10042.9	14048.9
7.06057	2035.19	10053.1	14000.9
7.07357	2017.98	9984.27	13975.9
7.08657	2009.59	9995.82	13962.3
7.09957	1999.69	10002.7	13963.1
7.11257	2038.14	9957.04	14025.1
7.12557	2007.64	9970.79	14085.8
7.13857	2025.41	9947.86	14043.6
7.15157	2006.43	9974.45	14021.9
7.16457	1988.78	10010.5	14036.3
7.17757	2013.65	9997.12	14000
7.19057	2024.36	9990.66	14020
7.20357	2011.8	9998.76	14074.2
7.21657	2006.52	9883.26	14064.8
7.22957	1971.9	9922.53	14115
7.24257	2012.6	9997.23	13984.9
7.25557	2055.39	9953.24	13996.7
7.26857	2034.49	9939.69	14018.3
7.28157	2017.4	9964.34	14018.3
7.29457	1927.81	9934.04	14049.2
7.30757	1987.31	9940.01	14066.1
7.32057	1956.99	9957.79	14037
7.33357	1899.42	9997.65	14069.9
7.34657	1988.44	9938.87	14052.3
7.35957	1996.04	9953.75	14028.4
7.37257	1988.19	9935.97	14018.6
7.38557	2078.17	9923.86	13965.5
7.39857	1989.91	9962.67	13950.8
7.41157	2039.93	9972.28	13993.3
7.42457	1979.84	10024.1	13980.7
7.43757	1961.93	9980.45	13998.9
7.45057	1992.76	9925.48	13926.4
7.46357	1999.9	10009.5	13965.9
7.47657	1961.99	9998.37	13994.3
7.48957	1896.37	10032.7	13968.4
7.50257	1936.12	9908.66	14106
7.51557	2035.38	9969.29	13996.2
7.52857	1963.86	9937.54	13949.8
7.54157	1963.96	9904.99	14021.9
7.55457	1989.92	9881.49	14029.2
7.56757	1937.33	9954.57	13929.4
7.58057	1942.99	9883.04	13941.2
7.59357	1916.29	9911.01	14054.3
7.60657	1965.46	9910	13989.5
7.61957	1997.73	9850.81	13963.8
7.63257	1947.23	9991.4	13925.2
7.64557	1982.5	9837.25	14080.8
7.65857	1982.04	9854.53	14002
7.67157	1948.21	9856.95	13977.8
7.68457	1970.84	9932.47	14031.4
7.69757	1943.63	9990.89	13954.5
7.71057	1923.29	9983.72	13931.3
7.72357	1947.02	9998.76	13965.2
7.73657	2016.82	9920.29	14034
7.74957	1925.96	9930.17	13911.2
7.76257	1952.77	9879.12	13961.7
7.77557	1922.44	9887.2	13986.7
7.78857	1925.03	9878.49	13981.1
7.80157	1925.15	9911.68	13980.9
7.81457	1875.25	9929.8	13945.8
7.82757	1969.48	9893.91	13979.8
7.84057	1975.46	9903.75	13913.4
7.85357	1932.49	9892.13	13956.1
7.86657	1879.07	9892.28	13965.6
7.87957	1956.93	9862.27	13935.1
7.89257	1904.67	9800.8	13906.5
7.90557	1935.62	9862.6	13910.5
7.91857	1977.78	9886.9	13993.9
7.93157	1840.19	9868.06	13916.5
7.94457	1867.91	9908.16	13941.2
7.95757	1894	9934.23	13982.2
7.97057	1913.46	9897.44	13978.9
7.98357	1907.64	9914.31	13944.4
7.99657	1887.87	9939.58	13958.1
8.00957	1922.37	9906.08	13984.3
8.02257	1919.47	9826.49	13984
8.03557	1907.57	9858.19	13981
8.04857	1908.73	9822.62	13962
8.06157	1851.21	9803.04	13936.3
8.07457	1877.32	9749.42	13964.2
8.08757	1881.37	9818.22	13927.9
8.10057	1883.34	9893.72	13905
8.11357	1948.44	9860.62	13969.8
8.12657	1911.49	9877.94	13979.4
8.13957	1857.67	9863.01	13916.1
8.15257	1886.34	9864.76	13869.8
8.16557	1932.98	9861.64	13842.5
8.17857	1933.38	9845.43	13839.7
8.19157	1890.72	9860.95	13896.7
8.20457	1860.3	9823.81	13905.9
8.21757	1879.73	9789.96	13937.4
8.23057	1878.98	9806.96	13976.6
8.24357	1866.17	9825.82	13963.4
8.25657	1870.49	9816.91	13920.2
8.26957	1860.33	9797.94	13911
8.28257	1878.49	9833.48	13873.1
8.29557	1940.29	9851.96	13834.5
8.30857	1903.57	9818.02	13881
8.32157	1860.25	9810.65	13901.3
8.33457	1873.8	9851.05	13856.5
8.34757	1849.76	9872.11	13875.7
8.36057	1846.57	9846.81	13964.8
8.37357	1858.12	9821.94	13981.5
8.38657	1887.97	9814.44	13957.5
8.39957	1871.99	9835.81	13909.1
8.41257	1867.02	9849.64	13906
8.42557	1810.3	9878.64	13895.6
8.43857	1739.54	9868.2	13906.5
8.45157	1791.6	9861.3	13913.4
8.46457	1787.67	9825.75	13860.4
8.47757	1822.31	9803.66	13900.5
8.49057	1881.53	9824.49	13882.6
8.50357	1914.63	9853.97	13918
8.51657	1887.77	9812.04	13874.3
8.52957	1870.57	9778.99	13830.6
8.54257	1851.14	9791.82	13802.8
8.55557	1847.3	9829.5	13883.1
8.56857	1810.58	9884.01	13902.9
8.58157	1857.2	9818.27	13901.1
8.59457	1855.27	9793.55	13841.3
8.60757	1833.37	9740.27	13864.4
8.62057	1783.89	9849.97	13866.7
8.63357	1857.72	9815.6	13960.6
8.64657	1899.94	9832.03	13881.4
8.65957	1822.22	9806.14	13849.1
8.67257	1764.09	9781.35	13834.9
8.68557	1819.05	9758.85	13813.2
8.69857	1890.89	9800.32	13834.5
8.71157	1785.42	9882.17	13805.2
8.72457	1829.45	9732.1	13787.5
8.73757	1870.12	9753.5	13904.7
8.75057	1845.33	9786.01	13852.2
8.76357	1796.06	9796.82	13844.9
8.77657	1817.63	9788.05	13842.5
8.78957	1824.83	9778.07	13908.7
8.80257	1842.6	9802.72	13832.4
8.81557	1799.75	9740.87	13808
8.82857	1764.56	9757.52	13791.2
8.84157	1826.73	9741.09	13828.6
8.85457	1702.82	9744.41	13852.3
8.86757	1806.03	9779.48	13900.4
8.88057	1837.61	9769.45	13885.9
8.89357	1743.64	9759.14	13815.9
8.90657	1851.62	9824.87	13787.2
8.91957	1793.19	9819.08	13754
8.93257	1806.15	9823.6	13824
8.94557	1845.75	9704.79	13814.1
8.95857	1853.88	9789.59	13774.7
8.97157	1788.78	9764.72	13748.7
8.98457	1711.84	9782.32	13799.1
8.99757	1823.48	9798.27	13812.5
9.01057	1837.51	9722.55	13802.6
9.02357	1780.1	9703.07	13832.8
9.03657	1729.68	9694.5	13839.5
9.04957	1843.02	9740.63	13846.4
9.06257	1792.53	9751.34	13720.4
9.07557	1748.45	9794.05	13809
9.08857	1739.59	9773.37	13793.6
9.10157	1754.75	9727.16	13768.2
9.11457	1796.78	9692.48	13782.3
9.12757	1814.12	9686.3	13752.5
9.14057	1776.31	9734.16	13801.9
9.15357	1824.95	9736.33	13804.5
9.16657	1817.73	9782.73	13720.4
9.17957	1790.38	9718.04	13703.8
9.19257	1739.93	9748.51	13821.5
9.20557	1710.73	9717.87	13828.5
9.21857	1802.59	9791.03	13775.1
9.23157	1794.13	9773.7	13821.7
9.24457	1754.16	9778.08	13829.1
9.25757	1731.42	9682.54	13755
9.27057	1720.3	9670.14	13777.5
9.28357	1730.52	9711.58	13853.3
9.29657	1763.91	9700.67	13768.2
9.30957	1763.56	9764.3	13785.3
9.32257	1727.25	9742.2	13755.8
9.33557	1778.03	9735.63	13748.6
9.34857	1759.37	9794.83	13822.9
9.36157	1750.18	9733.83	13796.6
9.37457	1738.03	9770.95	13812.3
9.38757	1719.17	9739.14	13752
9.40057	1746.33	9702.01	13750.4
9.41357	1680.01	9711.56	13778.1
9.42657	1678.25	9710	13772.7
9.43957	1704.16	9723.27	13770.5
9.45257	1701.8	9772.23	13776.9
9.46557	1711.75	9697.37	13746
9.47857	1703.76	9742.08	13782.3
9.49157	1684.36	9801.4	13776.7
9.50457	1735.27	9742.8	13755.6
9.51757	1750.05	9675.04	13730.9
9.53057	1735.77	9676.46	13720
9.54357	1723.68	9688.73	13727
9.55657	1676.84	9689.43	13707.7
9.56957	1653.63	9700.56	13739.5
9.58257	1666.14	9711.65	13784.1
9.59557	1673.02	9718.03	13782
9.60857	1686.12	9728.66	13753.6
9.62157	1638.02	9688.09	13728.6
9.63457	1615.25	9672.44	13735.9
9.64757	1667.18	9743.61	13734.1
9.66057	1705.32	9760.4	13720.5
9.67357	1719.1	9755.39	13749
9.68657	1676.01	9728.91	13752.5
9.69957	1649.37	9676.28	13696.8
9.71257	1630.27	9674.03	13684.5
9.72557	1667.99	9678.46	13672.3
9.73857	1667.02	9664.12	13667.7
9.75157	1639.36	9701.93	13685.7
9.76457	1626.38	9731.33	13667.3
9.77757	1660.33	9672.88	13680.3
9.79057	1662.37	9672.25	13668.6
9.80357	1625.87	9703	13705.8
9.81657	1660.95	9681.05	13755.4
9.82957	1748.48	9726.76	13732.7
9.84257	1682.16	9707.38	13694.5
9.85557	1654.03	9655.99	13702.7
9.86857	1680.26	9669.14	13727.4
9.88157	1624.01	9665.34	13715.2
9.89457	1655.01	9675.01	13680.1
9.90757	1638.68	9705.75	13646.5
9.92057	1611.21	9680.27	13694.5
9.93357	1660.63	9663.86	13650.8
9.94657	1634.24	9650.13	13611.3
9.95957	1642.36	9618.33	13623.2
9.97257	1671.53	9582.56	13678.2
9.98557	1674.42	9598.56	13691.6
9.99857	1637.38	9723.56	13690.7
10.0116	1590.39	9636.33	13707.5
10.0246	1597.29	9648.53	13628
10.0376	1654.53	9619.06	13691.7
10.0506	1596.82	9646.85	13669
10.0636	1636.38	9606.93	13678.4
10.0766	1617.4	9673.37	13726
10.0896	1674.11	9636.6	13653.7
10.1026	1626.16	9686.72	13617.4
10.1156	1585.14	9630.58	13635.8
10.1286	1642.55	9585.91	13695
10.1416	1659.06	9628.24	13671.3
10.1546	1557.51	9668.98	13630.5
10.1676	1564.01	9715.66	13655.3
10.1806	1569.16	9633.22	13732.3
10.1936	1660.34	9636.27	13644.5
10.2066	1553.81	9620.41	13658
10.2196	1640.15	9662.37	13687.1
10.2326	1605.93	9592.13	13651.1
10.2456	1599.08	9603.01	13656
10.2586	1652.55	9598.05	13676.8
10.2716	1576.46	9543.05	13617.1
10.2846	1574.04	9574.07	13694.7
10.2976	1591.32	9629.82	13640.3
10.3106	1519.68	9474.98	13691.3
10.3236	1597.01	9649.72	13643.2
10.3366	1610.4	9522.16	13661.4
10.3496	1543.71	9584.85	13621.5
10.3626	1556.14	9652.91	13612.4
10.3756	1584.17	9566.1	13602.1
10.3886	1603.96	9608.65	13639.4
10.4016	1595.42	9540.02	13614.9
10.4146	1575.69	9618.12	13558.7
10.4276	1615.27	9618.08	13599.3
10.4406	1539.32	9599.81	13575.5
10.4536	1534.28	9647.57	13561.6
10.4666	1575.98	9606.22	13570
10.4796	1516.55	9623.16	13629.6
10.4926	1575.05	9571.19	13648.4
10.5056	1566.32	9560.42	13666.9
10.5186	1537.02	9487.27	13625
10.5316	1530.23	9514.99	13588
10.5446	1581.04	9569.76	13614.3
10.5576	1530.38	9532.4	13612.6
10.5706	1574.79	9571.25	13572.9
10.5836	1538.03	9546.64	13544.7
10.5966	1554.68	9551.81	13544.1
10.6096	1519.54	9561.91	13613.3
10.6226	1550.85	9559.33	13568.3
10.6356	1475.32	9558.71	13570.3
10.6486	1467.61	9555.54	13577.5
10.6616	1471.07	9548.54	13655
10.6746	1525.31	9551.4	13633.4
10.6876	1535.42	9543.39	13618.3
10.7006	1546.29	9604.72	13599.5
10.7136	1519.01	9605.23	13596.3
10.7266	1477.72	9583.47	13591.9
10.7396	1527.82	9586.38	13566.7
10.7526	1531.11	9529.92	13533.4
10.7656	1477.37	9570.98	13576.8
10.7786	1527.35	9547.11	13598
10.7916	1496.51	9540.44	13568.3
10.8046	1448.63	9531.79	13565.4
10.8176	1523.34	9527.99	13578.7
10.8306	1535.51	9572.42	13554.2
10.8436	1482.3	9565.86	13575.1
10.8566	1502.46	9530.1	13633.4
10.8696	1528.71	9549.52	13631
10.8826	1488.9	9571.2	13556.8
10.8956	1459.03	9549.86	13556
10.9086	1466.95	9478.55	13545.6
10.9216	1509.9	9459.35	13500
10.9346	1531.42	9517.13	13541.7
10.9476	1485.94	9603.98	13561.6
10.9606	1502.03	9609.12	13576.2
10.9736	1540.08	9515.77	13576.4
10.9866	1510.3	9511.93	13539
10.9996	1521.58	9526.38	13560.6
11.0126	1497	9518.94	13584.9
11.0256	1445.18	9484.11	13597.8
11.0386	1500.62	9466.49	13605.3
11.0516	1499.28	9485.13	13554.3
11.0646	1461.42	9557.09	13564.3
11.0776	1478.11	9573.94	13560.2
11.0906	1476.09	9505.86	13523.1
11.1036	1475.25	9456.4	13522.9
11.1166	1501.48	9447.9	13470.5
11.1296	1535.24	9477.62	13447.9
11.1426	1503.79	9554.13	13475.1
11.1556	1424.36	9484.8	13508
11.1686	1458.32	9473.31	13523.7
11.1816	1466.54	9461.39	13553
11.1946	1441.89	9437.49	13510.9
11.2076	1460.02	9443.12	13447.7
11.2206	1460.41	9408.87	13434.3
11.2336	1415.81	9452.89	13445.2
11.2466	1467.64	9542.57	13480.5
11.2596	1471.61	9508.78	13518.8
11.2726	1493.94	9522.9	13494.6
11.2856	1440.69	9568.92	13476.8
11.2986	1460.13	9527.54	13481.6
11.3116	1408.75	9477.5	13435.6
11.3246	1373.52	9445.19	13482.4
11.3376	1434.67	9454.91	13527.4
11.3506	1430.22	9502.01	13525.3
11.3636	1444.08	9522.6	13483
11.3766	1442.2	9536.17	13506.8
11.3896	1358.83	9456.91	13509.3
11.4026	1379.68	9462.43	13506.6
11.4156	1393.23	9459.55	13614.7
11.4286	1383.99	9468.24	13534.9
11.4416	1288.67	9504.98	13502.5
11.4546	1352.66	9487.7	13462.5
11.4676	1417.64	9527.37	13421.7
11.4806	1397.13	9479.36	13433.5
11.4936	1365.35	9498.82	13474.2
11.5066	1335.46	9458.03	13498.4
11.5196	1394.21	9505.14	13532.4
11.5326	1336.33	9408.88	13478.7
11.5456	1455.73	9403.04	13514.5
11.5586	1436.92	9526.8	13474.9
11.5716	1348.97	9452.82	13467.1
11.5846	1337.24	9454.95	13436.7
11.5976	1371.91	9481.18	13512.6
11.6106	1353.82	9447.47	13470.9
11.6236	1329.27	9425.12	13431
11.6366	1408.82	9449.38	13431.8
11.6496	1487.46	9430.56	13431.1
11.6626	1326.53	9452.93	13442
11.6756	1337.49	9440.45	13414.8
11.6886	1330.01	9429.91	13462.3
11.7016	1308.54	9439.69	13427.1
11.7146	1324.49	9362.68	13447.5
11.7276	1334.84	9450.34	13524.1
11.7406	1348.91	9405.65	13535.9
11.7536	1335.7	9437.68	13425.5
11.7666	1296.03	9480.31	13395.9
11.7796	1292.33	9421.4	13376.6
11.7926	1360.3	9510.58	13415.7
11.8056	1310.97	9477.07	13391.8
11.8186	1340.75	9437.48	13420.7
11.8316	1308.52	9403.33	13460.1
11.8446	1299.35	9474.88	13487.5
11.8576	1343.18	9455.38	13479.1
11.8706	1307.3	9411.81	13429.3
11.8836	1319.05	9398.25	13387.2
11.8966	1331.72	9454.82	13476.6
11.9096	1326.43	9456.73	13437.9
11.9226	1330.5	9365.61	13395.9
11.9356	1293.17	9395.62	13407.8
11.9486	1279.02	9409.68	13405.8
11.9616	1284.85	9387.03	13386.8
11.9746	1280.19	9408.32	13423.6
11.9876	1285.07	9440.82	13417.1
12.0006	1360.48	9403.02	13412.6
12.0136	1406.14	9402.48	13394.8
12.0266	1357.08	9415.65	13380.4
12.0396	1301.73	9433.71	13381.5
12.0526	1317.49	9396.11	13391.7
12.0656	1317.03	9386.6	13386.6
12.0786	1309.13	9398.91	13361.8
12.0916	1333.93	9380.65	13413.4
12.1046	1324.55	9393.05	13427.3
12.1176	1314.45	9384.68	13408.3
12.1306	1312.7	9350.38	13399.3
12.1436	1301.48	9343.98	13369.5
12.1566	1340.43	9371.35	13345.5
12.1696	1327.99	9378.76	13359.7
12.1826	1294.42	9372.19	13397.4
12.1956	1276.85	9397.56	13390.9
12.2086	1294.67	9401.31	13367.9
12.2216	1321.23	9391.91	13342.4
12.2346	1296.31	9382.1	13328.5
12.2476	1269.03	9363.54	13396.5
12.2606	1273.57	9386.64	13424
12.2736	1338.74	9419.45	13388.8
12.2866	1365.27	9402.95	13355.5
12.2996	1350.38	9381.38	13306.7
12.3126	1332.05	9410.5	13331.9
12.3256	1309.73	9430.39	13342.6
12.3386	1306.88	9392.24	13318.5
12.3516	1259.77	9360.25	13384.5
12.3646	1242.86	9376.78	13444.8
12.3776	1263.45	9358.93	13418.9
12.3906	1274.06	9357.96	13397.5
12.4036	1231.26	9420.87	13419.1
12.4166	1262.77	9419.45	13344.2
12.4296	1296.31	9370.29	13361.4
12.4426	1272.36	9335.77	13371.8
12.4556	1283.59	9361.09	13378.4
12.4686	1299.04	9392.53	13415.6
12.4816	1278.79	9315.91	13417.2
12.4946	1281.63	9340.59	13388.5
12.5076	1248.01	9336.19	13355.9
12.5206	1248.8	9351.49	13354.1
12.5336	1253.3	9387.26	13360.1
12.5466	1259.03	9353.2	13386.2
12.5596	1258.83	9351.02	13410.6
12.5726	1268.68	9333.41	13319.4
12.5856	1272.52	9400.55	13323.6
12.5986	1256.56	9362.95	13317
12.6116	1177.33	9316.63	13302.9
12.6246	1201.03	9353.76	13326.5
12.6376	1239.04	9375.85	13332.5
12.6506	1216.64	9359.52	13291.3
12.6636	1256.69	9351.08	13323
12.6766	1303.09	9342.07	13402.6
12.6896	1211.21	9324.58	13395.9
12.7026	1252.6	9356.48	13401.2
12.7156	1228.86	9331.55	13342.6
12.7286	1282.61	9313.69	13258.7
12.7416	1286.14	9214.21	13287.4
12.7546	1189.53	9398.32	13340.3
12.7676	1243.66	9336.1	13360.8
12.7806	1195.93	9311.55	13306.5
12.7936	1262.86	9291.74	13263.1
12.8066	1228.08	9300.84	13362.2
12.8196	1249.24	9238.28	13324.1
12.8326	1228.04	9300.85	13302.2
12.8456	1195.12	9404.06	13379.3
12.8586	1317.24	9406.03	13336.7
12.8716	1220.21	9279.3	13311
12.8846	1189.41	9256.31	13275.5
12.8976	1250.57	9337.11	13363.9
12.9106	1188.17	9346.75	13342.8
12.9236	1178.35	9338.39	13332.4
12.9366	1214.96	9312.43	13261
12.9496	1181.38	9336.32	13270.1
12.9626	1169.73	9266.59	13324.8
12.9756	1190.11	9361.95	13279.5
12.9886	1152.07	9242.11	13293.2
13.0016	1236.8	9279.19	13334.4
13.0146	1310.05	9340.94	13282.2
13.0276	1200.37	9276.9	13320.7
13.0406	1142.34	9250.52	13317.5
13.0536	1256.14	9287.48	13347.8
13.0666	1210.7	9280.44	13286.9
13.0796	1167.99	9257.89	13248.2
13.0926	1171.12	9321.1	13307.6
13.1056	1225.39	9315.37	13283.4
13.1186	1241.86	9302.92	13263.7
13.1316	1242.92	9300.91	13258.5
13.1446	1253.26	9326.24	13276.9
13.1576	1209.29	9336.9	13318.6
13.1706	1215.23	9273.43	13312.9
13.1836	1119.32	9254.77	13296.6
13.1966	1187.37	9322.41	13277.3
13.2096	1204.01	9350.92	13295.7
13.2226	1153.53	9374.88	13344.8
13.2356	1157.87	9336.98	13311.8
13.2486	1134.09	9282.84	13283.8
13.2616	1127.22	9300.08	13283.4
13.2746	1152.07	9305.74	13329.1
13.2876	1138.91	9281.63	13307.6
13.3006	1178.22	9276.7	13306.1
13.3136	1193.11	9295.5	13301.8
13.3266	1127.58	9302.06	13289.8
13.3396	1157.71	9306.77	13270.4
13.3526	1211.28	9235.68	13321.5
13.3656	1202.17	9271.37	13345.2
13.3786	1185.74	9274.86	13300.8
13.3916	1205.81	9270.62	13283
13.4046	1132.99	9283.97	13241.5
13.4176	1143.38	9223.98	13259.9
13.4306	1205.84	9231.63	13314.8
13.4436	1168.05	9245.47	13298.2
13.4566	1176.05	9234.17	13260.2
13.4696	1166.6	9272.44	13269.6
13.4826	1131.19	9270.29	13265.8
13.4956	1132.97	9230.47	13280.3
13.5086	1141.71	9218.52	13296.7
13.5216	1119.45	9250.07	13275
13.5346	1134.08	9271.1	13236
13.5476	1165.17	9250.91	13234.8
13.5606	1150.78	9256.97	13242.6
13.5736	1136.56	9255.26	13228.3
13.5866	1113.65	9282	13268
13.5996	1095.24	9299.87	13258.9
13.6126	1110.68	9218.99	13216.3
13.6256	1115.59	9192.33	13233
13.6386	1116.52	9213.36	13257.9
13.6516	1165.25	9254.31	13254.7
13.6646	1127.34	9279.51	13245.4
13.6776	1147.61	9245.16	13263.4
13.6906	1122.11	9218.22	13261.4
13.7036	1104.54	9230.99	13276.1
13.7166	1115.34	9242.59	13253.8
13.7296	1146.85	9253.75	13230.9
13.7426	1166.07	9265.99	13278.9
13.7556	1162.82	9285.17	13319.1
13.7686	1199.15	9296.63	13250.2
13.7816	1144.32	9285.31	13219.7
13.7946	1180.94	9257.67	13267.8
13.8076	1127.53	9256.08	13265.4
13.8206	1159.73	9230.65	13249.5
13.8336	1187.42	9215.36	13273.6
13.8466	1120.37	9238.88	13269.2
13.8596	1137.16	9205.77	13251.3
13.8726	1096.8	9213.63	13272.8
13.8856	1114.04	9233.53	13252.3
13.8986	1129.22	9225.97	13232.4
13.9116	1102.13	9290.75	13240.7
13.9246	1163.92	9226.73	13225.9
13.9376	1101.81	9224.73	13233.1
13.9506	1125.57	9217.62	13224.8
13.9636	1061.49	9215.42	13208.8
13.9766	1107.55	9240.01	13231.5
13.9896	1098.61	9252.3	13255.6
14.0026	1127.21	9262.02	13270
14.0156	1135.26	9272.41	13200.9
14.0286	1141	9254.24	13304.3
14.0416	1167.02	9255.18	13284.7
14.0546	1124.68	9246.51	13232.6
14.0676	1128.47	9232.17	13259.9
14.0806	1090.16	9218.63	13273.7
14.0936	1094.9	9168.38	13188.2
14.1066	1132.6	9232.93	13262.5
14.1196	1060.99	9248.3	13234.3
14.1326	1166.97	9231.04	13198.3
14.1456	1136.58	9176.77	13233.4
14.1586	1080.67	9207.8	13248.7
14.1716	1124.94	9261.25	13230.8
14.1846	1110.08	9310.75	13185.2
14.1976	1097.12	9154.32	13251.9
14.2106	1066.78	9220.26	13206.2
14.2236	1075.66	9202.71	13277.4
14.2366	1165.79	9257.41	13247.5
14.2496	1091.55	9184.39	13195.9
14.2626	1109.46	9160.37	13222
14.2756	1089.72	9258.95	13277.7
14.2886	1104.49	9199.26	13198.7
14.3016	1108.72	9275.42	13178.3
14.3146	1126.03	9243.7	13200.3
14.3276	1079.21	9162.75	13177.2
14.3406	1068.63	9251.97	13157.4
14.3536	1078.4	9215.79	13197.4
14.3666	1140.78	9244.81	13203.2
14.3796	1162.01	9229.86	13203.9
14.3926	1118.86	9213.47	13213.2
14.4056	1067.05	9242.4	13212.5
14.4186	1094.74	9164.12	13216.9
14.4316	1069.95	9179.68	13187.4
14.4446	1077.94	9186.42	13185.6
14.4576	1015.08	9195.36	13231
14.4706	1077.77	9211.21	13166.9
14.4836	1072.64	9181.28	13157.3
14.4966	1097.3	9214.14	13172.4
14.5096	1098.3	9190.67	13176.8
14.5226	1069.95	9189.8	13198.4
14.5356	1060.28	9178.74	13203.1
14.5486	1062.16	9219.62	13229.3
14.5616	1070.79	9181.44	13219.5
14.5746	1096.32	9202.63	13197.8
14.5876	1077.06	9208.18	13187.8
14.6006	1059.94	9156.63	13160.3
14.6136	1074.69	9173.72	13186.7
14.6266	1049.48	9219.97	13211.9
14.6396	1037.19	9197.75	13204.6
14.6526	1065.51	9198.41	13181.8
14.6656	1074.99	9210.01	13165.1
14.6786	1080.66	9195.8	13188.8
14.6916	1086.01	9218.01	13198.7
14.7046	1089	9159.67	13195.2
14.7176	1089.75	9165.73	13166.5
14.7306	1079.76	9217.41	13149.5
14.7436	1073.58	9198.3	13186.1
14.7566	1083.5	9210.39	13214.2
14.7696	1081.14	9194.33	13193
14.7826	1086.47	9183.16	13209.5
14.7956	1061.01	9187.15	13201.4
14.8086	1063.27	9164.71	13209
14.8216	1102.11	9175.32	13222.6
14.8346	1090.05	9177.05	13146.6
14.8476	1036.25	9167.77	13122.8
14.8606	1024.87	9175.01	13132.9
14.8736	1045.5	9167.97	13125.6
14.8866	1030.12	9134.3	13183.7
14.8996	1013.47	9121.52	13259.2
14.9126	1039.46	9129.83	13241.3
14.9256	1076.56	9090.69	13163.6
14.9386	1038.85	9122.66	13166.5
14.9516	1010.15	9171.98	13181.4
14.9646	1028.6	9135.99	13154.8
14.9776	1041.37	9184.08	13146.7
14.9906	1039.39	9204.55	13128.3
15.0036	1052.58	9157.52	13150.6
15.0166	1078.69	9167.75	13189.6
15.0296	1049.57	9205.27	13151.2
15.0426	1006.53	9138.03	13168.9
15.0556	1034.9	9129.45	13181.1
15.0686	1007.54	9113.45	13180.1
15.0816	1036.29	9134	13209.5
15.0946	1014.91	9157.91	13175.3
15.1076	1021.06	9162.86	13177.7
15.1206	1005.98	9156.09	13183.4
15.1336	1035.77	9166.71	13191.6
15.1466	1038.89	9189.64	13196.5
15.1596	1025.84	9235.76	13170.7
15.1726	1090.45	9206.1	13148.9
15.1856	1029.17	9126.94	13141.2
15.1986	1077.93	9201.51	13203.4
15.2116	1068.03	9115.36	13184.6
15.2246	1087.75	9157.75	13227.8
15.2376	1040.89	9120.85	13224.1
15.2506	1018.56	9149.76	13199.1
15.2636	1026.96	9142.14	13140
15.2766	986.232	9180.2	13146
15.2896	983.822	9123.3	13203.3
15.3026	1021.72	9251	13198.8
15.3156	1026.98	9164.56	13161.5
15.3286	1069.36	9149.78	13175.2
15.3416	1039.54	9118.6	13236.5
15.3546	1018.73	9173.56	13138.4
15.3676	1077.27	9192.61	13148.1
15.3806	1062.72	9156.14	13119.7
15.3936	988.78	9126.23	13127.9
15.4066	1073.9	9141.51	13125.7
15.4196	1039.14	9133.64	13122.9
15.4326	990.307	9126.33	13158.6
15.4456	1062.35	9112.6	13193.2
15.4586	984.963	9160.68	13139
15.4716	1070.33	9188.9	13137.7
15.4846	1095.93	9102.07	13116.2
15.4976	1067.22	9124.84	13181.5
15.5106	990.348	9112.23	13123
15.5236	983.098	9084.69	13111.2
15.5366	1017.67	9114.82	13086.9
15.5496	992.324	9112.2	13132.7
15.5626	1022.13	9096.92	13164.2
15.5756	1068.8	9199.59	13178.1
15.5886	1066.47	9121.15	13149.5
15.6016	1008.47	9144.15	13142.4
15.6146	1020.17	9127.13	13141.1
15.6276	985.374	9166.11	13074
15.6406	994.261	9164.82	13116.4
15.6536	1047.48	9170.91	13122.9
15.6666	999.732	9089.96	13129.1
15.6796	991.861	9136.77	13169.3
15.6926	977.662	9088.78	13133.8
15.7056	1023.38	9078.01	13154.4
15.7186	1048.66	9071.42	13148.5
15.7316	1052.82	9134.32	13139.5
15.7446	1023.25	9132.92	13128.4
15.7576	1054.93	9134.57	13156.2
15.7706	1011.67	9176.01	13163.2
15.7836	1029.46	9121.87	13122.7
15.7966	1001.55	9161.87	13114.1
15.8096	1017.17	9176.99	13128.6
15.8226	970.16	9147.71	13133
15.8356	991.416	9116.7	13134.5
15.8486	1019.78	9094.51	13140.8
15.8616	990.693	9103.31	13129.4
15.8746	965.023	9104.78	13074.7
15.8876	964.872	9071.73	13167.3
15.9006	1022.5	9124.47	13188.9
15.9136	1030.38	9145.47	13192.1
15.9266	984.754	9122.38	13132.2
15.9396	1021.05	9094.66	13121.6
15.9526	1004.18	9097.92	13114
15.9656	989.81	9133.61	13170.4
15.9786	994.13	9125.61	13165.2
15.9916	981.925	9107.31	13139
16.0046	968.274	9094.03	13154.7
16.0176	1008.69	9101.9	13164.4
16.0306	988.039	9136.03	13168.1
16.0436	949.127	9138.61	13135.9
16.0566	946.441	9142.16	13098.1
16.0696	977.705	9134.1	13134.1
16.0826	1010.11	9112.45	13134.5
16.0956	1020.3	9107.01	13110.4
16.1086	1016.64	9106.48	13109.7
16.1216	1015.69	9139.06	13138.1
16.1346	1006.32	9112.26	13167
16.1476	987.538	9090.77	13145.1
16.1606	989.334	9127.95	13130.8
16.1736	1006.5	9168.63	13143.2
16.1866	997.932	9140.98	13162.1
16.1996	973.179	9038.16	13169.6
16.2126	979.501	9043.19	13141.9
16.2256	995.253	9111.86	13111.3
16.2386	998.445	9157.38	13090.6
16.2516	991.504	9126.04	13093
16.2646	983.528	9085.55	13124.3
16.2776	981.775	9115.6	13109.9
16.2906	974.286	9104.06	13090.7
16.3036	953.649	9082.01	13116.6
16.3166	959.11	9089.36	13134.4
16.3296	970.306	9079.83	13141.4
16.3426	987.355	9075.48	13156.8
16.3556	969.089	9139.98	13158.6
16.3686	943.484	9135.35	13139.8
16.3816	983.225	9123.2	13128.7
16.3946	1003.53	9110.79	13140.4
16.4076	992.475	9123.68	13137.8
16.4206	1025.42	9103.06	13144.5
16.4336	978.389	9098.52	13147.4
16.4466	971.96	9061.97	13113.1
16.4596	969.667	9107.76	13142.5
16.4726	950.199	9130.75	13100.6
16.4856	973.37	9126.8	13158
16.4986	955.727	9104.33	13122.4
16.5116	966.104	9087.7	13119.3
16.5246	930.863	9072.83	13112.2
16.5376	972.206	9124.63	13108
16.5506	964.504	9114.38	13104.8
16.5636	938.749	9143.5	13125
16.5766	975.661	9138.43	13197.4
16.5896	921.693	9157.91	13169.4
16.6026	959.843	9098.49	13168.7
16.6156	968.62	9123.03	13180.7
16.6286	925.984	9118.95	13151.1
16.6416	950.908	9125.79	13099
16.6546	981.635	9077.05	13154.8
16.6676	943.491	9060.89	13129.3
16.6806	989.415	9134.43	13133.9
16.6936	952.528	9154.69	13155.6
16.7066	946.097	9106.76	13181.9
16.7196	933.106	9130.01	13139.7
16.7326	917.904	9129.26	13134.2
16.7456	903.241	9113.96	13117.3
16.7586	1050.41	9088.28	13077.6
16.7716	1002.39	9070.29	13102.1
16.7846	924.224	9083.69	13109.2
16.7976	944.996	9053.03	13129
16.8106	919.254	9110.46	13142.9
16.8236	983.725	9066.88	13113.6
16.8366	958.799	9051.45	13070.3
16.8496	859.05	9063.5	13108.4
16.8626	952.942	9089.68	13071
16.8756	948.598	9115.47	13099.1
16.8886	932.18	9097.46	13114
16.9016	973.377	9064.69	13130.7
16.9146	965.162	9082.05	13081
16.9276	905.425	9057.87	13133.7
16.9406	929.312	9054.12	13111.5
16.9536	991.181	9080.45	13108.9
16.9666	945.845	9050.89	13125.6
16.9796	921.636	9086.5	13115.1
16.9926	959.036	9080.23	13133.4
17.0056	951.697	9110	13175.7
17.0186	969.803	9044.47	13162.2
17.0316	963.322	9084.26	13127.6
17.0446	889.422	9093.41	13111.1
17.0576	930.748	9094.61	13094.6
17.0706	891.94	9129.07	13095.8
17.0836	914.767	9080.91	13104
17.0966	934.273	9051.88	13156.2
17.1096	963.687	9073.93	13122.2
17.1226	1012.64	9078.25	13127.3
17.1356	968.094	9031.72	13098.4
17.1486	928.96	9057.76	13094.1
17.1616	948.022	9090.35	13109.3
17.1746	944.465	9055.67	13123.3
17.1876	932.681	9045.33	13063.8
17.2006	921.692	9089.58	13074.4
17.2136	892.053	9095.71	13067.1
17.2266	910.294	9130.39	13072.2
17.2396	974.08	9091.65	13062.1
17.2526	916.699	9080.3	13118.3
17.2656	883.299	9092.58	13117
17.2786	934.612	9094.64	13088.8
17.2916	936.067	9054.48	13128.9
17.3046	931.915	9102.24	13179.8
17.3176	929.954	9127.49	13152.8
17.3306	934.692	9130.04	13109.6
17.3436	942.007	9117.08	13111.8
17.3566	932.826	9110.91	13121.6
17.3696	944.05	9119.57	13136.1
17.3826	929.756	9049.66	13129.3
17.3956	922.783	9005.52	13113.9
17.4086	921.052	9034.17	13100.2
17.4216	899.095	9017.51	13104.2
17.4346	927.52	9034.29	13129.3
17.4476	970.581	9083.05	13124.4
17.4606	964.174	9107.29	13112.5
17.4736	949.007	9111.99	13122.3
17.4866	941.888	9113.57	13117.1
17.4996	914.024	9126.97	13121.7
17.5126	899.647	9107.73	13130.2
17.5256	891.767	9068.54	13110.7
17.5386	873.791	9076.28	13094
17.5516	895.733	9122.61	13064.9
17.5646	910.649	9133.62	13078.1
17.5776	914.564	9127.65	13101.3
17.5906	914.83	9086.01	13078.6
17.6036	899.334	9083.7	13104.4
17.6166	927.264	9081.88	13100.1
17.6296	944.295	9074.41	13110.3
17.6426	930.099	9062.41	13133.5
17.6556	891.242	9074.01	13104.9
17.6686	897.083	9094.15	13074.6
17.6816	910.211	9132.05	13084.5
17.6946	876.846	9108.11	13129.9
17.7076	857.161	9067.15	13149.2
17.7206	893.815	9069.94	13140.5
17.7336	898.277	9071.3	13073.6
17.7466	871.492	9067.12	13137.8
17.7596	889.455	9031.78	13130.1
17.7726	910.24	9092.88	13097.7
17.7856	887.878	9126.89	13122.8
17.7986	913.588	9110.83	13117.8
17.8116	910.366	9126.12	13099.2
17.8246	896.468	9063.23	13088.7
17.8376	852.321	9097.93	13102.6
17.8506	937.613	9021.93	13084.2
17.8636	932.084	9047.24	13124.3
17.8766	917.483	9063.46	13106.4
17.8896	932.68	9029.33	13059.3
17.9026	945.981	9012.89	13067.9
17.9156	907.53	9034.48	13053.7
17.9286	850.062	9092.5	13077.8
17.9416	906.879	9041.17	13121
17.9546	904.715	9059.06	13045.5
17.9676	901.347	9078.78	13092.1
17.9806	949.91	9048.4	13077.9
17.9936	908.15	9017.55	13096.6
18.0066	868.55	9042.69	13112.1
18.0196	876.634	9028.91	13102.2
18.0326	900.975	9052.05	13116.2
18.0456	932.287	9008.81	13086
18.0586	918.121	9103.21	13083.5
18.0716	920.528	9080.92	13046.7
18.0846	903.17	9009.69	13104.9
18.0976	865.047	9055.32	13110.5
18.1106	869.998	9092.94	13171.9
18.1236	885.82	9098.94	13090
18.1366	889.92	9102.92	13043
18.1496	911.314	9111.72	13075.9
18.1626	910.089	9136.93	13035.8
18.1756	882.495	9086.78	13087.1
18.1886	923.251	9055.84	13090
18.2016	836.837	9125.53	13137.4
18.2146	869.52	9041.87	13096
18.2276	890.278	9086.73	13101.1
18.2406	872.226	9115.38	13084.9
18.2536	884.233	9111.78	13100.8
18.2666	881.61	9052.98	13089.8
18.2796	887.961	9031.97	13104.5
18.2926	835.721	9059.23	13106.1
18.3056	846.545	9047.87	13109.4
18.3186	883.591	9065.16	13159.5
18.3316	877.561	9081.45	13151.6
18.3446	841.395	9034	13096.4
18.3576	877.61	9047.15	13104.3
18.3706	842.417	9029.01	13056.2
18.3836	850.753	9042.75	13111.7
18.3966	866.926	9109.63	13080.1
18.4096	873.087	9113.15	13070.6
18.4226	893.77	9052	13072
18.4356	859.494	9064.77	13118.5
18.4486	841.564	9089.81	13088.8
18.4616	847.31	9069.44	13108.1
18.4746	865.857	9016.06	13098.7
18.4876	886.928	9045.19	13087.9
18.5006	849.566	9050.7	13051.3
18.5136	867.615	9033.96	13074
18.5266	850.646	9069.18	13108.7
18.5396	873.919	9044.4	13109
18.5526	848.72	9070.6	13070.6
18.5656	852.7	9076.78	13075.8
18.5786	850.977	9029.18	13116.9
18.5916	859.05	9027.58	13093.9
18.6046	888.889	9063.86	13096.5
18.6176	878.87	9041.56	13086.2
18.6306	839.148	9027.63	13052.6
18.6436	822.597	9093.15	13042.2
18.6566	819.517	9059.57	13063.9
18.6696	840.442	9017.44	13076.7
18.6826	863.623	9007.47	13045.2
18.6956	896.147	9028.87	13039.7
18.7086	863.194	9050.42	13060
18.7216	858.03	9079.12	13067.1
18.7346	872.037	9083.38	13086.8
18.7476	847.933	9041.6	13082
18.7606	851.033	9020.99	13045.4
18.7736	855.529	9038.67	13054.1
18.7866	859.312	9056.67	13064.6
18.7996	876.818	9078.47	13030.5
18.8126	887.694	9080.26	13038.8
18.8256	893.606	9083.31	13060.6
18.8386	890.282	9077.75	13060
18.8516	875.17	9006.62	13090.2
18.8646	861.514	9004.85	13107.5
18.8776	851.808	9036.29	13085.4
18.8906	860.613	9053.82	13033.1
18.9036	856.045	9059.8	13037.8
18.9166	858.897	9056.17	13121.2
18.9296	856.306	9032.95	13110.9
18.9426	850.767	9037.02	13040.8
18.9556	819.326	9023.85	13040.3
18.9686	855.138	9053.75	13065.5
18.9816	838.004	9044	13103
18.9946	821.593	9042.16	13117.1
19.0076	822.199	9087.21	13060.2
19.0206	834.972	9050.02	13098.2
19.0336	799.452	9035.48	13079.3
19.0466	855.908	9039.29	13051.7
19.0596	827.045	9043.57	13070.7
19.0726	808.57	9062.52	13067.6
19.0856	835.718	9061.56	13044.7
19.0986	828.273	8976.85	12998.2
19.1116	829.521	8987.44	13005.3
19.1246	839.435	9062.44	13031.9
19.1376	827.785	9053.36	13078
19.1506	806.729	9039.86	13045.5
19.1636	808.364	9043.9	13051.5
19.1766	800.33	9049.67	13069.5
19.1896	858.222	9019.03	13079.1
19.2026	809.369	9080.61	13058.4
19.2156	802.046	9034.25	13090.3
19.2286	841.53	9037.67	13057.1
19.2416	875.549	9018.82	13049.9
19.2546	840.749	9025.63	13076
19.2676	803.228	9045.3	13085.3
19.2806	843.634	9102.16	13100.4
19.2936	779.288	9044.58	13076.1
19.3066	768.049	9051.97	13057.1
19.3196	823.971	9071.12	13050.4
19.3326	850.567	9044.53	13091
19.3456	885.446	8998.57	13079
19.3586	854.378	9058.5	13125.5
19.3716	760.663	9047.47	13053.7
19.3846	832.162	9032.18	13074
19.3976	837.942	9001.94	13109.5
19.4106	834.126	9058.93	13080.8
19.4236	873.729	9070.81	13068.9
19.4366	821.739	9010.85	13081.8
19.4496	837.602	9025.63	12991.2
19.4626	812.881	9011.51	13106.9
19.4756	809.137	9025.35	13093.8
19.4886	885.674	8994.77	13065.6
19.5016	816.951	9030.47	13076.2
19.5146	761.038	9063.59	13056.6
19.5276	804.678	9013.75	13021.1
19.5406	843.467	9095.16	13087.8
19.5536	808.438	9019.7	13108.5
19.5666	816.424	8986.06	13102
19.5796	795.201	9059.32	13057.2
19.5926	830.162	9032.72	13052.7
19.6056	820.575	9020.15	13101.9
19.6186	812.922	8980.03	13073.6
19.6316	806.981	9009.86	13099.7
19.6446	806.833	9012.87	13092.8
19.6576	807.006	8994.84	13124.3
19.6706	829.622	9010.39	13059.3
19.6836	837.278	9056.34	13067.4
19.6966	796.256	9070.16	13065.3
19.7096	823.897	9047.67	13045.9
19.7226	845.757	9064.04	13044.1
19.7356	830.056	9046.75	13072.3
19.7486	834.479	9042	13050.3
19.7616	795.931	9062.2	13044.4
19.7746	767.169	9083.57	13035.8
19.7876	780.682	9064.58	12992.5
19.8006	794.381	9022.42	13016
19.8136	796.307	9024.37	13048.8
19.8266	789.809	9041.34	13055.3
19.8396	785.648	9062.3	13055.7
19.8526	786.343	9057.3	13048
19.8656	804.135	9053.64	13045.3
19.8786	813.655	9005.69	13102.5
19.8916	815.923	9042.27	13105.5
19.9046	825.184	9074.86	13081.2
19.9176	832.483	9043.91	13072.3
19.9306	813.291	9048.55	13047.5
19.9436	835.242	9012.52	13041.2
19.9566	864.31	8995.51	13048.2
19.9696	816.442	9015.7	13005.6
19.9826	794.95	9038.52	12988.2
19.9956	795.255	9016.32	13034.8
20.0086	826.128	9002.75	13052
20.0216	834.719	9023.18	13045.2
20.0346	793.344	9026.24	13035.9
20.0476	813.997	9030.85	13035.4
20.0606	820.428	9033.4	13034.3
20.0736	788.505	9050.51	13038.5
20.0866	808.532	9029.88	13063.3
20.0996	823.882	9002.3	13047.6
20.1126	802.248	9023.83	13004.4
20.1256	796.372	9029.77	13031.4
20.1386	784.284	9023.55	13070.6
20.1516	747.11	9008.04	13066.4
20.1646	753.538	8996.55	13071.8
20.1776	772.75	9003.15	13055.3
20.1906	765.757	9033.87	13026.8
20.2036	770.687	9047.86	13020.1
20.2166	780.467	9078.49	13022.3
20.2296	797.673	9084.49	13024.3
20.2426	783.441	9015.89	13057
20.2556	781.95	9006.06	13012.6
20.2686	784.066	8998.33	13034.3
20.2816	777.021	9020.59	13073.2
20.2946	803.686	9033.72	13043.3
20.3076	814.435	9012.9	13048.3
20.3206	830.807	8997.2	13033.3
20.3336	796.815	9009.1	13025.8
20.3466	785.546	9043.13	13028
20.3596	771.111	9030.49	13091.9
20.3726	822.122	9031.51	13083.7
20.3856	802.577	9003.63	13050
20.3986	798.437	9048.81	13037
20.4116	772.037	9059.08	13048
20.4246	780.383	9032.88	13034.6
20.4376	801.112	9043.45	13009.8
20.4506	763.667	9032.5	13038.3
20.4636	825.878	9067.09	13020.9
20.4766	766.164	9069.62	13033
20.4896	817.75	9031.66	13027.3
20.5026	836.763	9050.62	13065.4
20.5156	819.012	9026.84	13007
20.5286	774.453	9053.15	13017.6
20.5416	737.574	9004.86	13021
20.5546	808.714	9013.33	13025.9
20.5676	854.702	9027.87	13063.7
20.5806	820.162	8980.17	13099.9
20.5936	790.109	9014.5	13065.7
20.6066	791.472	9088.71	13043.6
20.6196	793.589	9011.67	13019.8
20.6326	768.254	9047.9	13017.9
20.6456	784.577	8999.82	13016.9
20.6586	790.005	9052.58	13017.2
20.6716	740.979	8991.53	13038.3
20.6846	828.141	8984.69	13025.2
20.6976	830.957	9089.15	13087.7
20.7106	788.201	9052.73	13117.6
20.7236	802.11	8962.57	13088.8
20.7366	827.852	9101.18	13046.3
20.7496	748.18	8980.81	13011.4
20.7626	827.856	9029.66	13069.5
20.7756	759.62	9032.94	13094.1
20.7886	715.017	9027.28	13011
20.8016	783.832	8999.62	13025
20.8146	808.564	8996.14	13010.1
20.8276	767.477	8980.29	13011.8
20.8406	781.383	9003.7	13055.9
20.8536	769.435	8971.63	13051.9
20.8666	764.426	9017.22	13007.2
20.8796	767.545	9015.04	13061.3
20.8926	789.879	8972.01	13050.6
20.9056	819.822	8993.69	13042
20.9186	796.642	8987.75	13068.4
20.9316	764.959	9015.59	13089.9
20.9446	835.182	9062.77	13041.2
20.9576	786.452	9021.48	13010.4
20.9706	768.113	9019.16	13003.6
20.9836	819.366	8978.31	13024
20.9966	808.933	9013.36	12989.2
21.0096	822.529	9000.51	13003.2
21.0226	807.839	9000.21	13031.7
21.0356	782.862	8998.18	13031.9
21.0486	768.691	8998.52	13042.1
21.0616	747.358	8998.26	13032.6
21.0746	788.845	8986.97	12978.7
21.0876	779.141	9005.52	12923.3
21.1006	767.573	8988.23	13027.9
21.1136	793.843	9030.98	13074.3
21.1266	782.027	9055.1	13065
21.1396	765.141	8968.15	13043.2
21.1526	751.858	9003.78	12989.7
21.1656	723.675	8992.68	13008
21.1786	736.302	8946.02	13054.9
21.1916	764.528	8959.23	13028.3
21.2046	780.648	8959.63	13015.6
21.2176	783.752	8982.1	13039.2
21.2306	790.41	8998.77	13029
21.2436	750.687	9002.86	13016.6
21.2566	754.253	9015.56	13006.3
21.2696	767.086	9026.56	13004.1
21.2826	768.509	9012.69	13025.3
21.2956	742.237	9008.52	13019.3
21.3086	748.104	9002.74	13035.7
21.3216	755.034	8977.13	13041.9
21.3346	732.942	8979.6	13020.6
21.3476	751.859	8974.54	13009.7
21.3606	784.842	8981.3	13000.3
21.3736	800.099	9018.75	13020.4
21.3866	799.035	8984.22	12998.2
21.3996	785.174	8967.19	12964.2
21.4126	780.396	8980.02	12981.3
21.4256	768.493	8937.75	12991.2
21.4386	774.001	8955.5	13012.6
21.4516	820.628	8979.49	13021.1
21.4646	817.072	8987.2	13021.7
21.4776	765.866	9039.15	13024.3
21.4906	743.238	9033.26	13003.5
21.5036	746.996	9010.42	12999.6
21.5166	759.208	9014.2	12989
21.5296	760.616	9009.53	13013.9
21.5426	777.884	8992.36	13055.8
21.5556	780.194	8995.38	13020.3
21.5686	735.802	8987.19	13015.8
21.5816	735.295	8963.97	12993.3
21.5946	772.971	8986.62	12974.9
21.6076	756.496	8980.99	12997.4
21.6206	736.114	8987.16	13009.6
21.6336	738.343	8988.89	13024.7
21.6466	729.486	8966.72	12971.4
21.6596	759.507	8949.4	12975.7
21.6726	765.176	8971.53	13009
21.6856	753.636	9035.57	13003.2
21.6986	763.757	8998.58	12979.2
21.7116	732.252	8970.75	12986
21.7246	751.485	8992.69	12964.2
21.7376	756.456	8999.75	12976.5
21.7506	764.484	8951.03	12991.5
21.7636	752.846	8983.85	12980.3
21.7766	762.615	8987.21	12984.4
21.7896	790.413	8990.72	12980.7
21.8026	803.317	8993.27	12988.4
21.8156	815.136	8948.5	13038
21.8286	731.079	8948.9	13006.3
21.8416	722.36	8970.48	13010.9
21.8546	729.724	8999.83	12972.8
21.8676	729.051	8955.22	12982
21.8806	742.288	8956.05	12972.5
21.8936	788.117	8998.9	12992.6
21.9066	788.501	8991.02	12950.1
21.9196	780.727	8998.19	12963.4
21.9326	744.921	8980.09	12997.1
21.9456	712.57	8979.15	12993.8
21.9586	745.208	8955.68	12942.4
21.9716	732.337	8965.44	12996.8
21.9846	719.964	8956.17	13048.5
21.9976	721.153	8979.97	13036.7
22.0106	784.773	8888.33	13028.8
22.0236	684.311	8948.58	13064.7
22.0366	710.075	8997.03	12959.1
22.0496	747.698	9007.92	13005.6
22.0626	780.298	8943.06	13011.8
22.0756	749.903	8939.09	13014.9
22.0886	745.157	9001.54	12947.7
22.1016	753.574	8941.17	13045.9
22.1146	717.26	8958.74	12981.3
22.1276	746.703	8925.51	12948.1
22.1406	775.754	8973.74	12974.6
22.1536	712.309	8929.65	12945.1
22.1666	759.255	8975.55	12999.8
22.1796	780.18	8999.75	13018.5
22.1926	726.395	8964.05	12944.1
22.2056	735.588	8956.39	12986.4
22.2186	719.885	8932.71	12981.1
22.2316	705.064	8967.39	13004.6
22.2446	738.413	8910.78	12982.9
22.2576	753.337	8900.67	12970.5
22.2706	741.011	8933.94	12983.8
22.2836	771.351	8943.45	12990.3
22.2966	777.399	8942.4	12986.2
22.3096	746.06	8941.21	12958.8
22.3226	750.433	8954.97	12995.7
22.3356	714.557	9023.21	13011.9
22.3486	736.603	8996.19	13021.4
22.3616	761.325	8947.34	12962.2
22.3746	731.793	8927.08	12942.8
22.3876	777.245	8930.61	12961.4
22.4006	756.742	8998.88	12962.2
22.4136	731.723	8989.02	12973.6
22.4266	740.679	8965.85	12948.7
22.4396	752.947	8991.86	12956.1
22.4526	732.74	8964.64	12968.4
22.4656	722.005	8948.03	12978.1
22.4786	743.932	8983.56	12982.7
22.4916	724.898	8943.41	12973.2
22.5046	732.856	8942.66	12942.2
22.5176	731.408	8931.72	12978.8
22.5306	724.255	8953.49	12970.5
22.5436	736.688	8945.26	12969.5
22.5566	755.499	8936.29	12977.6
22.5696	715.403	8878.74	12978.2
22.5826	697.633	8885.33	12992.1
22.5956	745.281	8970.9	12975.7
22.6086	762.268	8986.53	12985.1
22.6216	744.567	8958.35	12962.1
22.6346	769.724	8971.91	12954.8
22.6476	763.811	8977.09	12986.6
22.6606	732.903	8952.4	12986.1
22.6736	736.161	8942.55	12992.9
22.6866	721.285	8948.56	12985.3
22.6996	742.655	8955.49	12962
22.7126	787.892	8962.38	12953.2
22.7256	742.512	8964.15	12958.9
22.7386	733.672	8957.75	12993
22.7516	764.114	8968.15	13013.4
22.7646	749.159	8956.45	13010.8
22.7776	742.938	8928.86	12995.6
22.7906	727.237	8948.81	12977.3
22.8036	741.005	8951.6	12967.2
22.8166	758.078	8950.83	12994.2
22.8296	763.573	8948.8	13047
22.8426	748.699	8909.21	13017.6
22.8556	761.348	8914.56	13036.8
22.8686	732.271	8952.94	13035.9
22.8816	719.497	8964.88	12984.9
22.8946	748.614	8924.62	13005.6
22.9076	784.745	8908.54	12998.5
22.9206	786.56	8942.06	12970.8
22.9336	758.249	8950.28	13003.2
22.9466	747.084	8949.67	13019.5
22.9596	743.816	8886.44	13007.6
22.9726	749.627	8914.06	12996.9
22.9856	772.67	8954.27	12963.4
22.9986	767.374	8999.36	12951.9
23.0116	741.005	9006.54	12960.2
23.0246	743.73	8985.25	12984.7
23.0376	746.536	8984.58	12950
23.0506	726.271	8980.69	13000.7
23.0636	715.915	8977.12	13000
23.0766	694.113	8945.81	12979.8
23.0896	643.242	8917.11	13027.5
23.1026	721.852	8959.14	12976.3
23.1156	739.941	8947.48	12974.6
23.1286	669.035	8880.92	12978.6
23.1416	773.639	8918.2	12954.6
23.1546	770.624	8881.41	12949.9
23.1676	730.127	8887.98	12991.5
23.1806	707.034	8946.66	12975
23.1936	718.277	8918.31	13013.3
23.2066	742.284	8886.01	13034.3
23.2196	682.365	8962.47	12950.9
23.2326	714.962	8908	12980.8
23.2456	735.953	8874.12	12926.2
23.2586	745.831	8952.45	12909.6
23.2716	729.769	8891.54	12971.7
23.2846	727.434	8900.11	12983.6
23.2976	755.124	8901.14	12995
23.3106	758.005	8882.39	12970
23.3236	758.591	8960.21	12938.4
23.3366	787.497	8919.49	12957.3
23.3496	735.023	8866.02	12886
23.3626	701.353	8900.65	12964.2
23.3756	701.985	8927.46	12970.9
23.3886	742.634	8933.69	12936
23.4016	691.212	8861.06	12964.8
23.4146	710.854	8867.51	13002.1
23.4276	726.106	8849.21	12990.8
23.4406	707.473	8920.56	12984.4
23.4536	695.883	8904.84	12984.9
23.4666	710.48	8966.73	12929.5
23.4796	683.193	8954.1	12960.9
23.4926	728.09	8881.66	12981
23.5056	733.125	8931.12	12977.7
23.5186	712.981	8925.95	12918.7
23.5316	710.866	8952.41	12917.8
23.5446	674.42	8903.41	12923.3
23.5576	688.186	8941.1	12956.8
23.5706	746.019	8900.98	12938.1
23.5836	699.531	8890.19	12960.1
23.5966	690.25	8897.31	12966.8
23.6096	715.843	8921.44	12956.6
23.6226	715.675	8966.57	12973.8
23.6356	702.284	8934.03	12977.4
23.6486	701.989	8898.73	13002.3
23.6616	733.462	8923.99	12982.6
23.6746	741.502	8879.9	12977.8
23.6876	743.23	8899.83	12949.3
23.7006	672.3	8886.67	12969.7
23.7136	704.468	8909.49	12912.4
23.7266	726.293	8884.28	12919.5
23.7396	704.947	8862.69	12958.3
23.7526	731.99	8898.07	12940.6
23.7656	748.688	8929.33	12948.5
23.7786	732.201	8951.47	12968.8
23.7916	681.619	8925.89	12964.7
23.8046	703.061	8905.09	12953.5
23.8176	696.453	8902.36	12975.1
23.8306	709.734	8936.16	12961.2
23.8436	733.854	8963.48	12938.2
23.8566	727.589	8896.32	12967.7
23.8696	708.347	8870.3	12973.3
23.8826	713.641	8891.31	12952.9
23.8956	734.081	8908.67	12967.6
23.9086	746.481	8899.69	12976
23.9216	748.316	8906.71	12998.6
23.9346	715.481	8915.37	13018.3
23.9476	711.731	8873.62	12960.5
23.9606	726.806	8872.87	12921
23.9736	724.529	8908.95	12953.1
23.9866	720.385	8905.68	12970.4
23.9996	740.173	8907.6	12999.2
24.0126	746.237	8938.28	12984.6
24.0256	723.169	8936.66	12921.9
24.0386	740.271	8924.53	12934.5
24.0516	757.584	8940.04	12967.7
24.0646	754.452	8922.95	12992.9
24.0776	758.341	8912.21	13020.2
24.0906	738.944	8938.05	13012.2
24.1036	738.79	8902.13	12989.5
24.1166	780.262	8891.09	12978.4
24.1296	785.258	8937.45	12983.5
24.1426	791.038	8917.19	12988
24.1556	794.093	8899.4	13000
24.1686	748.004	8906.82	13015.6
24.1816	768.912	8950.13	13003.8
24.1946	764.878	8908.46	13011.6
24.2076	763.763	8923.72	13007.9
24.2206	764.319	8952.95	12968.6
24.2336	765.726	8948.17	12948
24.2466	781.707	8984.23	12977.4
24.2596	787.223	8951.91	12982.4
24.2726	815.954	8902.32	12986.2
24.2856	791.985	8919.86	13010
24.2986	804.387	8903.65	12994.1
24.3116	765.967	8839.36	13025.2
24.3246	778.809	8881.29	13044
24.3376	766.493	8918.78	13046.7
24.3506	813.834	8922.31	13048
24.3636	819.394	8948.49	13021.3
24.3766	793.842	8955.06	13085.1
24.3896	764.742	8945.33	13010.7
24.4026	832.107	8939.51	13041.7
24.4156	813.866	8970.47	13038.7
24.4286	833.808	9000.88	13061.7
24.4416	877.916	8901	13035
24.4546	829.409	8967.63	13047.9
24.4676	871.465	8960.48	13029
24.4806	904.781	8903.78	13023.6
24.4936	843.167	8934.64	13071.2
24.5066	863.026	8938.31	13111.4
24.5196	857.493	8939.4	13094.2
24.5326	932.269	8990.98	13115.2
24.5456	889.568	8972.18	13132.3
24.5586	905.007	8976.31	13092.9
24.5716	893.609	9004.88	13094.4
24.5846	903.945	9011.31	13135.4
24.5976	933.086	8922.57	13044.8
24.6106	876.758	9033.3	13102.4
24.6236	947.27	8991.41	13111.9
24.6366	920.955	9075.79	13075.4
24.6496	917.85	9007.39	13155.7
24.6626	897.059	9057.88	13116.1
24.6756	942.436	8966.16	13133.8
24.6886	974.293	9055.93	13171.2
24.7016	960.49	9034.78	13153.6
24.7146	952.206	9058.76	13192.1
24.7276	1025.94	9063.8	13150.4
24.7406	1107.85	9045.25	13183.6
24.7536	1048.05	9091.33	13157.2
24.7666	1018.22	9072.06	13212.8
24.7796	1080.49	9004.62	13196.2
24.7926	1114.85	9077.05	13247
24.8056	1139.33	9125.98	13217.5
24.8186	1223.7	9140.67	13235.8
24.8316	1157.71	9101.19	13232.1
24.8446	1207.83	9141.37	13290.3
24.8576	1205.28	9151.55	13312.7
24.8706	1272.62	9154.52	13292.4
24.8836	1321.65	9169.1	13288.8
24.8966	1304.44	9215.41	13380.7
24.9096	1306.29	9207.21	13376.7
24.9226	1371.14	9271.73	13418.2
24.9356	1453.3	9342.67	13421.3
24.9486	1536.47	9334.41	13462.6
24.9616	1591.17	9327.24	13471.2
24.9746	1651.89	9390.6	13581.4
24.9876	1709.23	9478.45	13635.7
25.0006	1785.13	9533.55	13653.1
25.0136	1904.04	9569.09	13696.4
25.0266	1940.01	9574.41	13721.8
25.0396	2069.89	9598.56	13807.6
25.0526	2193.69	9718.18	13878.1
25.0656	2317.84	9805.71	14004.4
25.0786	2481.05	9852.57	14023.4
25.0916	2666.67	9951.78	14081.4
25.1046	2788.11	10031	14232.5
25.1176	3026.74	10118.9	14301.1
25.1306	3233.79	10287.9	14436.6
25.1436	3412.47	10384.1	14640.5
25.1566	3604.53	10501.3	14730.7
25.1696	3731.98	10553.4	14911.2
25.1826	3982.05	10669.1	15058.9
25.1956	4249.08	10806	15210.4
25.2086	4465.71	10975.3	15382.2
25.2216	4734.72	11150.5	15620.6
25.2346	5038.62	11269.4	15736.7
25.2476	5209.74	11353.5	15984.6
25.2606	5353.81	11496	16185.7
25.2736	5618.27	11628.7	16325.3
25.2866	5713.45	11706.8	16551.4
25.2996	5832.71	11791.5	16741.8
25.3126	5926.87	11852.6	16939.8
25.3256	5882.68	11865.6	17098.5
25.3386	5938.23	11863.8	17183.2
25.3516	5944.86	11833.7	17375.4
25.3646	5876.42	11800.5	17493.4
25.3776	5890.7	11745.7	17489.6
25.3906	5934.07	11704.5	17621.7
25.4036	5792.31	11678.5	17650.3
25.4166	5531.79	11587.4	17665.9
25.4296	5297.27	11515.9	17671.7
25.4426	5045.3	11367.6	17553.4
25.4556	4699.25	11232.6	17440.4
25.4686	4476.12	11102	17246.3
25.4816	4389.61	11039.2	17011
25.4946	4128.1	10946.7	16884
25.5076	3849.36	10793.1	16620.2
25.5206	3633.91	10654.3	16432.1
25.5336	3389.51	10524.8	16306.2
25.5466	3168.38	10368.3	16068.1
25.5596	2999.52	10214.6	15874.6
25.5726	2939.9	10109.3	15738.5
25.5856	2710.92	10053.4	15523.3
25.5986	2483.5	9886.99	15241.6
25.6116	2367.53	9845.55	15054.6
25.6246	2260.01	9791.16	14854.6
25.6376	2104.12	9690.87	14751.2
25.6506	1986.32	9631.97	14649.4
25.6636	1863.66	9550.08	14496.9
25.6766	1744.34	9529.13	14302.2
25.6896	1666.83	9458.89	14233.8
25.7026	1638.51	9415.77	14166.5
25.7156	1630.94	9350.64	14028
25.7286	1494.93	9297.03	13922.5
25.7416	1417.4	9300.09	13870.6
25.7546	1365.66	9262.64	13815.6
25.7676	1348.77	9223.25	13766.6
25.7806	1273.61	9257.25	13743.8
25.7936	1199.51	9212.41	13523.3
25.8066	1232.77	9149.6	13536.3
25.8196	1211.75	9181.12	13602.4
25.8326	1169.86	9121.78	13493.5
25.8456	1149.8	9136.54	13458.8
25.8586	1052.94	9130.06	13418.6
25.8716	1062.86	9104.08	13419.3
25.8846	1056.8	9045.79	13346.3
25.8976	995.678	9081.95	13304.9
25.9106	990.457	9012.01	13267.7
25.9236	1000.43	9014.53	13261.1
25.9366	1012.64	9082.32	13264.1
25.9496	1035.5	9017.65	13267.7
25.9626	938.028	9058.65	13249.2
25.9756	941.988	8992.32	13278.9
25.9886	953.832	8951.6	13083.9
26.0016	969.615	8988.08	13114.2
26.0146	921.726	9016.04	13178.7
26.0276	913.184	8931.81	13157.9
26.0406	873.29	8985.69	13108.8
26.0536	834.513	8974.04	13060.2
26.0666	830.154	8970.23	13142.2
26.0796	798.865	8957.18	13152.7
26.0926	856.707	8938.79	13069.7
26.1056	858.526	8956.72	13057.4
26.1186	831.422	8931.54	13127.9
26.1316	845.531	8956.05	13119.5
26.1446	824.615	8945.28	13064.2
26.1576	813.298	8944.72	13104.8
26.1706	817.931	8976.33	13095.2
26.1836	814.823	8891.66	13107.9
26.1966	798.299	8882.27	13049
26.2096	764.786	8935.46	13045
26.2226	821.745	8907.47	13014.7
26.2356	814.692	8915.54	13017.4
26.2486	797.201	8897.97	13029.5
26.2616	794.006	8905.22	12988.5
26.2746	772.525	8923.58	12982.1
26.2876	789.481	8885.6	13030.2
26.3006	775.968	8907	13019.5
26.3136	764.582	8952.92	13030.9
26.3266	744.821	8939.55	13032.2
26.3396	755.942	8916.38	13028.6
26.3526	729.044	8900.39	12962.9
26.3656	725.47	8866.71	12977.2
26.3786	776.082	8882.2	12968.9
26.3916	767.861	8871.96	12976
26.4046	732.633	8872.36	12982.3
26.4176	735.822	8901.04	12999.4
26.4306	761.799	8878.01	12999.9
26.4436	759.243	8871.13	12969.5
26.4566	738.185	8876.75	12950.6
26.4696	738.043	8847.56	12977.1
26.4826	747.872	8842.17	13001.1
26.4956	710.309	8879.93	12977.5
26.5086	720.673	8888.24	12936.6
26.5216	730.803	8858.6	12941.3
26.5346	704.218	8844.71	12961.1
26.5476	703.622	8869.48	12984.6
26.5606	697.085	8850.01	12985
26.5736	703.325	8835.17	12928.8
26.5866	704.195	8841.07	12918.5
26.5996	728.373	8814.8	12935.2
26.6126	729.915	8798.53	12926
26.6256	722.964	8847.43	12915
26.6386	743.113	8879.84	12917.3
26.6516	726.98	8854.9	12934.8
26.6646	704.208	8853.93	12920.4
26.6776	706.709	8835.52	12899.3
26.6906	699.727	8843.37	12923.1
26.7036	678.359	8881.26	12931.4
26.7166	681.699	8859.85	12934.4
26.7296	685.02	8829.49	12960.4
26.7426	691.527	8810.94	12932.8
26.7556	680.605	8846.61	12910.8
26.7686	698.758	8847.38	12909.5
26.7816	709.823	8832.92	12907.9
26.7946	700.413	8838.12	12927.5
26.8076	687.356	8791.89	12932.6
26.8206	693.626	8813.35	12911.3
26.8336	713.242	8823.92	12904.7
26.8466	673.666	8816.4	12911.6
26.8596	677.89	8860.13	12924.1
26.8726	671.89	8812.41	12933.8
26.8856	667.259	8805.12	12921.1
26.8986	721.041	8821.66	12909.3
26.9116	718.421	8815.03	12924.6
26.9246	699.276	8786.62	12899
26.9376	692.695	8825.65	12903
26.9506	682.804	8816.82	12882.6
26.9636	713.558	8848.22	12932.7
26.9766	714.557	8815.18	12937.8
26.9896	713.521	8835.24	12856
27.0026	652.195	8817.35	12865.1
27.0156	674.167	8807.06	12883.9
27.0286	658.838	8832.51	12928.2
27.0416	671.915	8818.19	12929.4
27.0546	671.064	8793.45	12911.5
27.0676	726.233	8761.86	12906.6
27.0806	690.765	8786.28	12913.2
27.0936	716.16	8788.97	12879.7
27.1066	704.213	8823.16	12909.9
27.1196	706.942	8813.57	12959.6
27.1326	762.659	8830.32	12937.9
27.1456	748.119	8821.71	12906.5
27.1586	713.728	8854.05	12931.3
27.1716	712.572	8770.95	13036.1
27.1846	731.166	8825.86	12971.2
27.1976	746.819	8824.26	12984.9
27.2106	761.008	8827.74	12954.9
27.2236	794.31	8824.25	12968.4
27.2366	736.668	8852.89	12910.9
27.2496	813.789	8879.14	12966.8
27.2626	762.423	8884.86	12958.5
27.2756	794.14	8874.14	13074.9
27.2886	836.714	8915.72	13028.3
27.3016	837.006	8894.37	12947.4
27.3146	833.113	8911.53	12990.8
27.3276	803.139	8932.24	12992
27.3406	885.918	8980.68	12968.2
27.3536	933.278	8993.24	13038.6
27.3666	976.15	8994.94	13142.9
27.3796	1031.66	8941.44	13141.7
27.3926	1036.92	8955.28	13088
27.4056	1007.18	9010.33	13184.2
27.4186	1086.25	9049.98	13147.6
27.4316	1068.6	9085.83	13130.5
27.4446	1140.18	9036.69	13178
27.4576	1134.59	9057.52	13228.2
27.4706	1171.3	9085.93	13251.2
27.4836	1133.26	9097.61	13310.6
27.4966	1116.66	9076.48	13330.2
27.5096	1072.96	9057.99	13316.3
27.5226	1099.04	9089.22	13290.2
27.5356	1041.83	9047.92	13310.8
27.5486	1023.62	8995.47	13347.2
27.5616	978.271	9007.77	13303.2
27.5746	976.081	8977.59	13337.8
27.5876	942.286	8976.95	13270.2
27.6006	920.435	8930.93	13235.2
27.6136	901.973	8924.56	13205
27.6266	849.959	8947.12	13164.4
27.6396	819.952	8931.53	13134.9
27.6526	782.102	8920.86	13118
27.6656	749.255	8905.19	13071
27.6786	760.478	8868.41	13050.9
27.6916	739.527	8841.98	13054.8
27.7046	753.706	8858.98	13051.6
27.7176	728.394	8854.69	13032.4
27.7306	712.94	8841.1	12966.3
27.7436	709.192	8836.07	12959.9
27.7566	690.742	8824.19	12969.2
27.7696	663.223	8814.25	12963.3
27.7826	666.792	8836.65	12970.9
27.7956	664.487	8828.36	12972.8
27.8086	638.519	8768.28	12933
27.8216	631.869	8755.6	12879.9
27.8346	631.393	8791.06	12899.8
27.8476	614.973	8792.71	12913.7
27.8606	600.551	8806.06	12887
27.8736	601.837	8824.79	12883.6
27.8866	636.058	8796.1	12868.5
27.8996	654.103	8773.06	12878.5
27.9126	627.881	8787.44	12894.7
27.9256	611.525	8806.6	12872.3
27.9386	614.495	8775.23	12871.4
27.9516	624.285	8748.21	12867.9
27.9646	625.847	8760.96	12852
27.9776	606.323	8766.68	12846.9
27.9906	609.469	8778.41	12881.7
28.0036	632.584	8773.48	12896.9
28.0166	623.879	8737.44	12867.8
28.0296	616.412	8728.54	12880.9
28.0426	618.144	8764.54	12874.2
28.0556	599.742	8767.33	12872.3
28.0686	584.66	8736.06	12851.1
28.0816	583.746	8734.58	12835.7
28.0946	614.187	8756.38	12842.4
28.1076	612.016	8779.09	12811.1
28.1206	594.81	8795.87	12851.5
28.1336	618.498	8762.88	12878.9
28.1466	624.353	8758.7	12883.6
28.1596	592.034	8741.21	12846.9
28.1726	580.363	8750.68	12858.3
28.1856	578.811	8736.24	12846.8
28.1986	597.076	8748.86	12832
28.2116	582.21	8780.95	12857.9
28.2246	632.005	8788.23	12820.2
28.2376	613.993	8736.83	12815.2
28.2506	563.451	8710.84	12812.2
28.2636	561.494	8730.04	12807.7
28.2766	568.048	8716.15	12834.4
28.2896	563.4	8772.21	12736.1
28.3026	566.555	8802.03	12791.2
28.3156	600.354	8735.7	12818.4
28.3286	618.189	8723.81	12861.4
28.3416	633.509	8724.65	12848.1
28.3546	601.205	8774.03	12843.8
28.3676	561.683	8737.25	12800
28.3806	557.815	8760.24	12796.2
28.3936	522.851	8773.05	12826.2
28.4066	547.173	8771.62	12814.1
28.4196	594.108	8728.04	12836.8
28.4326	569.803	8737.28	12816.9
28.4456	579.593	8751.69	12833.8
28.4586	552.805	8736.51	12852.4
28.4716	563.522	8765.84	12815.8
28.4846	599.165	8743.93	12776.9
28.4976	598.963	8742.72	12820
28.5106	572.427	8741.42	12811
28.5236	578.347	8777.29	12883.9
28.5366	566.289	8743.87	12785.5
28.5496	572.144	8718.11	12752
28.5626	545.69	8752.4	12846.5
28.5756	577.928	8724.89	12776.1
28.5886	571.003	8804.98	12785
28.6016	570.013	8782.21	12740.4
28.6146	547.438	8741.78	12812.6
28.6276	575.169	8746.83	12768.4
28.6406	590.424	8701.82	12832.4
28.6536	599.567	8735.21	12763.7
28.6666	557.638	8688.05	12807.1
28.6796	535.364	8720.3	12805.2
28.6926	559.806	8710.1	12761.7
28.7056	564.739	8746.38	12768
28.7186	544.266	8704.92	12823.1
28.7316	571.432	8692.87	12785.3
28.7446	580.295	8730.81	12817.9
28.7576	569.669	8716.82	12767.2
28.7706	562.832	8750.21	12765.9
28.7836	572.229	8722.77	12789.2
28.7966	520.105	8711.95	12844.4
28.8096	543.294	8691.03	12857.3
28.8226	589.477	8747.86	12835.8
28.8356	566.319	8717.13	12835.1
28.8486	556.596	8693.36	12805.5
28.8616	532.226	8712.2	12816.2
28.8746	501.74	8670.26	12816.3
28.8876	557.598	8692.55	12823.5
28.9006	579.818	8736.57	12775.7
28.9136	564.439	8747.76	12751
28.9266	556.775	8750.98	12796.3
28.9396	528.071	8710.85	12796.8
28.9526	514.388	8675.04	12739.7
28.9656	517.996	8688.4	12754.2
28.9786	543.21	8749.75	12768.7
28.9916	554.391	8723.47	12789.8
29.0046	539.286	8734.12	12812
29.0176	581.841	8730.82	12776.9
29.0306	564.2	8722.67	12751.7
29.0436	535.814	8732.81	12771.9
29.0566	559.041	8730.28	12775.6
29.0696	541.68	8701.29	12789.4
29.0826	536.106	8722.57	12785.7
29.0956	561.81	8736.02	12773.3
29.1086	557.902	8735.84	12766.2
29.1216	548.004	8746.14	12786.2
29.1346	543.914	8722.96	12813.1
29.1476	535.835	8713.34	12792.3
29.1606	547.243	8721.01	12772.7
29.1736	574.53	8748.73	12756.3
29.1866	591.361	8739.42	12773
29.1996	575.141	8720.92	12788.2
29.2126	528.626	8724.86	12787.4
29.2256	524.135	8708.62	12788.8
29.2386	562.166	8682.38	12786.5
29.2516	562.674	8715.03	12773.2
29.2646	547.459	8746.49	12751.6
29.2776	550.429	8724.78	12758.9
29.2906	544.562	8732.96	12786.4
29.3036	551.481	8726.25	12795.3
29.3166	557.981	8699.01	12794.5
29.3296	540.827	8677.24	12791.1
29.3426	532.473	8660.49	12765.3
29.3556	531.652	8685.98	12749.6
29.3686	539.381	8686.62	12749.7
29.3816	543.335	8685.21	12768.9
29.3946	541.044	8722.65	12774.4
29.4076	522.756	8727.86	12740.7
29.4206	527.297	8702.59	12702.4
29.4336	541.549	8708.3	12719
29.4466	565.311	8742.24	12738
29.4596	587.305	8716.4	12720.2
29.4726	566.084	8672.09	12727.9
29.4856	509.918	8682.03	12751.9
29.4986	531.733	8705.38	12786
29.5116	527.231	8676.82	12782.9
29.5246	553.555	8683.55	12764.9
29.5376	525.324	8659.73	12791.5
29.5506	510.67	8673.94	12764.7
29.5636	528.193	8710.13	12706.6
29.5766	494.497	8700.45	12742.7
29.5896	505.48	8703.58	12761.7
29.6026	540.771	8666.6	12784.7
29.6156	558.307	8667.6	12753.2
29.6286	561.761	8710.73	12778.4
29.6416	554.44	8699.05	12778.2
29.6546	537.072	8684.94	12781.8
29.6676	504.342	8688.78	12758.8
29.6806	499.374	8738.62	12757.3
29.6936	538.525	8688.54	12753.5
29.7066	546.835	8670.6	12743.3
29.7196	519.544	8668.81	12707.7
29.7326	536.004	8641.47	12766.1
29.7456	535.533	8675.77	12778.1
29.7586	532.22	8701.74	12717.9
29.7716	531.849	8689.08	12776.4
29.7846	515.262	8737.61	12784.7
29.7976	548.535	8662.96	12741.9
29.8106	541.367	8686.55	12762.8
29.8236	520.578	8692.43	12747.1
29.8366	544.843	8666.38	12749.4
29.8496	522.119	8652.89	12775.6
29.8626	525.518	8625.4	12765.1
29.8756	543.47	8639.92	12733.2
29.8886	567.646	8687.81	12741.8
29.9016	527.053	8666.03	12722
29.9146	509.204	8698.64	12694.3
29.9276	543.268	8713.69	12737.1
29.9406	496.52	8729.51	12752.5
29.9536	503.636	8683.97	12736.7
29.9666	504.004	8644.98	12743.6
29.9796	483.339	8686.21	12765.6
29.9926	521.968	8657.41	12728
30.0056	587.443	8671.46	12768.1
30.0186	512.975	8708.47	12744.7
30.0316	486.114	8706.61	12690.7
30.0446	524.925	8695.33	12710.8
30.0576	533.523	8664.98	12716.6
30.0706	501.823	8657.53	12725.7
30.0836	473.788	8715.47	12762.3
30.0966	471.703	8659.56	12763.8
30.1096	493.004	8705.97	12802.5
30.1226	517.756	8698.74	12760.2
30.1356	507.24	8685.98	12716.4
30.1486	508.055	8700.21	12687.1
30.1616	513.005	8688.8	12754
30.1746	521.118	8682.63	12760.1
30.1876	499.588	8675.76	12751.5
30.2006	533.076	8664.76	12753.9
30.2136	579.996	8685.59	12756.5
30.2266	569.232	8702.01	12716.5
30.2396	546.446	8676.11	12711.9
30.2526	537.349	8681.35	12761.8
30.2656	548.902	8682.58	12724.1
30.2786	526.987	8666.79	12741.4
30.2916	487.961	8658.9	12716.3
30.3046	523.002	8664.92	12715.6
30.3176	530.379	8665.28	12735.3
30.3306	514.605	8695.56	12749.7
30.3436	504.051	8695.13	12729.5
30.3566	521.2	8679.84	12718.3
30.3696	533.929	8686.91	12720.3
30.3826	504.684	8659.53	12727.3
30.3956	480.164	8661.77	12735.4
30.4086	496.806	8646.25	12727
30.4216	528.663	8645.46	12711
30.4346	523.244	8669.44	12755.9
30.4476	512.168	8662.29	12769.5
30.4606	518.153	8656.15	12745.4
30.4736	502.325	8661.13	12738.4
30.4866	479.823	8660.9	12769.5
30.4996	476.716	8660	12774.4
30.5126	486.459	8701.54	12750.1
30.5256	512.262	8731.63	12739.2
30.5386	518.216	8679.88	12709.9
30.5516	515.046	8646.56	12712.6
30.5646	520.54	8648.14	12723.2
30.5776	500.623	8636.59	12710.9
30.5906	493.825	8663.8	12713.1
30.6036	508.393	8695.62	12703.1
30.6166	490.07	8665.46	12716.2
30.6296	473.093	8640.75	12727.1
30.6426	478.971	8661.24	12697.5
30.6556	486.009	8664.39	12704.1
30.6686	503.897	8661.45	12737.9
30.6816	502.355	8692.58	12730.4
30.6946	500.694	8706.87	12685.7
30.7076	507.167	8681.62	12684.7
30.7206	502.125	8675.77	12736.5
30.7336	508.005	8683.38	12746.7
30.7466	519.604	8695.73	12721.6
30.7596	519.06	8649.49	12720.3
30.7726	512.359	8646.73	12755.7
30.7856	525.474	8678.63	12713.5
30.7986	501.838	8628.2	12661.5
30.8116	475.183	8634.83	12689.5
30.8246	470.01	8639.89	12697.2
30.8376	495.199	8646.55	12727.4
30.8506	466.082	8647.85	12723.1
30.8636	465.5	8620.48	12704.1
30.8766	470.366	8627.15	12735.3
30.8896	458.28	8653.45	12702.8
30.9026	480.378	8659.6	12709.3
30.9156	457.098	8647.58	12727.9
30.9286	484.789	8636.83	12684.6
30.9416	490.154	8685.06	12723.2
30.9546	506.785	8657.13	12746.3
30.9676	472.189	8644.23	12723.9
30.9806	455.035	8677.93	12710
[truncated: 3,770 more rows]

## Sheet: Figure 3b
	Ru K-edge						Ni K-edge
R	Ru foil	RuO2	2Ru/TiO2	2Ru5Ni/TiO2		R	Ni foil	NiO	5Ni/TiO2	2Ru5Ni/TiO2
0	0.12027	0.15512	0.04806	0.0779		0	0.05073	0.08945	0.03883	0.00572
0.03068	0.11907	0.15338	0.06446	0.07523		0.03068	0.04738	0.08592	0.03734	0.02593
0.06136	0.11556	0.14908	0.0807	0.06759		0.06136	0.03786	0.07634	0.03304	0.0477
0.09204	0.11021	0.14464	0.09256	0.05619		0.09204	0.02396	0.06404	0.02659	0.06363
0.12272	0.10456	0.14296	0.09798	0.04358		0.12272	0.01172	0.05541	0.01941	0.0715
0.1534	0.10145	0.14571	0.09617	0.03515		0.1534	0.01959	0.05738	0.01485	0.0702
0.18408	0.10405	0.15212	0.08738	0.03779		0.18408	0.03498	0.06889	0.01731	0.05983
0.21476	0.11304	0.15946	0.07304	0.0497		0.21476	0.04746	0.08259	0.02442	0.0417
0.24544	0.12546	0.16482	0.05648	0.06389		0.24544	0.05433	0.09273	0.03194	0.01872
0.27612	0.13642	0.16644	0.04499	0.07607		0.27612	0.05435	0.09632	0.03791	0.01309
0.3068	0.14145	0.16442	0.04841	0.08399		0.3068	0.04738	0.09259	0.04143	0.03722
0.33748	0.13787	0.16083	0.06441	0.08644		0.33748	0.03442	0.08291	0.04214	0.0591
0.36816	0.12578	0.15901	0.08312	0.08297		0.36816	0.01866	0.07139	0.04008	0.07435
0.39884	0.10961	0.16189	0.09857	0.07392		0.39884	0.01539	0.06516	0.03572	0.08077
0.42951	0.09989	0.16991	0.1077	0.06068		0.42951	0.03196	0.07016	0.02992	0.07735
0.46019	0.10826	0.18057	0.10893	0.04668		0.46019	0.04934	0.0835	0.02408	0.06441
0.49087	0.13252	0.19004	0.10195	0.03971		0.49087	0.0623	0.09737	0.02001	0.04356
0.52155	0.15951	0.19522	0.0879	0.04771		0.52155	0.06878	0.10569	0.01897	0.01759
0.55223	0.17739	0.19505	0.07045	0.06559		0.55223	0.06815	0.10502	0.01997	0.0103
0.58291	0.17796	0.19118	0.05857	0.08521		0.58291	0.0615	0.09452	0.02098	0.03531
0.61359	0.15625	0.18793	0.06512	0.10207		0.61359	0.05266	0.07709	0.02123	0.05405
0.64427	0.11048	0.19078	0.08876	0.11357		0.64427	0.04948	0.06383	0.02249	0.06322
0.67495	0.04226	0.20304	0.11815	0.1182		0.67495	0.0586	0.07482	0.02874	0.06141
0.70563	0.04391	0.22352	0.14581	0.11538		0.70563	0.07621	0.10995	0.04196	0.05162
0.73631	0.13983	0.24821	0.16749	0.1059		0.73631	0.0948	0.15376	0.06092	0.04997
0.76699	0.23595	0.2741	0.18071	0.09283		0.76699	0.10912	0.19667	0.08375	0.078
0.79767	0.32131	0.30203	0.1846	0.08351		0.79767	0.11602	0.23353	0.1086	0.12733
0.82835	0.38515	0.33769	0.18028	0.08912		0.82835	0.11392	0.26225	0.13366	0.18524
0.85903	0.4183	0.38949	0.17171	0.11382		0.85903	0.10278	0.28412	0.15712	0.24369
0.88971	0.41448	0.46376	0.16653	0.15102		0.88971	0.08422	0.30448	0.17732	0.29608
0.92039	0.37133	0.56075	0.17456	0.1932		0.92039	0.06208	0.33207	0.19288	0.3367
0.95107	0.29122	0.67464	0.20132	0.2351		0.95107	0.04478	0.3756	0.20297	0.36108
0.98175	0.18193	0.79599	0.24381	0.27299		0.98175	0.04521	0.43889	0.2075	0.36652
1.01243	0.06411	0.91411	0.29456	0.30407		1.01243	0.0598	0.51904	0.2075	0.35274
1.04311	0.10152	1.01893	0.34628	0.32654		1.04311	0.07421	0.60868	0.20533	0.32268
1.07379	0.22025	1.10251	0.39318	0.33967		1.07379	0.08121	0.69894	0.20482	0.28381
1.10447	0.316	1.16054	0.43103	0.34413		1.10447	0.07843	0.78153	0.21053	0.24993
1.13515	0.37091	1.19376	0.45728	0.34228		1.13515	0.06758	0.85003	0.226	0.24
1.16583	0.37416	1.20905	0.47125	0.33838		1.16583	0.05805	0.90091	0.25188	0.26487
1.1965	0.32138	1.21962	0.47443	0.33836		1.1965	0.06887	0.93445	0.28586	0.31539
1.22718	0.21737	1.24283	0.47067	0.34836		1.22718	0.10301	0.95546	0.32403	0.3745
1.25786	0.10069	1.29482	0.46609	0.37231		1.25786	0.14717	0.97333	0.36229	0.4294
1.28854	0.18088	1.38342	0.46798	0.4099		1.28854	0.19156	1.00053	0.39701	0.47304
1.31922	0.37079	1.50423	0.48239	0.45708		1.31922	0.22966	1.04901	0.4253	0.50299
1.3499	0.55889	1.64304	0.51136	0.508		1.3499	0.25682	1.12525	0.44513	0.52074
1.38058	0.7127	1.78135	0.5518	0.55666		1.38058	0.27048	1.22738	0.45538	0.53101
1.41126	0.80789	1.90121	0.597	0.59786		1.41126	0.27126	1.34619	0.45602	0.5406
1.44194	0.82635	1.98792	0.63912	0.62748		1.44194	0.26485	1.46866	0.44814	0.55632
1.47262	0.7589	2.03123	0.67096	0.64277		1.47262	0.26397	1.58136	0.43429	0.58234
1.5033	0.6106	2.02565	0.68695	0.64243		1.5033	0.28612	1.67256	0.4187	0.61865
1.53398	0.41943	1.97022	0.68361	0.62688		1.53398	0.34192	1.73342	0.40765	0.66153
1.56466	0.34435	1.86796	0.65987	0.5984		1.56466	0.42728	1.75834	0.40917	0.70566
1.59534	0.56026	1.72503	0.61736	0.56146		1.59534	0.53054	1.74501	0.4315	0.74614
1.62602	0.89516	1.54976	0.56077	0.5229		1.62602	0.64021	1.69414	0.48016	0.77984
1.6567	1.23054	1.35159	0.49843	0.49152		1.6567	0.7475	1.60884	0.55643	0.80593
1.68738	1.5122	1.14022	0.44268	0.47638		1.68738	0.84737	1.49388	0.65839	0.82584
1.71806	1.7043	0.92474	0.40836	0.48298		1.71806	0.93988	1.35483	0.78287	0.84299
1.74874	1.78515	0.71321	0.40595	0.51011		1.74874	1.03179	1.19719	0.92649	0.8623
1.77942	1.75182	0.5124	0.43292	0.55055		1.77942	1.13739	1.02597	1.08575	0.88951
1.8101	1.62944	0.32783	0.47549	0.59496		1.8101	1.27653	0.84569	1.25685	0.93044
1.84078	1.48696	0.16388	0.51864	0.63492		1.84078	1.46875	0.66163	1.43543	0.99
1.87146	1.44672	0.02414	0.55202	0.66433		1.87146	1.72609	0.48372	1.61649	1.07124
1.90214	1.62216	0.08964	0.57129	0.67966		1.90214	2.04926	0.33949	1.79447	1.17459
1.93282	2.00279	0.17502	0.57852	0.68011		1.93282	2.42872	0.29871	1.96338	1.29755
1.9635	2.48929	0.23207	0.58267	0.66776		1.9635	2.84787	0.39581	2.1171	1.43479
1.99418	2.98967	0.26189	0.59915	0.64786		1.99418	3.28591	0.55477	2.24966	1.57866
2.02485	3.44561	0.26736	0.64521	0.62883		2.02485	3.71985	0.72122	2.35558	1.71979
2.05553	3.83222	0.25331	0.73119	0.62135		2.05553	4.12611	0.87213	2.43018	1.84795
2.08621	4.1583	0.2266	0.85524	0.63537		2.08621	4.48187	0.99581	2.46986	1.95293
2.11689	4.46551	0.19588	1.00652	0.67586		2.11689	4.76645	1.0874	2.47236	2.02534
2.14757	4.81898	0.17038	1.17105	0.74049		2.14757	4.96255	1.14964	2.43685	2.05755
2.17825	5.28409	0.15593	1.33517	0.82132		2.17825	5.05741	1.19515	2.36406	2.04431
2.20893	5.89618	0.15017	1.48675	0.90845		2.20893	5.04367	1.24772	2.25622	1.9833
2.23961	6.64284	0.14388	1.61548	0.99244		2.23961	4.91997	1.33868	2.11694	1.87541
2.27029	7.46917	0.12767	1.71315	1.06538		2.27029	4.69106	1.49523	1.95104	1.72475
2.30097	8.29642	0.09546	1.77373	1.12112		2.30097	4.36761	1.72706	1.76427	1.53841
2.33165	9.0403	0.04482	1.79348	1.15524		2.33165	3.96552	2.02365	1.56303	1.32603
2.36233	9.62373	0.02678	1.77105	1.16502		2.36233	3.50493	2.36185	1.35397	1.09923
2.39301	9.98479	0.11301	1.70738	1.14932		2.39301	3.00887	2.71409	1.14369	0.87123
2.42369	10.0815	0.21456	1.60554	1.10845		2.42369	2.50189	3.05313	0.93838	0.65684
2.45437	9.89433	0.32746	1.47045	1.04407		2.45437	2.00857	3.35421	0.7436	0.47392
2.48505	9.42649	0.44786	1.30858	0.95896		2.48505	1.55231	3.59634	0.56404	0.34656
2.51573	8.70271	0.57143	1.12743	0.85683		2.51573	1.15456	3.76314	0.40362	0.29851
2.54641	7.76612	0.69308	0.93514	0.74206		2.54641	0.8345	3.8435	0.26612	0.31672
2.57709	6.67384	0.80679	0.73995	0.61942		2.57709	0.60761	3.83201	0.15817	0.35571
2.60777	5.49162	0.90557	0.54973	0.49385		2.60777	0.47729	3.7291	0.1018	0.3857
2.63845	4.28814	0.98177	0.37163	0.37014		2.63845	0.41913	3.54076	0.12097	0.39655
2.66913	3.1294	1.02767	0.21173	0.25272		2.66913	0.38925	3.27799	0.17011	0.38745
2.69981	2.07431	1.03642	0.07559	0.14554		2.69981	0.35597	2.95594	0.21786	0.36138
2.73049	1.17368	1.00329	0.04366	0.05233		2.73049	0.30939	2.59274	0.25849	0.32273
2.76117	0.49153	0.92711	0.12614	0.03089		2.76117	0.25328	2.20824	0.29199	0.27604
2.79184	0.33503	0.81243	0.1846	0.09107		2.79184	0.19741	1.82268	0.3194	0.22561
2.82252	0.60567	0.67371	0.21856	0.13568		2.82252	0.15196	1.45538	0.34172	0.17607
2.8532	0.7872	0.54521	0.23078	0.1638		2.8532	0.12149	1.12355	0.35978	0.13458
2.88388	0.84429	0.49397	0.2252	0.17652		2.88388	0.10118	0.84125	0.37425	0.11447
2.91456	0.80603	0.57605	0.20654	0.17568		2.91456	0.08639	0.61795	0.38578	0.1275
2.94524	0.71378	0.75592	0.18014	0.16361		2.94524	0.09217	0.45619	0.39502	0.16472
2.97592	0.61286	0.97076	0.15197	0.14291		2.97592	0.13982	0.34781	0.40265	0.21054
3.0066	0.54376	1.1822	0.12863	0.11629		3.0066	0.22081	0.27392	0.40928	0.25568
3.03728	0.52402	1.36921	0.11645	0.08639		3.03728	0.32046	0.21463	0.41528	0.29495
3.06796	0.53779	1.52039	0.11816	0.05565		3.06796	0.42808	0.16269	0.42077	0.32508
3.09864	0.55619	1.631	0.13063	0.02666		3.09864	0.53492	0.13345	0.42555	0.34416
3.12932	0.55951	1.70161	0.14869	0.01192		3.12932	0.63365	0.15319	0.42918	0.35152
3.16	0.54003	1.73679	0.16898	0.03125		3.16	0.71859	0.20896	0.43118	0.34769
3.19068	0.49682	1.74341	0.19004	0.05246		3.19068	0.78604	0.2717	0.43123	0.33427
3.22136	0.43147	1.72859	0.21136	0.07139		3.22136	0.83431	0.3254	0.42927	0.31382
3.25204	0.34833	1.69764	0.23245	0.08829		3.25204	0.86356	0.36256	0.42572	0.28948
3.28272	0.26591	1.65261	0.25252	0.10373		3.28272	0.87539	0.38076	0.42139	0.26467
3.3134	0.2504	1.59215	0.27035	0.11812		3.3134	0.87226	0.38199	0.41749	0.24264
3.34408	0.36757	1.51249	0.28451	0.13152		3.34408	0.85692	0.37291	0.41547	0.2261
3.37476	0.57201	1.40937	0.29357	0.14357		3.37476	0.83199	0.36489	0.41673	0.21678
3.40544	0.81557	1.27991	0.29637	0.15359		3.40544	0.79977	0.37206	0.42243	0.2153
3.43612	1.07055	1.12406	0.29212	0.16078		3.43612	0.76235	0.40519	0.43329	0.22125
3.4668	1.31442	0.94526	0.28057	0.16431		3.4668	0.72198	0.46549	0.44955	0.23353
3.49748	1.5264	0.75035	0.26203	0.16356		3.49748	0.68147	0.54614	0.471	0.25067
3.52816	1.6882	0.54901	0.23732	0.15815		3.52816	0.64445	0.63829	0.49712	0.27106
3.55884	1.78548	0.35337	0.2078	0.14802		3.55884	0.61542	0.73442	0.52721	0.29319
3.58952	1.80925	0.18051	0.17532	0.13341		3.58952	0.59928	0.82896	0.5604	0.31587
3.62019	1.75668	0.0906	0.14232	0.11489		3.62019	0.60065	0.91789	0.59566	0.33846
3.65087	1.63123	0.16039	0.11218	0.09326		3.65087	0.62313	0.99824	0.63179	0.361
3.68155	1.44212	0.23969	0.08979	0.06953		3.68155	0.66886	1.06774	0.66739	0.38409
3.71223	1.20319	0.28549	0.08082	0.04488		3.71223	0.73862	1.12467	0.70092	0.40857
3.74291	0.93151	0.29388	0.08627	0.02093		3.74291	0.83184	1.16782	0.73077	0.43506
3.77359	0.64639	0.26771	0.10007	0.00969		3.77359	0.94652	1.19664	0.75535	0.46346
3.80427	0.37244	0.21336	0.1158	0.02795		3.80427	1.07892	1.21127	0.77327	0.49268
3.83495	0.1826	0.14091	0.12992	0.04664		3.83495	1.22343	1.21266	0.78344	0.52076
3.86563	0.27555	0.07503	0.14103	0.0625		3.86563	1.37279	1.2024	0.78518	0.54518
3.89631	0.47468	0.09703	0.14886	0.07506		3.89631	1.51854	1.18251	0.77827	0.56333
3.92699	0.66136	0.17908	0.15391	0.0843		3.92699	1.65174	1.15496	0.76305	0.57296
3.95767	0.82051	0.26346	0.1572	0.09047		3.95767	1.76373	1.1212	0.74036	0.57247
3.98835	0.94989	0.33792	0.16008	0.09405		3.98835	1.84691	1.08175	0.71152	0.5612
4.01903	1.05006	0.39793	0.16399	0.09571		4.01903	1.89548	1.03604	0.67826	0.53945
4.04971	1.12284	0.44156	0.17016	0.09621		4.04971	1.90599	0.98265	0.6426	0.50851
4.08039	1.17166	0.46835	0.17923	0.0963		4.08039	1.87774	0.91987	0.6068	0.4706
4.11107	1.20269	0.47885	0.19108	0.09664		4.11107	1.81303	0.84659	0.57315	0.42876
4.14175	1.2258	0.47424	0.20489	0.09768		4.14175	1.71719	0.76335	0.54392	0.38678
4.17243	1.25407	0.45605	0.2194	0.0996		4.17243	1.59847	0.67372	0.52113	0.34919
4.20311	1.30067	0.42604	0.23319	0.10231		4.20311	1.46786	0.5862	0.50646	0.32102
4.23379	1.37359	0.38611	0.24489	0.10555		4.23379	1.33864	0.51652	0.501	0.30703
4.26447	1.47117	0.33831	0.25332	0.10891		4.26447	1.22548	0.48708	0.5051	0.31006
4.29515	1.58188	0.28479	0.25754	0.11196		4.29515	1.1424	0.51482	0.51834	0.3296
4.32583	1.68802	0.2279	0.25693	0.11425		4.32583	1.09927	0.59528	0.53956	0.36229
4.35651	1.77056	0.17015	0.2512	0.11539		4.35651	1.09817	0.70894	0.56701	0.40363
4.38719	1.81297	0.11459	0.24035	0.115		4.38719	1.13282	0.83707	0.59857	0.44926
4.41786	1.80381	0.06668	0.22469	0.11279		4.41786	1.19202	0.96683	0.63192	0.49533
4.44854	1.73843	0.0444	0.20477	0.10853		4.44854	1.26416	1.0901	0.66469	0.53848
4.47922	1.62003	0.06414	0.18135	0.10211		4.47922	1.33971	1.2019	0.6946	0.57577
4.5099	1.46058	0.09436	0.15535	0.09356		4.5099	1.41171	1.29942	0.71958	0.60467
4.54058	1.28164	0.11967	0.1278	0.08306		4.54058	1.47516	1.38127	0.73785	0.62319
4.57126	1.11446	0.13648	0.09985	0.07102		4.57126	1.52642	1.44704	0.74802	0.62993
4.60194	0.99563	0.14379	0.07296	0.05813		4.60194	1.56266	1.49691	0.74917	0.6242
4.63262	0.95064	0.14189	0.04963	0.04561		4.63262	1.58167	1.53127	0.74084	0.60606
4.6633	0.97151	0.13252	0.03599	0.03567		4.6633	1.58188	1.5506	0.72309	0.57628
4.69398	1.01997	0.11963	0.03995	0.03175		4.69398	1.56243	1.55528	0.69645	0.53634
4.72466	1.05382	0.11083	0.05535	0.03541		4.72466	1.52338	1.54563	0.66188	0.48825
4.75534	1.04316	0.11667	0.07316	0.04359		4.75534	1.46575	1.52195	0.62071	0.43446
4.78602	0.97259	0.14296	0.08999	0.05267		4.78602	1.39162	1.48459	0.57451	0.37769
4.8167	0.83974	0.18668	0.10462	0.06067		4.8167	1.30403	1.434	0.52503	0.3208
4.84738	0.65553	0.24285	0.1164	0.06657		4.84738	1.20683	1.37077	0.47405	0.26666
4.87806	0.45359	0.30838	0.12493	0.06988		4.87806	1.10458	1.29558	0.42331	0.21811
4.90874	0.33787	0.38155	0.12994	0.07042		4.90874	1.00217	1.20913	0.37436	0.17795
4.93942	0.45197	0.46089	0.13125	0.06824		4.93942	0.90462	1.11212	0.32854	0.14864
4.9701	0.69085	0.54436	0.12887	0.06358		4.9701	0.81661	1.0052	0.28687	0.13148
5.00078	0.94035	0.62899	0.12293	0.05684		5.00078	0.74188	0.88914	0.25007	0.1253
5.03146	1.15732	0.71085	0.11379	0.04853		5.03146	0.68257	0.7651	0.21856	0.12652
5.06214	1.32042	0.78527	0.102	0.03922		5.06214	0.63857	0.63529	0.19247	0.13108
5.09282	1.41806	0.84736	0.08834	0.02953		5.09282	0.6074	0.50439	0.17167	0.13599
5.1235	1.44595	0.89249	0.07381	0.02006		5.1235	0.58481	0.38319	0.15584	0.13945
5.15418	1.40626	0.9169	0.05965	0.01138		5.15418	0.56586	0.29771	0.14449	0.14047
5.18486	1.30692	0.91814	0.0474	0.00414		5.18486	0.54608	0.29125	0.13692	0.13851
5.21553	1.16056	0.89541	0.03873	0.00307		5.21553	0.52202	0.369	0.13242	0.13329
5.24621	0.98336	0.84963	0.03467	0.007		5.24621	0.49158	0.48769	0.13031	0.12479
5.27689	0.79372	0.78345	0.03426	0.00958		5.27689	0.45393	0.61571	0.13017	0.11324
5.30757	0.61136	0.70092	0.03501	0.01074		5.30757	0.40941	0.73738	0.13198	0.09925
5.33825	0.45676	0.60709	0.03484	0.01094		5.33825	0.35929	0.84362	0.13612	0.08391
5.36893	0.34983	0.50746	0.03276	0.011		5.36893	0.30569	0.92832	0.14328	0.06897
5.39961	0.30084	0.40741	0.02881	0.01188		5.39961	0.25143	0.9872	0.15419	0.05707
5.43029	0.29551	0.31178	0.02432	0.01407		5.43029	0.20009	1.0176	0.16925	0.05131
5.46097	0.30688	0.22464	0.02251	0.01726		5.46097	0.15624	1.0184	0.18831	0.05282
5.49165	0.32018	0.15007	0.02689	0.02079		5.49165	0.12548	0.99009	0.21065	0.05896
5.52233	0.33515	0.09577	0.03665	0.02409		5.52233	0.11231	0.93471	0.23516	0.066
5.55301	0.35719	0.08012	0.04892	0.02677		5.55301	0.11464	0.85582	0.26045	0.07144
5.58369	0.38942	0.10486	0.06178	0.02861		5.58369	0.12425	0.7584	0.28508	0.07412
5.61437	0.42934	0.14259	0.07405	0.02953		5.61437	0.13395	0.64893	0.30762	0.07392
5.64505	0.47095	0.17943	0.08496	0.02961		5.64505	0.14009	0.53556	0.32678	0.07154
5.67573	0.50827	0.21067	0.09405	0.0291		5.67573	0.14163	0.42904	0.34143	0.06843
5.70641	0.53753	0.23386	0.10106	0.02835		5.70641	0.13894	0.34422	0.35073	0.06656
5.73709	0.55761	0.24735	0.10596	0.02777		5.73709	0.13317	0.2992	0.35406	0.06774
5.76777	0.56933	0.25022	0.10888	0.02771		5.76777	0.12586	0.30243	0.35118	0.07249
5.79845	0.57413	0.24249	0.11006	0.0283		5.79845	0.11864	0.33934	0.34212	0.07978
5.82913	0.57279	0.22512	0.10982	0.02941		5.82913	0.11294	0.38736	0.32728	0.08777
5.85981	0.56471	0.20005	0.10844	0.03073		5.85981	0.10978	0.43141	0.30736	0.09462
5.89049	0.54814	0.16999	0.10614	0.03187		5.89049	0.10968	0.46405	0.28336	0.09891
5.92117	0.52126	0.13821	0.10303	0.03249		5.92117	0.11271	0.48228	0.2566	0.09971
5.95185	0.48357	0.1083	0.09908	0.03237		5.95185	0.11867	0.48566	0.22864	0.0965
5.98253	0.43718	0.08384	0.09421	0.03139		5.98253	0.12709	0.47528	0.20133	0.08921
6.0132	0.38753	0.06771	0.08826	0.02956		6.0132	0.13731	0.45334	0.17669	0.07812
6.04388	0.34317	0.06023	0.08113	0.02695		6.04388	0.14838	0.4228	0.15676	0.06393
6.07456	0.313	0.05827	0.07278	0.02376		6.07456	0.15912	0.38719	0.14313	0.04788
6.10524	0.30047	0.05796	0.06331	0.02023		6.10524	0.16826	0.35043	0.13619	0.03258
6.13592	0.29925	0.0574	0.05292	0.01665		6.13592	0.17461	0.31651	0.13478	0.02513
6.1666	0.29696	0.0566	0.042	0.01338		6.1666	0.17735	0.28888	0.13661	0.03308
6.19728	0.28266	0.0565	0.03106	0.01084		6.19728	0.17634	0.26951	0.13924	0.04879
6.22796	0.25168	0.05815	0.02097	0.0095		6.22796	0.17246	0.25798	0.14078	0.06545
6.25864	0.20982	0.06228	0.01349	0.00963		6.25864	0.16803	0.25153	0.14	0.08063
6.28932	0.18261	0.06942	0.0122	0.011		6.28932	0.16679	0.24613	0.13634	0.0932
6.32	0.21166	0.07994	0.01645	0.01322		6.32	0.17301	0.23785	0.12973	0.10253
6.35068	0.29771	0.09402	0.02165	0.01605		6.35068	0.18927	0.22371	0.12054	0.10824
6.38136	0.40864	0.1114	0.026	0.01936		6.38136	0.21483	0.20199	0.10952	0.11016
6.41204	0.52113	0.13133	0.02918	0.02306		6.41204	0.24636	0.17213	0.09785	0.10827
6.44272	0.62054	0.1528	0.03143	0.02701		6.44272	0.27956	0.13471	0.0872	0.10272
6.4734	0.69708	0.17474	0.03335	0.03101		6.4734	0.31035	0.09159	0.07974	0.09377
6.50408	0.74509	0.1963	0.03574	0.03483		6.50408	0.33524	0.04885	0.07767	0.08176
6.53476	0.76343	0.21692	0.03929	0.03823		6.53476	0.35146	0.0419	0.08192	0.06715
6.56544	0.756	0.23634	0.04434	0.04097		6.56544	0.35708	0.0863	0.09159	0.05044
6.59612	0.73218	0.25442	0.05076	0.04286		6.59612	0.35102	0.14022	0.10477	0.03227
6.6268	0.70634	0.27094	0.05812	0.04374		6.6268	0.33312	0.19474	0.11971	0.01376
6.65748	0.69502	0.28539	0.06586	0.04353		6.65748	0.30414	0.24754	0.13517	0.01021
6.68816	0.71052	0.29686	0.07345	0.04218		6.68816	0.26585	0.29742	0.15037	0.02859
6.71884	0.75419	0.30413	0.08043	0.03973		6.71884	0.22124	0.3436	0.16487	0.04774
6.74952	0.81623	0.30587	0.08646	0.0363		6.74952	0.17532	0.38538	0.17844	0.06607
6.7802	0.88197	0.3009	0.09127	0.03204		6.7802	0.13734	0.42202	0.19098	0.08308
6.81087	0.93783	0.28843	0.09471	0.02718		6.81087	0.12307	0.45261	0.20251	0.09838
6.84155	0.97408	0.26832	0.0967	0.02203		6.84155	0.14234	0.47605	0.21312	0.11169
6.87223	0.98539	0.24112	0.09722	0.01702		6.87223	0.1838	0.49113	0.22291	0.12282
6.90291	0.9705	0.20812	0.0963	0.01287		6.90291	0.23332	0.49663	0.23203	0.13164
6.93359	0.93161	0.1713	0.09402	0.01075		6.93359	0.2836	0.49155	0.24059	0.13811
6.96427	0.87355	0.13324	0.09047	0.01152		6.96427	0.33121	0.47526	0.24869	0.14224
6.99495	0.80289	0.09728	0.08576	0.01422		6.99495	0.37438	0.44767	0.25638	0.14411
7.02563	0.7268	0.06803	0.08004	0.01747		7.02563	0.41209	0.40934	0.26368	0.14385
7.05631	0.65188	0.05233	0.07345	0.02057		7.05631	0.44367	0.36158	0.27053	0.14162
7.08699	0.58293	0.05354	0.06617	0.02322		7.08699	0.4686	0.30647	0.27682	0.13763
7.11767	0.52195	0.06324	0.05843	0.02536		7.11767	0.48645	0.24705	0.28239	0.13209
7.14835	0.46796	0.07298	0.05049	0.02704		7.14835	0.49691	0.18794	0.28703	0.12526
7.17903	0.41783	0.08002	0.04273	0.02839		7.17903	0.49982	0.13753	0.29051	0.1174
7.20971	0.36786	0.08452	0.03558	0.02962		7.20971	0.4952	0.11228	0.29255	0.1088
7.24039	0.31523	0.08777	0.02964	0.03093		7.24039	0.4834	0.12622	0.29291	0.09979
7.27107	0.25893	0.09105	0.02556	0.03255		7.27107	0.46504	0.16571	0.29135	0.09069
7.30175	0.20017	0.09492	0.02379	0.03459		7.30175	0.44106	0.21258	0.28766	0.08184
7.33243	0.14299	0.09898	0.02403	0.03707		7.33243	0.41264	0.25874	0.28173	0.07358
7.36311	0.09712	0.10212	0.0254	0.03989		7.36311	0.38117	0.30101	0.27351	0.06619
7.39379	0.08315	0.10315	0.02695	0.04285		7.39379	0.34812	0.33803	0.26305	0.05988
7.42447	0.1064	0.10117	0.02802	0.0457		7.42447	0.31493	0.36899	0.2505	0.05475
7.45515	0.14162	0.09578	0.02826	0.04818		7.45515	0.28291	0.39323	0.23615	0.05071
7.48583	0.17374	0.08719	0.02754	0.05002		7.48583	0.25311	0.41003	0.22039	0.04759
7.51651	0.19798	0.07609	0.02588	0.05097		7.51651	0.22624	0.41865	0.20372	0.04514
7.54719	0.21346	0.0636	0.02345	0.05084		7.54719	0.20263	0.4184	0.18673	0.04314
7.57787	0.22141	0.05112	0.02057	0.04948		7.57787	0.18228	0.4089	0.17007	0.04152
7.60854	0.22466	0.04014	0.0177	0.04679		7.60854	0.16483	0.39021	0.15441	0.04035
7.63922	0.2271	0.03194	0.01552	0.04276		7.63922	0.14974	0.36306	0.14036	0.03989
7.6699	0.23276	0.02697	0.01479	0.03743		7.6699	0.13636	0.32892	0.12839	0.04043
7.70058	0.24436	0.02438	0.01578	0.03092		7.70058	0.124	0.29007	0.11872	0.04223
7.73126	0.26216	0.02288	0.01801	0.02345		7.73126	0.11202	0.24955	0.11127	0.04534
7.76194	0.28398	0.02211	0.02074	0.01536		7.76194	0.09981	0.21097	0.10571	0.04959
7.79262	0.30639	0.02306	0.02336	0.00768		7.79262	0.08687	0.178	0.10157	0.05468
7.8233	0.32585	0.02675	0.02553	0.00674		7.8233	0.07282	0.15321	0.09843	0.0603
7.85398	0.33945	0.03277	0.02702	0.01411		7.85398	0.0576	0.13637	0.09609	0.06613
7.88466	0.34523	0.03963	0.0277	0.02236		7.88466	0.04191	0.12389	0.09459	0.07196
7.91534	0.34231	0.04575	0.02754	0.0301		7.91534	0.02895	0.11052	0.09424	0.07764
7.94602	0.33092	0.0499	0.02655	0.03687		7.94602	0.02839	0.09188	0.09544	0.0831
7.9767	0.31234	0.05118	0.02477	0.04238		7.9767	0.04326	0.06595	0.09851	0.0883
8.00738	0.28885	0.04919	0.0223	0.04641		8.00738	0.06449	0.03607	0.10349	0.09324
8.03806	0.26355	0.04398	0.01923	0.04883		8.03806	0.08749	0.03628	0.11008	0.09791
8.06874	0.24002	0.03631	0.01574	0.04957		8.06874	0.11037	0.08035	0.11771	0.10229
8.09942	0.22167	0.02809	0.01205	0.04866		8.09942	0.13195	0.13475	0.12563	0.10632
8.1301	0.21068	0.02369	0.00858	0.04622		8.1301	0.15132	0.19163	0.13312	0.10989
8.16078	0.20712	0.02786	0.0064	0.04242		8.16078	0.16782	0.24721	0.1395	0.11291
8.19146	0.20895	0.03815	0.00718	0.03757		8.19146	0.18103	0.29852	0.14424	0.11528
8.22214	0.21334	0.04995	0.01027	0.03205		8.22214	0.19085	0.34325	0.14693	0.11692
8.25282	0.21789	0.06081	0.01413	0.02642		8.25282	0.19743	0.37981	0.14735	0.11781
8.2835	0.22125	0.06958	0.01816	0.02149		8.2835	0.20125	0.40748	0.14539	0.11796
8.31418	0.22309	0.07575	0.02214	0.01838		8.31418	0.20297	0.42632	0.1411	0.11746
8.34486	0.22372	0.07935	0.02601	0.01802		8.34486	0.2034	0.43716	0.13467	0.11645
8.37554	0.2236	0.08083	0.02977	0.02008		8.37554	0.2033	0.44133	0.12635	0.11507
8.40621	0.22291	0.08095	0.03344	0.02324		8.40621	0.20328	0.44038	0.1165	0.1135
8.43689	0.22132	0.08066	0.03708	0.02638		8.43689	0.20366	0.43575	0.10551	0.11186
8.46757	0.21799	0.08079	0.0407	0.02883		8.46757	0.2044	0.42845	0.09383	0.11023
8.49825	0.21197	0.08177	0.04431	0.03026		8.49825	0.20522	0.41896	0.08192	0.10862
8.52893	0.20253	0.08348	0.04786	0.03053		8.52893	0.20562	0.40719	0.07028	0.10698
8.55961	0.18967	0.08535	0.05127	0.02964		8.55961	0.20507	0.39277	0.05947	0.10517
8.59029	0.17454	0.08658	0.05438	0.0277		8.59029	0.20308	0.37535	0.05017	0.10305
8.62097	0.1598	0.08643	0.05703	0.02496		8.62097	0.19928	0.35496	0.04324	0.10044
8.65165	0.14965	0.08435	0.05901	0.02184		8.65165	0.19344	0.33226	0.03952	0.09717
8.68233	0.14847	0.08011	0.06014	0.01896		8.68233	0.18545	0.30866	0.03943	0.09311
8.71301	0.15804	0.07376	0.06024	0.01719		8.71301	0.17535	0.28628	0.04245	0.08818
8.74369	0.17588	0.06564	0.05917	0.01734		8.74369	0.16324	0.26757	0.04755	0.08235
8.77437	0.1972	0.05635	0.05686	0.0194		8.77437	0.14933	0.25469	0.05374	0.07565
8.80505	0.21732	0.04676	0.05329	0.02264		8.80505	0.1339	0.24861	0.06041	0.06818
8.83573	0.23261	0.03801	0.04853	0.02624		8.83573	0.11728	0.24861	0.06717	0.06009
8.86641	0.24058	0.03159	0.04275	0.02964		8.86641	0.09988	0.25262	0.07384	0.05158
8.89709	0.23982	0.02883	0.03621	0.03245		8.89709	0.08213	0.2581	0.08034	0.04288
8.92777	0.22983	0.02977	0.02931	0.03448		8.92777	0.06451	0.26295	0.08665	0.03425
8.95845	0.21094	0.03289	0.02269	0.0356		8.95845	0.04755	0.26592	0.09281	0.02594
8.98913	0.18422	0.03654	0.01741	0.03579		8.98913	0.03196	0.26678	0.09888	0.01817
9.01981	0.15133	0.03979	0.01507	0.03509		9.01981	0.01948	0.26611	0.10492	0.01113
9.05049	0.11455	0.04228	0.0164	0.0336		9.05049	0.01594	0.26503	0.111	0.00495
9.08117	0.07705	0.04401	0.01986	0.03145		9.08117	0.02396	0.26481	0.11716	0.000979382
9.11185	0.04559	0.04514	0.02366	0.02883		9.11185	0.03597	0.26644	0.12345	0.00508
9.14253	0.04013	0.04586	0.02692	0.02593		9.14253	0.04898	0.27029	0.12984	0.00887
9.17321	0.06341	0.04633	0.02932	0.02298		9.17321	0.06239	0.27601	0.13629	0.01217
9.20388	0.09177	0.04664	0.03086	0.0202		9.20388	0.07593	0.28268	0.14272	0.01516
9.23456	0.11736	0.04682	0.03176	0.0178		9.23456	0.08926	0.28913	0.14897	0.018
9.26524	0.13817	0.04688	0.03244	0.01593		9.26524	0.10185	0.29422	0.15488	0.02081
9.29592	0.15354	0.04683	0.03335	0.0147		9.29592	0.11303	0.2971	0.16026	0.02362
9.3266	0.16337	0.04668	0.03485	0.01408		9.3266	0.12206	0.29724	0.16488	0.02641
9.35728	0.16782	0.04649	0.03704	0.01396		9.35728	0.12823	0.2945	0.16855	0.02911
9.38796	0.16732	0.04627	0.03972	0.01418		9.38796	0.13091	0.28908	0.1711	0.03163
9.41864	0.1625	0.04602	0.04245	0.0146		9.41864	0.12967	0.28138	0.1724	0.0339
9.44932	0.15436	0.04566	0.04469	0.01511		9.44932	0.12435	0.27198	0.17239	0.03584
9.48	0.1443	0.04508	0.04594	0.01562		9.48	0.11508	0.26151	0.17112	0.0374
9.51068	0.13425	0.04412	0.04577	0.01607		9.51068	0.10242	0.25057	0.1687	0.03854
9.54136	0.12643	0.04262	0.04388	0.01636		9.54136	0.08745	0.23966	0.16535	0.03923
9.57204	0.12277	0.04042	0.04009	0.01642		9.57204	0.07202	0.22917	0.16137	0.03947
9.60272	0.12377	0.03742	0.03441	0.01616		9.60272	0.05931	0.21935	0.15711	0.03929
9.6334	0.12807	0.0335	0.02695	0.01549		9.6334	0.05386	0.21034	0.15292	0.03876
9.66408	0.13295	0.02865	0.01805	0.01436		9.66408	0.05825	0.20222	0.1491	0.03796
9.69476	0.1355	0.02296	0.00858	0.01273		9.69476	0.06957	0.19504	0.14581	0.03702
9.72544	0.13331	0.01689	0.0064	0.0106		9.72544	0.08314	0.18886	0.14309	0.03603
9.75612	0.12484	0.0122	0.01623	0.00799		9.75612	0.09584	0.18377	0.14079	0.03506
9.7868	0.10971	0.01325	0.027	0.00502		9.7868	0.10594	0.17988	0.13863	0.03412
9.81748	0.08919	0.02046	0.03715	0.00216		9.81748	0.11258	0.17729	0.13623	0.03313
9.84816	0.06811	0.03024	0.04603	0.00305		9.84816	0.11546	0.17609	0.13322	0.03194
9.87884	0.05955	0.04087	0.05318	0.00659		9.87884	0.11471	0.1763	0.12927	0.0304
9.90952	0.07684	0.05155	0.05826	0.0104		9.90952	0.1108	0.17796	0.12413	0.02838
9.9402	0.11104	0.06168	0.06103	0.01419		9.9402	0.10443	0.18106	0.11771	0.0258
9.97088	0.15024	0.07074		0.01782		9.97088	0.09651	0.1856	0.11002	0.02267

## Sheet: Figure 3c
	Ru K-edge
Photo energy	Ru foil	RuO2	2Ru/TiO2	2Ru5Ni/TiO2
21932.3	0.00261	0.00453	0.00531	0.00548
21938.2	0.00226	0.00407	0.00537	0.00504
21941.8	0.00206	0.00379	0.00458	0.00565
21947.2	0.00186	0.00352	0.00366	0.00453
21951.9	0.00158	0.00297	0.00382	0.00361
21958.6	0.00122	0.00273	0.00229	0.00237
21961.8	0.00107	0.0024	0.00244	0.0027
21967.3	0.000801384	0.00202	0.00222	0.00318
21972	0.000625426	0.00172	0.00114	0.00224
21977.5	0.000372825	0.00137	0.00141	0.0011
21982.7	0.000171597	0.00106	0.00092059	0.00168
21987	1.7593e-05	0.000805992	0.000858462	-0.00117
21992.2	-0.000129741	0.000524083	0.00109	0.00233
21997.2	-0.000323157	0.000269575	-5.56931e-05	-0.000179722
22003.6	-0.000431898	-3.3954e-05	-0.000623695	-0.000778089
22006.8	-0.000474372	-0.00016628	-0.000874608	-0.000638391
22012.2	-0.000556309	-0.000383483	-0.000975307	-0.000825727
22016.9	-0.000608845	-0.000544946	-0.00116	-0.00084998
22023.1	-0.000596134	-0.000687619	-0.000695359	-0.00107
22027	-0.000562161	-0.000763715	-0.000734782	-0.000593972
22032.2	-0.000402043	-0.000769328	-0.000711869	-0.000827422
22037.1	-0.000309385	-0.00084324	-0.00151	8.38418e-05
22042.8	1.22207e-05	-0.000744307	-0.000811609	-0.000738259
22048.1	0.000399055	-0.000574169	3.31402e-06	-0.000962558
22051.9	0.000839896	-0.00034329	-9.30615e-05	-0.000210468
22057.3	0.00131	-8.26332e-05	0.00022604	0.000852457
22061.9	0.00202	0.000324283	0.0015	0.00126
22068.6	0.00352	0.00133	0.00226	0.00172
22072	0.00453	0.00196	0.00262	0.0034
22077.4	0.00647	0.00335	0.00437	0.00522
22082	0.00818	0.00434	0.00622	0.00707
22087.4	0.01206	0.00696	0.01021	0.01
22092.9	0.01763	0.01044	0.01368	0.01364
22097	0.025	0.01486	0.01925	0.02038
22102.2	0.03391	0.01979	0.02889	0.02977
22107.3	0.06086	0.03083	0.0565	0.06102
22108.2	0.07103	0.03454	0.06232	0.06769
22109.3	0.08561	0.03939	0.06927	0.07803
22110.4	0.10382	0.04534	0.0776	0.08666
22111.2	0.12098	0.05036	0.08415	0.0954
22112.3	0.14576	0.05766	0.09655	0.10769
22113	0.1675	0.0639	0.10627	0.12035
22114.1	0.20648	0.07445	0.12729	0.14514
22115.1	0.25154	0.08696	0.15294	0.17688
22116	0.30817	0.10316	0.18721	0.21424
22117.1	0.37833	0.12697	0.23337	0.26794
22118	0.42987	0.14846	0.27644	0.30991
22119	0.47493	0.17269	0.32364	0.36043
22120.1	0.5087	0.1935	0.36652	0.40247
22121.2	0.54177	0.21613	0.41462	0.44686
22122.1	0.56758	0.23287	0.44878	0.48047
22123.1	0.59547	0.2535	0.48502	0.51513
22124.1	0.62425	0.27854	0.53085	0.56113
22125	0.65684	0.30392	0.57896	0.60817
22125.9	0.69452	0.33837	0.64197	0.6644
22126.9	0.74687	0.38346	0.71558	0.73191
22128.1	0.82279	0.4673	0.8008	0.81289
22129.1	0.88557	0.56421	0.85712	0.8701
22130.2	0.93921	0.66037	0.90164	0.90278
22131.2	0.97242	0.75675	0.93229	0.92973
22132.1	0.99117	0.8387	0.95303	0.95254
22133.2	1.0005	0.92268	0.97399	0.96782
22134.2	1.00122	1.00257	0.99223	0.98864
22135.2	0.995	1.06444	1.00935	0.99908
22136.1	0.98539	1.11092	1.02075	1.00796
22137	0.9703	1.15123	1.02826	1.01435
22138	0.95217	1.18107	1.03241	1.01504
22139.1	0.9343	1.1973	1.0278	1.0109
22140.1	0.92554	1.19737	1.01989	1.00418
22141.1	0.92318	1.19229	1.01125	0.99655
22142.1	0.92397	1.18723	1.0058	0.99041
22143.1	0.92587	1.1846	1.00365	0.98861
22144.1	0.92875	1.18319	1.00152	0.9851
22145.1	0.93255	1.18288	0.99886	0.98403
22146.1	0.93692	1.18359	1.00202	0.98558
22147.1	0.94258	1.1853	1.002	0.98637
22147.9	0.94917	1.18725	1.0058	0.98945
22149	0.96177	1.18947	1.00883	0.99037
22150	0.97911	1.18931	1.01263	0.99518
22151	1.00234	1.18161	1.0196	1.00188
22152.1	1.02964	1.16245	1.0207	1.0052
22153.3	1.05813	1.12942	1.02386	1.01204
22154.2	1.07946	1.09822	1.02719	1.01705
22155.3	1.09908	1.06236	1.0301	1.01699
22156.2	1.11091	1.0338	1.03108	1.0222
22157.2	1.12045	1.00814	1.03314	1.02517
22158	1.12472	0.98697	1.03207	1.02509
22159.1	1.12432	0.96318	1.03015	1.02797
22160	1.11541	0.94349	1.02731	1.02856
22161	1.09567	0.92648	1.02339	1.02751
22162	1.07117	0.91531	1.01183	1.02228
22163	1.04784	0.90998	1.00089	1.01413
22164.1	1.02616	0.90702	0.98543	1.00515
22165.1	1.01328	0.90558	0.97643	0.99706
22166.1	1.00112	0.90442	0.96743	0.98699
22167.1	0.99079	0.90337	0.95922	0.98085
22168.1	0.98156	0.90223	0.95353	0.9738
22169.1	0.97277	0.90099	0.94576	0.96698
22170	0.96597	0.89969	0.93965	0.96129
22171	0.95968	0.89823	0.93483	0.95607
22172	0.95606	0.89713	0.93129	0.95127
22173	0.95524	0.89691	0.93354	0.94815
22174.2	0.95721	0.89904	0.93582	0.94652
22175.1	0.96036	0.90261	0.93627	0.94783
22176.2	0.96388	0.90712	0.93858	0.94701
22177.2	0.96702	0.91174	0.93945	0.94957
22178.3	0.97001	0.91661	0.94272	0.94971
22179.3	0.97215	0.91999	0.9446	0.94898
22180.1	0.97355	0.92226	0.94521	0.95288
22181.1	0.97506	0.92515	0.94886	0.95346
22182	0.97618	0.9276	0.95181	0.95634
22183	0.97713	0.93048	0.95604	0.9595
22184	0.97823	0.93378	0.96315	0.96177
22185	0.97999	0.93892	0.96441	0.96569
22186.1	0.98244	0.94474	0.9694	0.96787
22187.2	0.98517	0.95053	0.97271	0.97359
22188	0.98752	0.95474	0.97717	0.97421
22189.2	0.99134	0.96068	0.9824	0.97779
22190.1	0.99503	0.96536	0.98615	0.98081
22191.1	0.99927	0.97023	0.99268	0.98635
22192	1.00449	0.97573	0.99741	0.99057
22193	1.01149	0.98178	1.00805	0.99709
22194	1.02042	0.98883	1.01506	1.00356
22195	1.03096	0.99734	1.02291	1.00891
22196	1.04056	1.00615	1.02816	1.01244
22197.2	1.05075	1.01671	1.03048	1.01758
22198.2	1.05686	1.02599	1.0325	1.02025
22199.3	1.06095	1.03505	1.0357	1.02296
22200	1.06254	1.04085	1.0363	1.02538
22201.3	1.06296	1.04972	1.0385	1.02603
22202.1	1.06212	1.05512	1.03871	1.03018
22203.1	1.05946	1.06157	1.03792	1.02989
22204.1	1.05441	1.06718	1.03884	1.03084
22205.1	1.04732	1.07207	1.03774	1.03332
22206	1.03917	1.07556	1.0337	1.03293
22207.1	1.02996	1.07714	1.03043	1.02977
22208	1.02414	1.07696	1.02761	1.03021
22209.1	1.01878	1.07582	1.02437	1.02643
22210.2	1.01478	1.07448	1.01812	1.02236
22211.1	1.01169	1.07316	1.01433	1.02383
22212.1	1.00898	1.07177	1.01254	1.0194
22213.1	1.00643	1.06993	1.00976	1.01567
22214	1.00442	1.06811	1.00643	1.01745
22215	1.00259	1.06608	1.00525	1.01355
22215.9	1.00107	1.06344	1.00375	1.01046
22216.9	1.00011	1.05994	1.00222	1.00987
22218.1	0.99979	1.05508	1.00026	1.00529
22219.1	0.99981	1.05066	0.99797	1.00454
22220.2	0.99968	1.04616	0.99608	1.00248
22221.3	0.9993	1.04165	0.99405	1.00278
22222.5	0.9986	1.03757	0.99569	1.00284
22223.2	0.99807	1.03536	0.99224	1.0002
22224.2	0.99711	1.03233	0.99372	0.99748
22225.1	0.99616	1.02957	0.99395	0.99796
22226.1	0.99514	1.02674	0.9928	0.99586
22227	0.99417	1.02365	0.99111	0.99441
22228	0.99369	1.01995	0.99008	0.99465
22229	0.99403	1.01596	0.99062	0.99315
22230	0.99515	1.01264	0.98983	0.99195
22231.1	0.99691	1.00948	0.99033	0.99191
22232.1	0.99856	1.00725	0.99106	0.98956
22233.1	1.00052	1.00536	0.99171	0.99084
22234.1	1.00261	1.00363	0.99045	0.99183
22235.1	1.00472	1.002	0.9914	0.99088
22236.1	1.00757	1.00011	0.99214	0.99095
22237.1	1.01069	0.99826	0.99253	0.99324
22238	1.01438	0.99633	0.99407	0.99298
22238.9	1.01926	0.99393	0.99755	0.99245
22240	1.02516	0.99077	1.00154	0.99555
22241.1	1.03155	0.98777	1.0019	0.99676
22242.2	1.03664	0.9854	1.00506	0.99426
22243.3	1.04125	0.98303	1.00403	0.9995
22244.5	1.04478	0.9811	1.0059	1.00039
22245.2	1.04641	0.98012	1.00589	0.99859
22246.2	1.04826	0.97889	1.00783	1.00071
22247.2	1.04925	0.97772	1.00843	1.00115
22248	1.04959	0.97683	1.00568	1.00062
22249	1.04899	0.97584	1.00764	1.00184
22250.1	1.04673	0.97457	1.00781	1.00308
22251	1.04347	0.97363	1.0085	1.00269
22252	1.0389	0.97275	1.00832	1.00465
22253	1.03421	0.97231	1.005	1.00375
22254	1.03028	0.97219	1.00639	1.00501
22255.1	1.02661	0.97226	1.00396	1.00307
22256.1	1.02283	0.97245	1.00114	1.00213
22257.1	1.01909	0.97272	0.99892	0.99945
22258.1	1.01533	0.97305	0.99861	0.99944
22259.1	1.01114	0.9734	0.99724	0.99897
22260	1.0065	0.97379	0.99323	0.99775
22260.9	1.0008	0.9743	0.99257	0.99666
22262	0.99345	0.97501	0.98891	0.99378
22263.1	0.98649	0.97588	0.98502	0.99268
22264.1	0.98031	0.9769	0.98376	0.99256
22265.2	0.97514	0.97811	0.98746	0.99258
22266.4	0.97058	0.97966	0.98371	0.99073
22267.3	0.96814	0.98096	0.98152	0.99068
22268.2	0.96617	0.98219	0.98184	0.99158
22269.2	0.96471	0.98344	0.98139	0.99007
22270.1	0.96405	0.98464	0.98061	0.98885
22271	0.9638	0.98585	0.97921	0.98852
22272.1	0.9649	0.98717	0.9792	0.98985
22273	0.96721	0.98817	0.98072	0.98837
22274.1	0.97073	0.98906	0.98138	0.98859
22275	0.97451	0.98964	0.98228	0.99077
22276.1	0.97852	0.98979	0.9838	0.99191
22277.1	0.98174	0.98993	0.98671	0.99115
22279.2	0.98831	0.98993	0.99072	0.99395
22281.2	0.99463	0.98979	0.99354	0.99626
22282.9	1.00161	0.98955	0.99702	0.999
22285	1.00994	0.98914	1.00329	0.99964
22287.3	1.01793	0.98993	1.00443	1.00472
22289.7	1.02337	0.99326	1.00685	1.00705
22291.1	1.02582	0.99649	1.00768	1.0074
22293.3	1.02859	1.00235	1.00959	1.00819
22295	1.03013	1.00893	1.0109	1.01104
22297	1.03104	1.01885	1.01184	1.01172
22299.2	1.0314	1.0272	1.01467	1.01249
22301.2	1.03165	1.03249	1.01603	1.01186
22303.1	1.03187	1.03663	1.01496	1.01106
22305.1	1.03212	1.04033	1.01679	1.01318
22307	1.03241	1.04313	1.01399	1.01119
22309.2	1.03289	1.04311	1.01453	1.00885
22311.3	1.03295	1.0398	1.01376	1.00967
22313.8	1.03194	1.03411	1.01416	1.00849
22315.2	1.03067	1.0308	1.0144	1.00734
22317.1	1.02722	1.0251	1.0118	1.0073
22319	1.02158	1.01751	1.00946	1.00714
22321	1.01554	1.0095	1.00711	1.00394
22323.2	1.01069	1.00375	1.00334	1.00328
22325.2	1.00619	0.99925	1.0005	1.00155
22327.2	1.00112	0.99491	0.99692	0.99795
22328.8	0.99515	0.99119	0.99419	0.99602
22331.1	0.9852	0.98532	0.99056	0.99248
22333.4	0.9759	0.98166	0.98747	0.99009
22335.7	0.9688	0.98089	0.98597	0.98705
22337.2	0.96529	0.98133	0.98662	0.98828
22339.2	0.96153	0.98238	0.98062	0.9861
22341	0.95927	0.98363	0.97927	0.98762
22343	0.95927	0.98453	0.97924	0.98439
22345.1	0.9607	0.98465	0.97817	0.98296
22347.3	0.96262	0.98452	0.97924	0.98261
22349.2	0.96471	0.9842	0.9799	0.98519
22351	0.96767	0.98379	0.98001	0.9851
22352.9	0.9719	0.98331	0.98299	0.987
22355.3	0.97772	0.98355	0.98585	0.98646
22357.6	0.98309	0.98504	0.98478	0.98983
22359.2	0.98703	0.9867	0.98669	0.98937
22361.1	0.99208	0.98905	0.99061	0.98918
22363.1	0.99928	0.99224	0.99324	0.99362
22365	1.00738	0.99599	0.99481	0.99574
22367.2	1.01346	0.999	0.99755	0.99808
22369.3	1.0186	1.0008	0.99934	0.99763
22371.2	1.02237	1.00205	1.00169	1.00095
22373	1.02601	1.00281	1.00554	1.00356
22374.9	1.03	1.00316	1.00837	1.00579
22377.2	1.03416	1.00195	1.00879	1.00705
22379.7	1.03698	0.9988	1.01115	1.00792
22383.4	1.03788	0.99284	1.01199	1.00901
22386	1.03525	0.98636	1.01296	1.00947
22389	1.02914	0.97836	1.00983	1.01191
22392.2	1.02408	0.97463	1.0085	1.00863
22395.1	1.01918	0.97393	1.00808	1.00785
22398	1.01333	0.97504	1.00494	1.00568
22401.3	1.00648	0.98004	1.00377	1.00397
22405.1	1.00054	0.98714	1.00217	1.00433
22407.1	0.99699	0.99056	1.00124	1.00192
22410	0.99063	0.99588	0.99961	0.99962
22413.2	0.98572	0.99944	0.99668	0.9971
22416.2	0.98176	1.00122	0.99323	0.99304
22419	0.97737	1.00245	0.99222	0.99365
22422	0.97044	1.004	0.98908	0.9911
22425.7	0.96311	1.00652	0.98674	0.99047
22428.3	0.96042	1.00824	0.98614	0.98865
22431.1	0.95924	1.01014	0.9851	0.98774
22434	0.96177	1.01164	0.98691	0.9872
22437.2	0.96634	1.0124	0.98689	0.98878
22440.1	0.97135	1.01271	0.98808	0.98833
22442.9	0.9774	1.01244	0.99284	0.98975
22446.4	0.98786	1.01092	0.99566	0.99392
22450.2	0.99771	1.00818	0.99703	0.99774
22452.2	1.00337	1.00649	1.00121	0.9961
22455	1.01181	1.00269	1.00187	0.99913
22458.1	1.01918	0.99755	1.00565	1.00166
22461.1	1.02298	0.99425	1.0083	1.00217
22464.1	1.02614	0.99166	1.00731	1.00601
22466.9	1.02862	0.98834	1.0093	1.00619
22470.2	1.02989	0.98455	1.01128	1.01
22472.9	1.02925	0.98266	1.01107	1.01009
22476.1	1.02619	0.9813	1.01108	1.01067
22479	1.02013	0.98131	1.01133	1.01045
22482.1	1.01467	0.98348	1.00945	1.01045
22485.2	1.01062	0.9862	1.00675	1.00972
22488	1.00723	0.98999	1.00786	1.00803
22491	1.00384	0.99571	1.00617	1.00705
22493.5	1.00249	1.00055	1.00244	1.00687
22497.5	1.00155	1.0061	1.00309	1.00613
22499.9	1.00074	1.00801	1.003	1.00247
22502.9	0.99941	1.00821	1.00237	1.00311
22506.2	0.99865	1.00703	1.00031	1.00264
22509.1	0.99778	1.00581	1.00005	1.00212
22511.9	0.99621	1.00341	1.00019	1.00057
22515.3	0.9923	0.99895	0.99943	0.99844
22519.1	0.98689	0.99412	0.999	0.99727
22521.2	0.9837	0.99227	0.99876	0.99506
22524	0.97975	0.99032	0.99679	0.99639
22527.1	0.97775	0.98966	0.99626	0.99837
22531.2	0.97837	0.99085	0.99518	0.99862
22534.9	0.97977	0.99321	0.99691	0.9963
22539.6	0.98263	0.99671	0.99446	0.99541
22543.2	0.98493	0.99844	0.99558	0.99434
22547.1	0.98828	0.99982	0.99649	0.99526
22551.2	0.99178	1.00105	0.9973	0.99842
22555.2	0.99524	1.00212	0.99939	0.99942
22558.9	0.99951	1.00308	1.0011	1.00184
22563.6	1.0065	1.00436	1.00307	0.99701
22567.6	1.01183	1.00592	1.00564	1.00288
22570.9	1.01694	1.00687	1.00856	1.00499
22575.2	1.02127	1.00761	1.00988	1.007
22579.1	1.02428	1.00799	1.01108	1.00489
22582.9	1.02599	1.00765	1.0075	1.00703
22588.2	1.02301	1.00655	1.00926	1.00651
22591.2	1.01843	1.00587	1.0104	1.00704
22594.9	1.01023	1.00452	1.00924	1.00939
22599.2	1.0057	1.00316	1.00653	1.00907
22603.1	1.0026	1.00263	1.00212	1.00746
22607.1	1.00036	1.00091	1.00318	1.00549
22612.5	0.99877	0.99855	1.00275	1.00474
22615	0.99734	0.99754	1.00153	1.00201
22619	0.99339	0.99591	1.00004	0.99845
22623.2	0.99052	0.99534	0.99874	0.99935
22627	0.98727	0.99552	0.9963	1.00155
22631.5	0.98351	0.99705	0.99688	0.99996
22636.6	0.98248	0.99977	0.99338	0.99633
22638.9	0.98296	1.00101	0.99352	0.99589
22643	0.98507	1.00298	0.99507	0.99617
22647.3	0.98738	1.00446	0.99372	0.99527
22650.9	0.99006	1.00558	0.99521	0.99715
22655.5	0.99446	1.00686	0.99763	0.99672
22659.3	0.99744	1.00729	0.99945	0.99576
22663.2	1.00133	1.00652	0.99892	0.99765
22667.1	1.00446	1.00501	0.99961	0.9987
22671.3	1.00644	1.00337	0.99867	0.99725
22674.8	1.00785	1.00127	0.99867	0.99693
22679.4	1.00824	0.99818	1.00147	1.00009
22684.1	1.0071	0.99687	0.99845	0.9998
22686.9	1.00588	0.9968	0.99978	0.99992
22691.2	1.00539	0.9978	1.0012	0.9982
22695.3	1.00656	0.99908	1.00043	0.99952
22698.7	1.00811	1.00047	0.99976	0.99875
22703.6	1.01044	1.00163	0.99907	0.99606
22707.6	1.01102	1.00193	0.99883	0.99826
22711	1.01004	1.0016	1.00067	1.00031
22715.2	1.00888	1.00125	1.00027	0.9992
22719.1	1.00771	1.00122	0.99492	1.0006
22723	1.0061	1.00111	0.99683	0.99853
22728.2	1.00294	1.0018	0.99694	0.99885
22732.2	0.99998	1.00318	0.99302	0.99552
22737.2	0.99683	1.00562	0.99662	0.99343
22742.2	0.99536	1.00795	0.99229	0.99477
22747.1	0.99477	1.00991	0.99106	0.99394
22753.7	0.9938	1.01172	0.99267	0.99208
22757	0.9929	1.01206	0.99101	0.99073
22762.3	0.99165	1.01118	0.98899	0.98717
22767	0.99123	1.00955	0.98708	0.99083
22772.7	0.99237	1.00619	0.98865	0.98715
22776.9	0.99437	1.00319	0.98814	0.98744
22782	0.99734	0.99964	0.98819	0.9859
22787.5	1.00001	0.99756	0.99005	0.98743
22791.8	1.0018	0.99657	0.9877	0.98603
22797.6	1.00302	0.99588	0.98812	0.98634
22802.8	1.00221	0.99614	0.98795	0.98726
22807	1.00095	0.99714	0.98785	0.98462
22812.3	0.99995	0.99884	0.98794	0.98298
22816.9	0.99983	1.00061	0.98643	0.98438
22823.5	1.00093	1.00283	0.98474	0.9857
22827	1.00198	1.00369	0.98512	0.98232

## Sheet: Figure 3d
	Ni K-edge
Photo energy	Ni foil	NiO	5Ni/TiO2	2Ru5Ni/TiO2
8138.06	0.00174	0.00737	-0.01592	0.0055
8143.09	0.00166	0.00705	-0.01321	0.00566
8148.07	0.00159	0.00653	-0.01242	0.00549
8153.06	0.00144	0.00586	-0.00836	0.00468
8158.1	0.0013	0.00511	-0.00928	0.0049
8163.15	0.00119	0.0038	-0.01184	0.00399
8168.33	0.00103	0.00325	-0.00732	0.00313
8173.01	0.000848982	0.00267	-0.01509	0.00311
8178.09	0.000697231	0.00207	-0.00925	0.00284
8183.14	0.00059383	0.00175	-0.00179	0.00275
8188.09	0.000510324	0.00206	-0.00352	0.00234
8193.04	0.000370408	0.00233	-0.00172	0.00204
8198.11	0.000260567	0.00262	-0.0034	0.002
8203.25	0.0001792	0.00229	-0.00339	0.00131
8208.21	7.77645e-05	0.00144	0.00153	0.00139
8213	-5.10651e-05	0.000681757	0.00376	0.00106
8218.17	-0.000132798	-0.000185582	-2.10108e-05	0.000543287
8223.08	-0.000181909	-0.000743934	-0.00335	0.000260151
8228.05	-0.000305739	-0.000730661	0.00343	-0.00022233
8233.11	-0.000430181	-0.000452317	-0.00282	-0.000670627
8238.1	-0.000454362	-0.000108797	-0.00211	-0.000706085
8243.36	-0.000456789	-5.56444e-05	0.0044	-0.00106
8247.99	-0.000455989	-0.000301055	0.00243	-0.00157
8253.14	-0.000425814	-0.00054991	0.00297	-0.00123
8258.09	-0.000371605	-0.00111	0.000325124	-0.00195
8263.06	-0.000351779	-0.00205	0.0038	-0.00174
8268.09	-0.000318715	-0.0022	0.00047711	-0.00159
8273.13	-0.000200129	-0.00245	0.000950872	-0.00142
8278.32	-8.8122e-05	-0.00267	0.00119	-0.00225
8283	-1.16006e-05	-0.00108	0.000771761	-0.00185
8288.19	0.000166526	-0.00166	-0.00295	-0.00189
8293.08	0.00039141	-0.00102	0.00127	-0.00135
8298.02	0.0006695	-0.00063091	-0.00275	-0.000918675
8303.13	0.00115	-0.000238801	-0.00392	-0.000765189
8308.29	0.00189	-0.000232995	-0.0039	-0.000287228
8313.1	0.00288	0.000433319	0.00126	0.00193
8313.61	0.00302	0.000759215	0.00247	0.00223
8314.06	0.00318	0.000714116	0.00108	0.00162
8314.59	0.00336	0.000683272	0.000583796	0.00219
8315.02	0.00351	0.000842186	-0.00197	0.00234
8315.52	0.00366	0.000815652	-0.000384101	0.00261
8316.01	0.0038	0.000731684	0.00205	0.0023
8316.55	0.00399	0.00069295	0.0017	0.00326
8317.06	0.00421	0.000702496	0.00261	0.00321
8317.53	0.00442	0.000862697	0.00232	0.00326
8317.99	0.00464	0.000940893	-0.00137	0.00405
8318.5	0.00489	0.00106	0.00411	0.0034
8319.06	0.00516	0.00108	0.000234518	0.00364
8319.67	0.00553	0.0013	-0.00244	0.00386
8320.02	0.00577	-0.000230154	0.000949265	0.00451
8320.57	0.00619	-0.00309	-0.000725368	0.00502
8321.02	0.00648	-0.0029	0.000274192	0.00531
8321.52	0.00675	-0.00279	0.000296158	0.00574
8322.02	0.00704	-0.00239	0.000498124	0.00598
8322.52	0.00738	-0.00235	0.0027	0.00667
8323.06	0.00794	-0.00158	0.00187	0.00703
8323.52	0.00847	-0.00174	-0.000353693	0.00781
8324	0.00904	-0.0014	0.000860977	0.00789
8324.52	0.00969	-0.00148	0.00236	0.00888
8325.05	0.01035	-0.000930452	0.00558	0.00991
8325.66	0.01139	-0.000611458	0.00159	0.01011
8326.08	0.01235	-0.000297143	0.00568	0.01161
8326.54	0.01347	0.000256281	0.00489	0.0126
8327.01	0.01443	0.000546328	0.0013	0.01338
8327.5	0.01534	0.000475871	0.00604	0.01503
8328.05	0.01653	0.00102	0.00397	0.01692
8328.55	0.01798	0.00167	0.00967	0.01866
8329.09	0.0207	0.00254	0.01447	0.022
8329.51	0.02354	0.00286	0.01999	0.02436
8329.99	0.02778	0.00339	0.02565	0.03143
8330.51	0.03345	0.00367	0.04243	0.04306
8331.06	0.04173	0.00464	0.05601	0.05636
8331.68	0.0643	0.00647	0.0812	0.07259
8332.1	0.09667	0.00746	0.09628	0.08662
8332.54	0.13743	0.00874	0.11514	0.1059
8333.02	0.16951	0.01024	0.14172	0.13259
8333.53	0.19884	0.01296	0.18128	0.16071
8334.02	0.22643	0.01812	0.19125	0.18067
8334.56	0.25999	0.02783	0.21249	0.1964
8335.03	0.29351	0.03298	0.21373	0.20884
8335.51	0.319	0.03291	0.22079	0.22251
8335.98	0.33554	0.0309	0.23911	0.23677
8336.55	0.3486	0.02874	0.25426	0.25251
8337.09	0.35828	0.02901	0.27139	0.26454
8337.67	0.37108	0.03391	0.2759	0.27542
8338.04	0.38373	0.04014	0.27724	0.28346
8338.54	0.40273	0.05103	0.30494	0.29977
8339.01	0.41695	0.06233	0.32969	0.32275
8339.5	0.42949	0.0744	0.35051	0.35072
8340.03	0.44236	0.09066	0.37428	0.38111
8340.55	0.4567	0.11328	0.39169	0.41089
8341.06	0.47431	0.13813	0.41864	0.44038
8341.51	0.49096	0.16119	0.4472	0.47581
8341.97	0.50874	0.18786	0.49275	0.52742
8342.55	0.53243	0.23207	0.53977	0.58888
8343.11	0.55866	0.29735	0.57648	0.63154
8343.59	0.59028	0.3573	0.60191	0.66537
8344.09	0.63331	0.41482	0.6365	0.70557
8344.54	0.667	0.46127	0.67326	0.75272
8345	0.69277	0.50319	0.72398	0.81834
8345.5	0.71768	0.55328	0.78409	0.89405
8346.03	0.74604	0.63868	0.84534	0.96514
8346.55	0.78102	0.7684	0.88475	1.02229
8347.05	0.82268	0.87799	0.93061	1.07261
8347.52	0.85916	0.9567	0.96699	1.12278
8347.97	0.88449	1.02043	0.98993	1.16644
8348.53	0.90597	1.09487	1.01582	1.1994
8349.09	0.91897	1.1785	1.02803	1.21113
8349.63	0.92683	1.26566	1.02895	1.21727
8350.12	0.92812	1.34456	1.03601	1.2184
8350.52	0.92638	1.41116	1.03765	1.21583
8351.02	0.92357	1.49308	1.0221	1.20453
8351.53	0.92022	1.58153	1.0121	1.18638
8352.04	0.91614	1.65428	0.98812	1.16663
8352.54	0.91078	1.65117	0.97782	1.14867
8353.03	0.90459	1.60938	0.95873	1.13028
8353.51	0.9007	1.56647	0.95121	1.10917
8353.99	0.90037	1.52009	0.93844	1.08653
8354.54	0.90382	1.45519	0.9324	1.06702
8355.12	0.91165	1.35823	0.91697	1.05503
8355.64	0.92489	1.26933	0.91612	1.04638
8356.1	0.94097	1.20506	0.91097	1.0383
8356.52	0.95236	1.16247	0.91425	1.0291
8357	0.96097	1.1292	0.89981	1.01527
8357.51	0.96752	1.0995	0.89404	1.00154
8358.03	0.97235	1.06676	0.89153	0.98916
8358.56	0.97521	1.02719	0.87827	0.97916
8359.06	0.97368	0.99412	0.8751	0.97043
8359.53	0.96879	0.96814	0.8669	0.96118
8360	0.96296	0.94278	0.8609	0.95066
8360.57	0.95645	0.90711	0.85561	0.9423
8361.11	0.95084	0.86197	0.85061	0.93923
8361.52	0.94632	0.83021	0.85048	0.93619
8362.14	0.93964	0.79548	0.8511	0.93303
8362.54	0.93619	0.78168	0.85249	0.93117
8363	0.93314	0.77274	0.8485	0.92839
8363.5	0.9297	0.76815	0.84424	0.92647
8364.02	0.92537	0.77268	0.84055	0.92453
8364.54	0.91938	0.7893	0.84056	0.9224
8365.03	0.91152	0.807	0.84074	0.92066
8365.52	0.90459	0.82354	0.83763	0.91882
8365.99	0.89972	0.83989	0.83243	0.91604
8366.55	0.89583	0.86349	0.8267	0.91371
8367.12	0.8931	0.89276	0.83505	0.912
8367.6	0.8911	0.91259	0.83205	0.90995
8368.07	0.88948	0.92385	0.8298	0.90798
8368.52	0.88851	0.92774	0.83207	0.90561
8368.99	0.88806	0.92608	0.82368	0.90337
8369.51	0.88778	0.92032	0.82163	0.89822
8370.03	0.88779	0.90725	0.82492	0.89595
8370.55	0.8881	0.89101	0.82365	0.89248
8371.05	0.88929	0.88003	0.82207	0.89023
8371.51	0.89156	0.87274	0.8184	0.88863
8371.98	0.89463	0.86693	0.81707	0.88697
8372.55	0.89894	0.8596	0.82248	0.88674
8373.1	0.90418	0.85212	0.82446	0.8868
8373.95	0.9162	0.84034	0.82341	0.88745
8374.97	0.93036	0.82739	0.83635	0.89041
8376.02	0.9419	0.81053	0.84837	0.89726
8377.05	0.95931	0.79595	0.84986	0.90365
8378	0.97751	0.78794	0.86731	0.91577
8379.1	0.99559	0.78316	0.88126	0.92744
8379.95	1.01127	0.78385	0.89116	0.93431
8380.95	1.02367	0.79167	0.8978	0.94411
8382.02	1.02992	0.80771	0.91124	0.95599
8383.07	1.03325	0.82661	0.9194	0.96324
8383.96	1.03041	0.83994	0.9185	0.97002
8385.11	1.02208	0.85694	0.92072	0.97543
8386.33	1.00423	0.87621	0.91996	0.97743
8386.99	0.9946	0.8834	0.91309	0.97854
8388.04	0.98288	0.89371	0.9151	0.98097
8389.08	0.96587	0.90633	0.91282	0.98257
8389.95	0.9519	0.9187	0.9175	0.98473
8391.12	0.938	0.94222	0.91166	0.98819
8392.07	0.92623	0.97296	0.91128	0.98882
8393.02	0.91769	1.00334	0.91203	0.99112
8394.05	0.9127	1.03722	0.91334	0.99375
8395.06	0.90758	1.06758	0.92211	0.99498
8395.98	0.9051	1.08563	0.91972	0.99793
8397.11	0.90529	1.10342	0.92547	1.00044
8398.33	0.90679	1.12306	0.92164	1.00092
8398.99	0.90736	1.13107	0.92969	1.00121
8400.03	0.90769	1.14203	0.92112	1.00098
8401.05	0.90691	1.15104	0.92291	0.99972
8401.99	0.9053	1.15488	0.91803	0.9979
8403.13	0.90395	1.15469	0.9123	0.9957
8404.31	0.9038	1.14217	0.91839	0.99343
8404.99	0.90461	1.1315	0.91898	0.9917
8406.05	0.90658	1.1106	0.92169	0.98962
8407.05	0.9103	1.08813	0.92027	0.98932
8407.99	0.91546	1.07213	0.92125	0.98832
8409.12	0.92101	1.05377	0.92253	0.98683
8410.38	0.92681	1.02521	0.92387	0.98406
8411	0.92901	1.0129	0.91676	0.98354
8412	0.93159	0.99379	0.92696	0.98173
8413.05	0.93517	0.97422	0.92798	0.98033
8414	0.94008	0.96204	0.92472	0.97989
8415.09	0.9463	0.94982	0.92549	0.98011
8416.34	0.95591	0.93032	0.92971	0.97996
8416.99	0.96069	0.92122	0.93196	0.98015
8418.03	0.96617	0.908	0.93653	0.98212
8419.08	0.97256	0.89599	0.93727	0.98235
8420.01	0.97931	0.88984	0.94081	0.98345
8421.07	0.98591	0.88508	0.94221	0.98518
8421.95	0.99178	0.88019	0.9502	0.98565
8423.02	1.00033	0.87761	0.95216	0.98769
8423.99	1.00612	0.87778	0.9552	0.99062
8425.08	1.0142	0.88089	0.95524	0.99348
8426.02	1.02376	0.88517	0.9671	0.9962
8427.06	1.03303	0.89074	0.97511	0.99973
8428.34	1.04442	0.90255	0.97452	1.00183
8429.03	1.04985	0.90935	0.97414	1.00214
8430	1.05492	0.91905	0.97718	1.00401
8431.09	1.05937	0.9309	0.98059	1.00501
8432.03	1.06224	0.93738	0.98019	1.00537
8433.02	1.06237	0.94259	0.98168	1.00513
8434.32	1.05877	0.94787	0.9771	1.00256
8435.04	1.05495	0.94953	0.97971	1.00203
8436.02	1.05035	0.95086	0.97234	1.00064
8437.06	1.04453	0.95229	0.97084	0.99795
8438.04	1.03576	0.95382	0.96836	0.99535
8439	1.02732	0.95544	0.96417	0.99185
8440.24	1.01678	0.95776	0.96263	0.98986
8441.04	1.00859	0.95974	0.96161	0.98833
8442.01	1.00132	0.96292	0.9577	0.98572
8443.07	0.99435	0.96802	0.95117	0.98298
8444.05	0.98503	0.97365	0.95139	0.98154
8444.98	0.97767	0.97909	0.94916	0.97882
8446.14	0.97113	0.98908	0.95045	0.97794
8447.13	0.96577	1.00031	0.94502	0.97635
8447.99	0.96239	1.00994	0.95397	0.97467
8449.05	0.95915	1.02196	0.94222	0.9728
8450.06	0.95315	1.03047	0.9378	0.97068
8450.97	0.94626	1.03538	0.93162	0.96728
8452.1	0.93821	1.03937	0.9354	0.96346
8452.96	0.92965	1.04056	0.92894	0.96131
8453.95	0.92178	1.0391	0.92303	0.95869
8455.04	0.91586	1.03482	0.91982	0.95511
8456.05	0.90826	1.02945	0.91154	0.95311
8456.96	0.90215	1.02464	0.91163	0.95123
8458.15	0.89773	1.01612	0.91479	0.95064
8459.28	0.89526	1.00338	0.91182	0.95027
8459.98	0.89507	0.99559	0.91503	0.95166
8461.03	0.89594	0.98266	0.91387	0.95246
8462.06	0.89817	0.96912	0.91187	0.95235
8463	0.90193	0.95967	0.91676	0.95644
8464.12	0.90723	0.94842	0.92258	0.95926
8465.33	0.91533	0.93287	0.92757	0.96148
8465.96	0.91947	0.92644	0.92577	0.96374
8467.01	0.92485	0.91684	0.93714	0.96876
8468.04	0.93176	0.90957	0.94422	0.97184
8469	0.93959	0.90729	0.94978	0.97529
8470.08	0.94712	0.9076	0.95092	0.98011
8471.12	0.95448	0.91225	0.95761	0.98238
8472.06	0.96032	0.92017	0.9635	0.98525
8473.01	0.9641	0.93053	0.95841	0.98811
8474.08	0.96789	0.947	0.96623	0.99052
8475.01	0.97064	0.95914	0.96622	0.99206
8476.04	0.9719	0.97162	0.97603	0.99414
8477.33	0.97157	0.99207	0.96939	0.99462
8478.05	0.97078	1.00239	0.97296	0.99504
8479.01	0.96983	1.01395	0.971	0.99714
8480.06	0.96874	1.02468	0.96644	0.99724
8481.04	0.9674	1.02982	0.97535	0.99821
8481.98	0.96717	1.03253	0.97478	0.9991
8483.21	0.96917	1.03251	0.97838	1.00112
8485.03	0.97772	1.02554	0.98731	1.00521
8487.05	0.99381	1.01358	0.99599	1.0133
8489.26	1.02042	1.00312	1.01091	1.02315
8491.08	1.04364	0.99603	1.01319	1.03
8493.09	1.06104	0.99641	1.0306	1.03635
8495.1	1.07451	1.00144	1.03898	1.0405
8497.01	1.08195	1.01107	1.04524	1.04185
8499.1	1.08568	1.02059	1.04417	1.04212
8501.12	1.08688	1.02902	1.04139	1.0406
8503.3	1.08343	1.03846	1.03606	1.03638
8505.12	1.07886	1.04321	1.03194	1.03099
8507.04	1.06665	1.04496	1.02165	1.02281
8509.01	1.04892	1.04302	1.01098	1.01604
8511.08	1.03271	1.03765	1.00153	1.00647
8512.97	1.00862	1.03048	0.98904	0.99283
8515.41	0.97702	1.019	0.96009	0.98546
8517.02	0.9602	1.01361	0.97279	0.9765
8519	0.93355	1.0046	0.97172	0.96644
8521.41	0.91121	0.97521	0.93927	0.9582
8522.98	0.90276	0.95922	0.94182	0.95362
8525.01	0.89691	0.94281	0.93751	0.95283
8527.27	0.90178	0.92466	0.93893	0.95511
8529	0.90961	0.90624	0.94588	0.959
8531.03	0.92468	0.89794	0.95484	0.96543
8533.1	0.94153	0.90077	0.9656	0.9718
8535.02	0.95657	0.91083	0.97123	0.97877
8537.04	0.97075	0.92791	0.9839	0.98396
8539.23	0.98383	0.94674	0.98835	0.99007
8541.04	0.99243	0.9669	0.99082	0.9937
8543.06	0.9981	0.98659	0.99846	0.99638
8545.25	1.00083	1.00305	1.00208	0.99934
8547.12	1.00078	1.01719	0.9969	0.99995
8549.1	1.00002	1.02733	1.00248	0.99988
8551.13	0.99809	1.03345	1.00472	1.00026
8553.25	0.99571	1.03732	1.00498	1.00064
8555.12	0.99426	1.03776	1.00317	1.00148
8557.03	0.99077	1.03635	1.00305	0.99972
8559.38	0.98577	1.0328	0.99986	0.99887
8561.06	0.98316	1.02991	1.00107	0.99923
8563.01	0.98056	1.02661	0.99932	0.99893
8565.43	0.98314	1.02183	1.00425	1.00094
8567	0.98701	1.01882	1.00008	1.00389
8569	0.9977	1.01519	1.00496	1.01028
8571.34	1.01244	1.01333	1.01071	1.01538
8572.99	1.02166	1.01555	1.01476	1.01762
8575.02	1.03311	1.02605	1.01974	1.02132
8577.09	1.04169	1.02585	1.04571	1.02167
8579	1.04785	1.01929	1.03689	1.02244
8581.05	1.05243	1.01724	1.0357	1.02369
8583.23	1.05482	1.01603	1.03358	1.02439
8586.06	1.05457	0.99968	1.03865	1.02239
8589.19	1.04705	0.99486	1.03345	1.0197
8592.06	1.03536	0.9954	1.02676	1.01393
8595.06	1.01784	0.99805	1.01361	1.0069
8598.19	0.99949	0.99901	1.00575	1.00075
8600.98	0.9849	0.99648	0.99552	0.99437
8604.27	0.97205	0.9897	0.98917	0.99
8606.99	0.96624	0.98363	0.98915	0.98726
8610.25	0.96424	0.97848	0.98766	0.98571
8613	0.96559	0.97684	0.98953	0.98592
8616.22	0.96797	0.97905	0.99702	0.98768
8619.09	0.96961	0.98901	0.99675	0.99363
8622.1	0.971	1.06346	0.99259	0.99285
8625.09	0.97202	1.00736	0.98846	0.98572
8628.14	0.97322	0.98857	0.98811	0.98692
8631.09	0.97522	0.99751	0.98785	0.98829
8634.19	0.9792	1.00549	0.98978	0.99048
8637.05	0.98379	1.01186	0.99386	0.99235
8640.19	0.98979	1.01636	1.00042	0.99395
8643.06	0.99471	1.01853	1.00291	0.99629
8646.06	0.99917	1.01968	1.0077	0.99777
8649.22	1.00285	1.0198	1.00749	0.9995
8651.98	1.00549	1.01862	1.00752	1.00156
8655.28	1.00877	1.01404	1.01202	1.00231
8657.97	1.01163	1.00742	1.01528	1.00305
8661.08	1.01574	1.00105	1.0117	1.00567
8664.08	1.01993	1.00099	1.02188	1.00776
8667.08	1.0246	0.99924	1.03185	1.01251
8670.1	1.02774	0.99673	1.02079	1.01475
8673.13	1.02817	0.99629	1.00928	1.01095
8676.08	1.02651	0.98955	1.02103	1.00948
8679.2	1.02202	0.98571	1.01904	1.0071
8682.03	1.01734	0.98664	1.01252	1.00579
8685.17	1.01056	0.98729	1.00975	1.0043
8688.13	1.00465	0.98628	1.01219	1.00271
8690.99	1.0003	0.98527	0.99995	1.00186
8694.27	0.99789	0.9849	1.00345	1.00137
8697	0.99802	0.98654	0.99826	1.00003
8700.05	0.99945	0.99046	1.00611	0.99989
8703.05	1.00081	0.99517	1.0023	1.0001
8706.18	1.00032	0.9997	1.00667	0.99993
8709.09	0.99824	1.00348	1.00013	0.99796
8712.28	0.99311	1.00759	0.99562	0.99663
8715.09	0.98873	1.01158	0.99707	0.99462
8718.18	0.98509	1.01628	0.9917	0.99375
8721.02	0.98449	1.02709	0.98893	0.99386
8724.11	0.98545	1.03385	0.9905	0.99483
8727.18	0.98642	1.02943	0.99217	0.99711
8729.97	0.98723	1.02777	0.99369	0.99677
8733.29	0.98856	1.01606	1.00081	0.99484
8735.97	0.99001	1.00629	0.99482	0.99495
8739.1	0.99192	1.00153	0.99545	0.99543
8742.1	0.99395	0.99596	0.99167	0.99618
8745.14	0.99623	0.98964	0.99548	0.99753
8748.12	0.99847	0.98444	0.99542	0.99821
8751.35	1.001	0.98117	0.99898	0.99948
8754.05	1.00306	0.9807	0.99775	1.00068
8757.16	1.00535	0.98271	0.99535	1.00171
8760.13	1.00738	0.98642	1.00248	1.00158
8763.01	1.00923	0.99024	1.00329	1.00262
8766.28	1.01123	0.99407	1.00441	1.00385
8768.99	1.01281	0.99621	1.00543	1.00383
8772.25	1.01452	0.99685	1.00773	1.00563
8775.1	1.0155	0.99618	1.00106	1.00583
8778.21	1.01606	0.99519	1.00534	1.00612
8781.13	1.01602	0.99454	1.0023	1.00557
8784.23	1.01466	0.99417	1.0008	1.00551
8787.08	1.01266	0.99383	1.00379	1.00453
8790.18	1.00991	0.99356	1.00316	1.00343
8793.12	1.00696	0.99332	0.99978	1.00221
8795.97	1.00464	0.99356	0.99697	1.00077
8799.31	1.00278	0.99448	0.99847	1.00117
8802.01	1.00177	0.99588	0.99877	1.00017
8805.19	1.00133	0.99747	0.99451	1.00002
8808.11	1.00171	0.99868	0.9971	1.00114
8811.17	1.00236	0.99984	0.99618	1.00078
8814.08	1.00299	1.00122	0.99372	1.00047
8817.22	1.00357	1.00375	0.99552	1.00071
8820.08	1.0038	1.00581	0.99102	1.00076
8822.99	1.00338	1.0076	0.99849	1.0007
8826.27	1.00234	1.00888	0.9969	0.99994
8828.98	1.00118	1.00842	0.99689	0.99923
8832.25	0.9992	1.00713	0.99031	0.99843
8835.08	0.99814	1.00568	1.00035	0.99838
8839.08	0.99722	1.00404	0.98751	0.99748
8843.01	0.99666	1.00287	0.99482	0.99737
8847.19	0.99609	1.00168	0.99268	0.99662
8851.27	0.99531	1.00016	0.98736	0.9967
8855.11	0.99501	0.99858	0.98662	0.9973
8859.11	0.99518	0.99702	0.99124	0.99648
8862.91	0.99574	0.9956	0.99573	0.99744
8867.14	0.997	0.9947	0.99271	0.99765
8871.29	0.99875	0.99472	0.99151	0.99846
8875.13	1.00056	0.99541	0.9923	0.99989
8879.15	1.00265	0.99607	0.99867	1.00003
8882.91	1.00488	0.99583	0.99635	1.00164
8887.06	1.00739	0.99519	0.997	1.00237
8891.21	1.00964	0.99453	0.99499	1.00329
8895.08	1.01096	0.9942	0.99825	1.00455
8899.14	1.01128	0.99482	1.00399	1.00361
8903.04	1.0104	0.9963	1.00247	1.00396
8907.08	1.00857	0.99883	1.00266	1.00224
8911.01	1.00609	1.00352	0.99919	1.00253
8915.19	1.0038	1.01148	0.99421	0.99987
8919.09	1.00208	1.00732	1.0106	1.0009
8923.11	1.00104	1.00946	0.99256	0.99962
8927.11	1.00043	1.00665	1.00147	0.99986
8930.93	0.99994	1.00493	0.99841	0.99935
8935.13	0.99958	1.00306	0.9846	0.99986
8940.16	0.99945	1.00362	0.99247	0.99919
8944.94	0.99927	0.9973	0.99441	0.9995
8950.25	0.99886	0.99813	0.99632	0.99906
8955.07	0.99847	0.99982	0.99393	0.99907
8959.96	0.99795	0.99946	0.99647	0.99864
8965	0.99722	0.99815	1.0007	0.99863
8970.07	0.9963	0.99688	0.99309	0.99783
8975.2	0.99554	0.99625	0.99403	0.99734
8979.99	0.99496	0.99648	1.00094	0.99811
8985.31	0.99467	0.99709	1.00361	0.99749
8990.02	0.99471	0.99789	1.00259	0.99777
8995.23	0.99491	0.99904	1.00876	0.99973
9000.02	0.9951	1.00131	1.01101	0.99918
9005.08	0.99531	0.99864	1.01247	0.99896
9010.11	0.99576	0.99873	1.01195	1.00066
9014.93	0.99628	1.00014	1.00884	1.00123
9020.25	0.99676	1.00492	1.01007	1.00017
9025.05	0.99694	1.00257	1.00727	1.00079
9030.28	0.99677	1.00718	1.01038	1.00027
9035.01	0.99634	1.00009	1.01314	0.99973
9040.1	0.99583	0.99949	1.01563	1.00051
9045.11	0.99535	0.99975	1.01268	0.99992
9049.9	0.99456	0.99616	1.01086	0.99945
9055.27	0.99353	0.99562	1.01447	0.99815
9060.02	0.99269	0.99594	1.01423	0.99888
9065.33	0.99171	0.99767	1.01362	0.9979
9070.04	0.99097	0.99558	1.01728	0.99747
9075.08	0.99029	0.99563	1.01776	0.99751
9080.17	0.98961	0.99582	1.01531	0.99674
9084.93	0.98875	0.99496	1.00884	0.99627
9090.16	0.98781	0.99427	1.01666	0.99535
9095.1	0.98715	0.99434	1.01909	0.99537
9100.13	0.98636	0.9917	1.01543	0.99467
9105.19	0.98555	0.99087	1.0145	0.99467
9110.02	0.98477	0.99121	1.01976	0.99374
9115.23	0.98387	0.99254	1.01635	0.99396
9119.99	0.98303	0.98962	1.01092	0.99431
9125.05	0.98218	0.98936	1.00857	0.99358
9130.17	0.98152	0.98939	1.01197	0.99359
