# Supplementary material for: CO-tolerant RuNi/TiO2 catalyst for the storage and purification of crude hydrogen
Source: Nat Commun. 2022 Jul 29;13:4404. doi: 10.1038/s41467-022-32100-x (PMC9338308; doi:10.1038/s41467-022-32100-x)
Supplement: Supplementary file 3 — Source Data [file 41467_2022_32100_MOESM3_ESM.zip › Source Data Fig Supporting information.xlsx]

## Sheet: Figure S2
	MCH Yield
	140 ℃	deviation	170 ℃	deviation	200 ℃	deviation
2Ru/TiO\-(2)	0.84	0.1	2.58	0.2	1.1	0.1
2Ru5Ni/TiO\-(2)	18.3	0.5	58.1	1	36	1
5Ni/TiO\-(2)	0.84	0.1	7.1	0.5	3.92	0.2
5Ru/Al\-(2)O\-(3)	0.1	0	0.7	0.1	5.97	0.3
5Pd/C	1.4	0.1	3.6	0.3	8.7	0.4
5Pt/C	0.1	0	0.1	0	0.1	0

## Sheet: Figure S4a
		MCH yield
	Temperature	cycle1	cycle2
	100	0.03539	0
	120	1.05036	0.04665
	140	11.3258	0.97324
	150	23.9479	11.7032
	160	42.7555	25.5624
	170	56.132	44.6877
	180	56	55.306
	190	51.8459	55.9555
	200	47	49.2508
	210	38	37.6614
	220	25.1714	25.2773

## Sheet: Figure S4b
	CO conversion
Temperature	cycle1	cycle2
100	2.5786	0
120	7.86049	1.99173
140	25.859	7.76165
150	44.5402	27.9894
160	71.4125	46.2734
170	93.1742	76.1096
180	100	89.1368
190	100	100
200	100	100
210	100	100
220	100	100

## Sheet: Figure S4c
	MCH yield
Temperature	cycle1	cycle2	cycle3	cycle4
50	98.2863	92.0684	86.6864	82.3322
80	99.1478	94.8505	92.8884	92.8884
100	99.4098	89.0461	89.956	85.4686
120	93.6864	78.1944	69.4798	64.181
140	52.1537	44.6356	35.8304	33.4636
150	30.7766	29.2816	23.4446	22.1656
160	19.3364	19.4766	15.7601	15.0348
170	12.2153	13.4941	10.5834	10.3782
180	7.96313	9.13514	7.41682	7.37904
190	5.31685	6.28511	5.26394	5.34598
200	3.79277	4.37986	3.75851	3.94825
210	2.66203	3.69698	2.71578	2.90025
220	1.83078	2.05407	1.95531	2.09692

## Sheet: Figure S5
	MCH yield
Temperature(℃)	2Ru/TiO2	2Ru0.5Ni/TiO2	2Ru2Ni/TiO2	2Ru5Ni/TiO2	2Ru8Ni/TiO2
100	99.4098	75.9022	31.2542	18.3344	28
120	93.6864	75.7942	60.8749	63.2651	58.5
140	52.1537	69.7193	80.9811	90.1734	82.2
150	30.7766	63.9236	83.4426	92.3734	89.8
160	19.3364	58.2563	81.9404	91.1993	88.2
170	12.2153	51.8086	76.9459	87.0121	84.2
180	7.96313	44.6739	69.0252	78.6566	79.4
190	5.31685	35.8849	58.279	64.7254	72.8
200	3.79277	25.818	45.0614	47.7381	61.4
210	2.66203	16.494	30.859	30.8097	43.5
220	1.83078	10.8076	18.9743	18.7062	28.2

## Sheet: Figure S6
		CO conversion
Temperature(℃)	5Ni/TiO2	2Ru/TiO2	2Ru0.5Ni/TiO2	2Ru2Ni/TiO2	2Ru5Ni/TiO2	2Ru8Ni/TiO2
100	0	8.52878	2.12218	0	3.15776	6.31624
120	1.03604	24.1323	7.70175	8.87123	11.3942	15.7303
140	3.96396	60.2993	18.9758	29.8761	40.4706	44.5775
150	7.97491	80.1047	31.4914	46.8856	62.718	67.3302
160	13.9189	93.1405	46.2979	71.232	83.3807	85.6497
170	22	96.8996	64.1864	88.7216	93.832	95.2939
180	31.7029	100	79.5279	94.1723	96.8127	100
190	46.4096	100	85.1033	97.9715	100	100
200	57.8378	100	87.4445	100	100	100
210	68.0328	100	90.9604	100	100	100
220	77.5045	100	92.1684	100	100	100

## Sheet: Figure S7
Time/h	MCH Yield	CO conversion
0.5	34.9369	100
1	26.7035	100
1.5	27.4278	100
2	33.4738	100
2.5	28.9954	100
3	27.0369	100
3.5	34.5705	100
4	29.4239	100
4.5	25.748	100
5	34.3152	100
5.5	32.1259	100
6	30.7726	100
6.5	36.6859	100
7	23.9528	100
7.5	29.2202	100
8	25.2558	100

## Sheet: Figure S8
	conversion
Time/h	benzene	toluene	p-xylene
0.33333	70.48	52.9	50.5
0.5	70.3	53.4	50.8
0.66667	70.4	52.4	51
0.83333	70.5	53	50.7
1	70.6	53.1	50.7
1.16667	70.2	52.9	50.4
1.33333	70.3	52.9	50.4
1.5	70.1	52.9	50.3
1.66667	69.7	53.1	50.2
1.83333	69.9	52.7	50.2
2	69.9	52.6	50.2
2.16667	70	52.2	49.9
2.33333	69.7	52.6	49.8
2.5	69.8	52.5	49.8
2.66667	69.8	52.4	49.3
2.83333	69.8	51.7	49.4
3	70.5	51.5	49.5
3.16667	70.7	52.1	49.4
3.33333	70.6	51.1	49.1
3.5	70.6	51.9	49
3.66667	70.6	52.2	48.5
3.83333	70	51	49.4
4	70.7	51.9	48.4
4.16667	70.7	52	48.4
4.33333	71.2	51.8	48.1
4.5	70.9	51.7	48
4.66667	70.3	50.5	47.7
4.83333	71.2	50.4	47.5
5	71	51.2	47.3
5.16667	70.4	51.3	47.2
5.33333	70.8	50.9	47.1
5.5	70.98	50.7	47.2
5.66667	71.2	51.4	47
5.83333	70.9	51.2	46.8
6	71.4	51.2	46.6
6.16667	70.3	50.8	46.2
6.33333	71.1	50.5	46.4
6.5	70.5	50.5	46.1
6.66667	70.7	50.7	46.1
6.83333	70.7	50.4	46
7	70.6	50	46
7.16667	70.5	50.7	46
7.33333	70.7	49.8	45.7
7.5	70.6	50.5	45.8
7.66667	71	50.4	45.7
7.83333	70.8	49.8	45.5
8	70.6	50	45.4
8.16667	70.7	49.6	45.2
8.33333	70.8	49.6	45.2

## Sheet: Figure S9
Temperature/ ℃	MCH Yield	CO conversion	CO2 conversion
100	0.3	4	0
120	0.4	11	0
130	0.9	14.1	0
140	2.1	20.7	0
150	7.3	37.1	0
160	18.98	61.3	0
170	38	87.5	0
180	48.3	100	0
190	41.87	100	0
200	29.97	100	0
210	18.94	100	0
220	11.13	100	0

## Sheet: Figure S20
2θ	5Ni/TiO2	2Ru8Ni/TiO2	2Ru5Ni/TiO2-24h	2Ru5Ni/TiO2	2Ru2Ni/TiO2	2Ru0.5Ni/TiO2	2Ru/TiO2
5.00657	14180	12215	2105.02	10142	8118.02	6097.02	2165.02
5.01957	14189.9	12224.9	2144.62	10236.1	8064.55	6157.41	2161.06
5.03257	14183.2	12215.2	2130.31	10179.2	8116.95	6094.3	2146.31
5.04557	14184.9	12199.4	2169.72	10082.9	8163.54	6215.19	2159.52
5.05857	14101.5	12192.3	2115.32	10275	8113.16	6260.31	2196.51
5.07157	14175.9	12222.4	2031.28	10134.8	8092.96	6124.21	2147.65
5.08457	14179.1	12220.3	2228.28	10151.5	8110.83	6125.48	2168.53
5.09757	14127.8	12205.1	2156.34	10192.1	8161.34	6121.36	2114.18
5.11057	14152.5	12181.8	2129.68	10116.7	8196.23	6228.65	2197.4
5.12357	14183.2	12285.7	2194.5	10175.6	8093.38	6181.55	2190.44
5.13657	14180.6	12267.2	2163.18	10261.3	8038.88	6095.85	2168.3
5.14957	14237	12257.8	2153.67	10164	8160.52	6133.34	2156.22
5.16257	14105.7	12233.2	2182.97	10162.5	8135.49	6089.68	2088.06
5.17557	14207.1	12151.5	2186.07	10215.3	8106.42	6182.23	2148.62
5.18857	14164.7	12202.9	2100.77	10155	8135.74	6085.94	2151.27
5.20157	14162.7	12161.9	2060.63	10140.6	8230.39	6126.75	2135.55
5.21457	14117.7	12195.9	2095.55	10066	8154.32	6139.54	2199.47
5.22757	14150.6	12312.1	2109.67	10098.6	8073	6070.18	2226.15
5.24057	14238.6	12303.5	2164.33	10069.3	8068.15	6037.87	2186.22
5.25357	14135.1	12237.8	2120.84	10098.3	8109.78	6080.27	2120.21
5.26657	14108.6	12166.3	2081.56	10097.4	8109.4	6062.16	2166.33
5.27957	14145.4	12252.6	2104.31	10112.4	8046.85	6157.93	2135.1
5.29257	14212.9	12244.6	2089.35	10103.7	8043.52	6102.93	2098.78
5.30557	14225.8	12228.8	2105.32	10084.5	8097.87	6145.54	2122.04
5.31857	14135.1	12256.7	2101.35	10062.5	8081.02	6110.16	2175.97
5.33157	14189	12282.6	2113.81	10094.6	8093.57	6058.43	2189.26
5.34457	14132.9	12276.1	2077.46	10133	8089.89	6070.02	2212.76
5.35757	14150.1	12185.6	2078.39	10104.7	8116.76	6105.1	2130.23
5.37057	14105.6	12185	2095.49	10087.3	8118.55	6158.27	2136.66
5.38357	14069.9	12208.4	2120.67	10129.5	8097.21	6075.3	2116.4
5.39657	14157	12277.6	2150.79	10096.4	8098.44	6055.38	2128
5.40957	14150.3	12210.2	2157.25	10104.1	8133.87	6098.64	2131.4
5.42257	14120.5	12120.9	2137.59	10077.4	8018.34	6156.33	2173.74
5.43557	14150.9	12230.8	2104.73	10106	8009.73	6177.28	2139.11
5.44857	14123	12237.4	2120.18	10056.8	8018.45	6195.91	2096.77
5.46157	14139.2	12168.2	2131.4	10046.1	8008.71	6186.09	2083.14
5.47457	14165.2	12190.7	2110.09	10066.4	8035.66	6172.8	2148.15
5.48757	14193.3	12193.5	2019.27	10109.3	8084.56	6161.52	2159.43
5.50057	14173.1	12142.3	2045.2	10136.3	8131.97	6143.48	2147.68
5.51357	14142.2	12140.5	2109.24	10097.3	8142.27	6107.82	2176.99
5.52657	14155.9	12154.6	2119	10084.9	8086.75	6090.62	2219.35
5.53957	14179.1	12223.8	2083.2	10120.7	8072.59	6116.52	2257.37
5.55257	14184.8	12204.5	2061.18	10149.5	8099.43	6098.44	2195.61
5.56557	14142.7	12151.2	2057.93	10127.1	8134.74	6049.43	2121.44
5.57857	14131.2	12197.2	2099.52	10099.9	8099.93	6089.48	2088.42
5.59157	14103.4	12196.7	2068.15	10122	8050.27	6059.85	2111.65
5.60457	14100.5	12144.4	2099.81	10141.9	8002.7	6065.24	2150.17
5.61757	14124.3	12126.5	2142.73	10057.8	8030.45	6135.49	2159.68
5.63057	14167.5	12146.4	2061.9	10034.2	8064.51	6140.03	2183.93
5.64357	14124.8	12153.2	2075.24	10116.5	8014.16	6115.06	2167.02
5.65657	14106	12148.1	2115.36	10077.4	7992.58	6092.97	2160.74
5.66957	14144.3	12197	2097.98	10079.6	8036.58	6063.3	2150.98
5.68257	14137	12220.2	2105.37	10120.7	8032.84	6061.28	2086.84
5.69557	14100.3	12186.1	2052.57	10078.1	7973.35	6095.84	2040.5
5.70857	14079.1	12147.5	2040.54	10069.8	8005.61	6056.49	2019.01
5.72157	14080.2	12099.8	2101.83	10042.8	8034.94	6041.53	2063.08
5.73457	14026.9	12123.3	2115.12	10059.6	8024.01	6090.57	2069.8
5.74757	14064.7	12196.1	2092.96	10066.2	8027.51	6061.56	2070.66
5.76057	14122.3	12197.4	2051.46	10005.2	8020.11	6102.26	2113.83
5.77357	14140.7	12178.9	2063.99	10043.1	8036.7	6184.92	2075.23
5.78657	14123.6	12179.5	2093.68	10083.1	8040.39	6139.52	2124.89
5.79957	14070	12147	2081.62	10061.5	8107.75	6082.67	2124.22
5.81257	14092.7	12136.8	2021.25	10074.6	8061.05	6056.48	2066.42
5.82557	14161.6	12161.2	2040.06	10128.8	7970.56	6040.95	2143.93
5.83857	14178.1	12164	2058.69	10111.3	7999.83	6023.17	2118.43
5.85157	14098.9	12185.9	2091.44	10058.5	7992.59	6039.88	2032.9
5.86457	14058.1	12179.2	2121.95	10090.9	8034.86	6024.64	2050.72
5.87757	14042.8	12114	2108.52	10041.7	8007.12	6049.4	2034.12
5.89057	14077.9	12099.3	2049.34	10042.2	8036.43	6073.1	2108
5.90357	14082	12101.1	2038.65	10005.1	8033.42	6062.47	2165.57
5.91657	14086.3	12183.1	2050.53	10039.2	8052.66	6003.96	2112.3
5.92957	14080.6	12202.9	2112.59	10062.3	8053.59	6012.68	2092.88
5.94257	14050.6	12140.9	2113.88	10037	8062.88	6062.58	2084.44
5.95557	14088.7	12123.2	2073.11	10042.2	8037.14	6116.27	2088.21
5.96857	14098.4	12067.3	2110.35	10108.2	8057.9	6126.65	2089.81
5.98157	13989.8	12131.8	2148.74	10018.2	8084.95	5984.32	2102.25
5.99457	14085.8	12135.3	2091.13	10070.6	8037.87	5963.69	2110.38
6.00757	14168.3	12119.1	2033.93	10046.1	8016.66	5991.94	2057.7
6.02057	14123.9	12125.4	2057.8	10027.9	8014.36	6047.56	2124.54
6.03357	14093.4	12150.7	2037.8	10038.5	8020.26	6065	2183.64
6.04657	14155.8	12095.2	2053.44	10084.3	7984.94	5998.08	2139.08
6.05957	14058.9	12137.7	2015.42	10014.8	8036.83	6012.49	2218.13
6.07257	14078	12186.6	2057.27	10028.3	8073.47	6058.77	2176.87
6.08557	14113	12141.7	2063.11	10102.6	8059.53	6131	2101.41
6.09857	14192.2	12181.5	2096.02	10066.7	8043.7	6055.02	2113
6.11157	14065.5	12251.8	2064.81	10010.5	7927.95	5999.86	2172.99
6.12457	14033.5	12150.5	2156.77	10029.7	7946.36	5997.99	2122.1
6.13757	14079.7	12113.7	2093.99	10126.1	8017.86	6008.84	2127.84
6.15057	14068.2	12192.9	2039.22	10122.3	7980.46	6110.88	2048.02
6.16357	14122.9	12182.2	2049.17	10130.6	7985.64	6074.6	2035.03
6.17657	14052.1	12162.8	2009.94	10067	7949.51	6002.03	2097.64
6.18957	14041.7	12240.4	2053.44	10057	7981.19	5929.83	2166.66
6.20257	14091.9	12196.9	2078.63	9965.41	7929.72	5958.72	2057.79
6.21557	14055	12090.2	2100.07	9990.37	7962.8	5989.1	2029.96
6.22857	14012.9	12081.9	2021.6	10108.4	8020.01	6017.71	2103.02
6.24157	14083.3	12096	1913.16	10018.5	8009.06	6050.08	2118.68
6.25457	14119.3	12127.5	2045.92	10059.3	8054.27	5970.63	2142.12
6.26757	14100.9	12116.6	2020.86	10046.5	7962.39	6002.49	2063.26
6.28057	13996.9	12082.1	1943.37	10108.2	8047.61	5988.72	2045.84
6.29357	14067.5	12158.6	2064.12	10082.9	8000.77	5981.1	2112.45
6.30657	14094.1	12081.7	2069.43	10075.9	7987.92	5986.73	2080.97
6.31957	14100	12163.8	1995.18	9930.33	8103.76	6077.82	2075.03
6.33257	14126.7	12155.1	2146.17	10098	7993.37	6053.32	2032.53
6.34557	14009.7	12132.5	2113.79	10071.7	7931.38	5917.07	1994.85
6.35857	13976.9	12093.2	1999.68	10060.3	7997.71	5918.78	2075.26
6.37157	14160.9	12124.6	2059.25	10021.7	7926.24	5896.98	2056.94
6.38457	14105.5	12131.7	1969.09	10041.8	7983.7	5999.37	2044.64
6.39757	14070.1	12181.7	2010.93	10025.2	7925.09	6026.6	2045.89
6.41057	14094	12071.8	1987.09	10059.3	8036.14	6010.38	2050.66
6.42357	14039.9	12081.3	2052.91	10057.3	7968.71	5975.88	2131.76
6.43657	14082.3	12056.7	2011.77	10096.1	8000.17	6032.98	2185.35
6.44957	14016	12020.8	2048.35	10069.5	7998.62	6042.61	2094.76
6.46257	14060.4	12105	2022.8	9967.37	7978.46	6050.12	2054.69
6.47557	14112.7	12150.3	1953.98	9940.95	7910.98	6053.65	2058.92
6.48857	14078.1	12126.3	1990.12	9976.3	7981.01	6010.5	2039.96
6.50157	14108.1	12093.7	1983.27	10006.9	8002.46	6005.73	2093.7
6.51457	14091.1	12049.1	1991.2	10082.3	8002.32	6016.2	2129.33
6.52757	14084.5	12083.1	1972.04	10053.1	7988.59	6018.85	2091.22
6.54057	14113.9	12110.1	2024.4	10054.1	8025.82	5985.85	2063.11
6.55357	14111.7	12097.6	2027.75	10006	8049.5	5973.21	2024.53
6.56657	14116.5	12124.8	1999.31	9957.79	7962.37	6035.14	2020.25
6.57957	14171.6	12137.6	1969.83	9953.81	7989.78	5974.07	2013.02
6.59257	14087.1	12108.2	1966.38	10020.5	7989.38	5938.44	1999.96
6.60557	14034.5	11990.9	2024.7	10137	7959.51	6021.33	2059.38
6.61857	13962.3	12050	2100.97	10104.9	8059.69	6058.25	2023.07
6.63157	14073.7	12020	2026.33	10079.4	8009.21	5955.66	2004.74
6.64457	14131.5	12139.2	1968.52	9996.04	7936.53	5915.27	2090.99
6.65757	14026	12128	1968.63	10046	7953.57	5952.97	2069.7
6.67057	13990.7	12063.5	2044.28	10030.7	7946.04	5979.42	2003.84
6.68357	14022.9	12144.9	2026.3	10019.3	7946.86	5982.5	2056.5
6.69657	14035.7	12134.7	2016.83	10033.8	7942.2	5945.09	1990.99
6.70957	14052.8	12061.1	2001.81	10003.3	7981.03	5988.83	1993.62
6.72257	14095.9	12033.2	2000.92	9994.23	7947.94	5979.5	2056.57
6.73557	14057.6	12072.5	1991.09	9993.61	7980.8	5985.1	2076.33
6.74857	14066.1	12038.3	1968.18	9980.55	8014.31	6017.74	2069.91
6.76157	14071.1	12057.6	1943.5	9965.77	7959.89	5995.33	2067.01
6.77457	14077.4	12103.1	1925.26	10014.4	7894.88	5925.32	2010.42
6.78757	14090.4	12157.9	1991.77	10035.3	7917.66	5939.3	2049.84
6.80057	14029	12120.8	1992.91	10002	7954.89	5988.87	2079.55
6.81357	14054.3	12112.9	2036.37	9994.25	7957.97	5994.63	2051.59
6.82657	14086.9	12125.7	2052.58	10057.4	7953.18	5960.3	2025.8
6.83957	14081.8	12076.1	2042.42	10024.3	7908.75	6008.12	1972.94
6.85257	14085.2	12092.3	1992.82	10007	7934.39	6006.51	2000.94
6.86557	14031.6	12077.4	2001.34	10027	8012.69	5994.19	2046.83
6.87857	14033.9	12067.6	1999.17	10030.4	7968.33	5965.17	2046.45
6.89157	14049.1	12077.5	1973.5	10028.5	7916.31	5966.62	2050.24
6.90457	14043.2	12084.8	1948.65	9992.49	7954.3	6006.8	1993.71
6.91757	14017.1	12074.9	1989.74	9975.22	7993.84	5977.95	2013.94
6.93057	14003.3	12031	1996.3	10032.4	7957.84	5956.77	2049.57
6.94357	14000.4	12015.3	1991.48	10000.4	7955.57	5964.36	1996.72
6.95657	14008.4	12053.2	2014.73	9932.99	7973.06	5946.11	2018.08
6.96957	14024	12079.5	1945.31	9988.7	8000.67	5961.11	2040.93
6.98257	14037.7	12048.5	1899.28	10011	7949.59	5935.92	2033.23
6.99557	14026.2	12035	1950.64	9977.57	7868.88	5907	2030.78
7.00857	14034.5	12020.8	1998.04	9991.12	7969.61	5966.22	2032.14
7.02157	14086	11984.6	1976.91	9985.76	8018.97	6033.67	2036.69
7.03457	14084.3	11996	1976.83	9979.91	7979.87	6007.46	2024.67
7.04757	14048.9	11974.1	1984.97	10042.9	7980.63	5922.71	2051.07
7.06057	14000.9	12000.7	1940.72	10053.1	7953.78	5933.31	2035.19
7.07357	13975.9	12092	1965.62	9984.27	7918.74	5966.15	2017.98
7.08657	13962.3	12055	1985.03	9995.82	7899.19	5964.27	2009.59
7.09957	13963.1	11999.9	1962.62	10002.7	7885.66	5977.03	1999.69
7.11257	14025.1	11985.6	1974.83	9957.04	7854.69	6014.49	2038.14
7.12557	14085.8	12017.3	1967.82	9970.79	7903.66	5983.21	2007.64
7.13857	14043.6	12023.6	1922.32	9947.86	7957.44	5943.29	2025.41
7.15157	14021.9	12002.4	1954.56	9974.45	7942.21	5886.16	2006.43
7.16457	14036.3	12034	1990.61	10010.5	7921.96	5897.66	1988.78
7.17757	14000	12097.6	1906.87	9997.12	7910.68	5968.16	2013.65
7.19057	14020	12099	1924.68	9990.66	7944.02	5937.05	2024.36
7.20357	14074.2	12064.2	1947.59	9998.76	7929.71	5888.3	2011.8
7.21657	14064.8	12092.6	2003.19	9883.26	7944.62	5945.73	2006.52
7.22957	14115	12096.6	2026.92	9922.53	7930.59	5925.69	1971.9
7.24257	13984.9	12010.8	1947.53	9997.23	7922.08	5941.31	2012.6
7.25557	13996.7	12044.9	1949.21	9953.24	7909.63	5926.71	2055.39
7.26857	14018.3	12065.6	1927.09	9939.69	7907.23	5901.42	2034.49
7.28157	14018.3	12100.7	1938.98	9964.34	7933.78	5949.86	2017.4
7.29457	14049.2	12044.3	2025.5	9934.04	7908.27	5987.54	1927.81
7.30757	14066.1	11997.9	2017.22	9940.01	7865.35	5964.96	1987.31
7.32057	14037	12005.4	1845.92	9957.79	7884.55	5893.64	1956.99
7.33357	14069.9	12006.7	1893.14	9997.65	7897.79	5920.46	1899.42
7.34657	14052.3	12044.5	1999.02	9938.87	7939.1	5880.64	1988.44
7.35957	14028.4	12085	1967.73	9953.75	7893.63	5916.54	1996.04
7.37257	14018.6	12024.5	1899.81	9935.97	7866.72	5903.01	1988.19
7.38557	13965.5	11993.9	2004.2	9923.86	7915.3	5905.78	2078.17
7.39857	13950.8	12035.5	1952.75	9962.67	7933.36	5927.25	1989.91
7.41157	13993.3	12039.5	1864.93	9972.28	7850.7	5963.22	2039.93
7.42457	13980.7	12010.8	1932.71	10024.1	7894.84	5923.4	1979.84
7.43757	13998.9	12044.1	1948.52	9980.45	7957.08	5935.91	1961.93
7.45057	13926.4	11962.3	1981.76	9925.48	7848.11	6013.32	1992.76
7.46357	13965.9	12007.9	1947.27	10009.5	7880.86	5915.99	1999.9
7.47657	13994.3	12032.1	1941.26	9998.37	7970.94	5978.25	1961.99
7.48957	13968.4	11965.6	1932.24	10032.7	7965.56	5927.72	1896.37
7.50257	14106	12043.3	1913.78	9908.66	7903.54	5990.34	1936.12
7.51557	13996.2	12005.1	2034.56	9969.29	7764.34	5878.5	2035.38
7.52857	13949.8	11968.7	1921.71	9937.54	7854.77	5868.66	1963.86
7.54157	14021.9	11909.2	1919.77	9904.99	7864.33	5818.92	1963.96
7.55457	14029.2	12000.3	1945.41	9881.49	7871.17	5874.91	1989.92
7.56757	13929.4	12018.9	1934.06	9954.57	7889.43	5857.74	1937.33
7.58057	13941.2	11955.2	1916.63	9883.04	7857.61	5894.3	1942.99
7.59357	14054.3	11987.2	1986.38	9911.01	7900.5	5900.23	1916.29
7.60657	13989.5	11955.5	1924.61	9910	7880.88	5832.96	1965.46
7.61957	13963.8	11989	1966.67	9850.81	7877.03	5897.06	1997.73
7.63257	13925.2	11982	1905.28	9991.4	7879.01	5905.97	1947.23
7.64557	14080.8	12000.7	1934.59	9837.25	7875.07	5870.53	1982.5
7.65857	14002	12048.8	1928.18	9854.53	7910.15	5877.82	1982.04
7.67157	13977.8	12030.7	1931.88	9856.95	7947.72	5869.32	1948.21
7.68457	14031.4	11974.5	1912.82	9932.47	7872.46	5914.83	1970.84
7.69757	13954.5	11990	1935.67	9990.89	7911.59	5932.15	1943.63
7.71057	13931.3	11905.8	2025.95	9983.72	7815.72	5918.97	1923.29
7.72357	13965.2	12026.9	1976.44	9998.76	7814.57	5882.82	1947.02
7.73657	14034	11932.6	1946.36	9920.29	7798.52	5893.76	2016.82
7.74957	13911.2	11976.4	1873.25	9930.17	7899.37	5841.47	1925.96
7.76257	13961.7	11939	1961.04	9879.12	7863.4	5870.08	1952.77
7.77557	13986.7	11927.8	1931.23	9887.2	7859.79	5874.9	1922.44
7.78857	13981.1	11994.5	1988.25	9878.49	7857.38	5838.19	1925.03
7.80157	13980.9	11975.4	1971.01	9911.68	7792.88	5830.41	1925.15
7.81457	13945.8	11982.9	1911.25	9929.8	7866.91	5823.09	1875.25
7.82757	13979.8	11956.2	1845.27	9893.91	7919.97	5905	1969.48
7.84057	13913.4	11943.5	1875.19	9903.75	7876.8	5932.57	1975.46
7.85357	13956.1	11871.7	1911.96	9892.13	7856.26	5829.98	1932.49
7.86657	13965.6	11991.8	1932.72	9892.28	7875.26	5827.62	1879.07
7.87957	13935.1	11943.6	1964.19	9862.27	7891.24	5859.39	1956.93
7.89257	13906.5	11898.7	1931.95	9800.8	7821.47	5893.12	1904.67
7.90557	13910.5	11951.9	1907.05	9862.6	7851.83	5882.69	1935.62
7.91857	13993.9	11966.5	1944.99	9886.9	7884.45	5836.81	1977.78
7.93157	13916.5	11897.7	1965.46	9868.06	7939.9	5838.06	1840.19
7.94457	13941.2	11917.1	1909.61	9908.16	7902.67	5803.31	1867.91
7.95757	13982.2	11929.3	1943.35	9934.23	7883.02	5813.44	1894
7.97057	13978.9	11903.9	1973.56	9897.44	7929.23	5819.54	1913.46
7.98357	13944.4	11985.3	1939.44	9914.31	7833.93	5880.88	1907.64
7.99657	13958.1	11944.3	1861.77	9939.58	7810.61	5796.27	1887.87
8.00957	13984.3	11955.4	1888.69	9906.08	7867.57	5859.49	1922.37
8.02257	13984	11935	1893.26	9826.49	7832.17	5847.87	1919.47
8.03557	13981	11891.5	1849.54	9858.19	7793.56	5766.9	1907.57
8.04857	13962	11923.8	1900.15	9822.62	7823.64	5822.39	1908.73
8.06157	13936.3	11945.7	1946.72	9803.04	7898.49	5806.22	1851.21
8.07457	13964.2	11929.6	1944.14	9749.42	7888.17	5765.85	1877.32
8.08757	13927.9	11989.7	1972.73	9818.22	7850.51	5783.01	1881.37
8.10057	13905	11928.7	1952.7	9893.72	7872.94	5861.14	1883.34
8.11357	13969.8	11883.6	1909.5	9860.62	7897.78	5904.16	1948.44
8.12657	13979.4	11944.5	1936.61	9877.94	7873.56	5877.7	1911.49
8.13957	13916.1	11967.1	1966.49	9863.01	7843.84	5811.53	1857.67
8.15257	13869.8	11962.4	1976	9864.76	7820.45	5795.98	1886.34
8.16557	13842.5	11968.7	1939.38	9861.64	7774.09	5815.44	1932.98
8.17857	13839.7	11963.9	1954.44	9845.43	7812.12	5840.54	1933.38
8.19157	13896.7	11937	1960.41	9860.95	7824.44	5825.56	1890.72
8.20457	13905.9	11988.1	1899.08	9823.81	7813.55	5779.97	1860.3
8.21757	13937.4	12003.1	1900.07	9789.96	7793.71	5755.52	1879.73
8.23057	13976.6	11987.7	1864.38	9806.96	7827.88	5776.9	1878.98
8.24357	13963.4	11984.5	1859.64	9825.82	7882.05	5791.47	1866.17
8.25657	13920.2	11922.2	1922.71	9816.91	7797.76	5821.89	1870.49
8.26957	13911	11880.1	1913.52	9797.94	7763.38	5803.03	1860.33
8.28257	13873.1	11903	1918.99	9833.48	7818.01	5708.55	1878.49
8.29557	13834.5	11935.3	1931.41	9851.96	7812.83	5775.67	1940.29
8.30857	13881	11930.2	1928.8	9818.02	7820.04	5847.36	1903.57
8.32157	13901.3	11905.4	1936.21	9810.65	7807.9	5775.58	1860.25
8.33457	13856.5	11913.2	1895.04	9851.05	7775.67	5784.81	1873.8
8.34757	13875.7	11924.7	1876.76	9872.11	7783.41	5815.41	1849.76
8.36057	13964.8	11906.5	1917.14	9846.81	7787.38	5781.97	1846.57
8.37357	13981.5	11894.6	1927.1	9821.94	7814.22	5735.66	1858.12
8.38657	13957.5	11909.6	1881.48	9814.44	7802.82	5733.58	1887.97
8.39957	13909.1	11931.9	1860.91	9835.81	7782.45	5766.45	1871.99
8.41257	13906	11901.4	1889.22	9849.64	7782.58	5761.42	1867.02
8.42557	13895.6	11868.4	1892.35	9878.64	7756.51	5755.91	1810.3
8.43857	13906.5	11887.1	1856.55	9868.2	7805.58	5781.15	1739.54
8.45157	13913.4	11854.7	1843.76	9861.3	7797.82	5814.47	1791.6
8.46457	13860.4	11865.2	1868.15	9825.75	7793.29	5763.08	1787.67
8.47757	13900.5	11897.2	1875.16	9803.66	7851.36	5796.43	1822.31
8.49057	13882.6	11898.6	1890.17	9824.49	7899.24	5805.88	1881.53
8.50357	13918	11871	1923.28	9853.97	7883.13	5817.37	1914.63
8.51657	13874.3	11834	1903.37	9812.04	7769.93	5842.23	1887.77
8.52957	13830.6	11833.8	1911.03	9778.99	7694.21	5771.31	1870.57
8.54257	13802.8	11860.9	1905.42	9791.82	7735.27	5747.21	1851.14
8.55557	13883.1	11917.8	1868.44	9829.5	7766.61	5780.35	1847.3
8.56857	13902.9	11857.2	1926.11	9884.01	7739.48	5729.33	1810.58
8.58157	13901.1	11804.1	1918.27	9818.27	7744.75	5734.65	1857.2
8.59457	13841.3	11817.2	1883.33	9793.55	7828.6	5669.17	1855.27
8.60757	13864.4	11880.4	1892.44	9740.27	7800.76	5769.57	1833.37
8.62057	13866.7	11838.1	1858.98	9849.97	7800.4	5783.27	1783.89
8.63357	13960.6	11825.9	1845.66	9815.6	7793.97	5755.88	1857.72
8.64657	13881.4	11887.3	1808.2	9832.03	7738.46	5811.03	1899.94
8.65957	13849.1	11852.4	1860.99	9806.14	7746.58	5775.81	1822.22
8.67257	13834.9	11857.4	1843.39	9781.35	7758.09	5763.15	1764.09
8.68557	13813.2	11788.4	1820.92	9758.85	7723.14	5807.69	1819.05
8.69857	13834.5	11820.5	1794.05	9800.32	7793.74	5743.44	1890.89
8.71157	13805.2	11874.1	1902.19	9882.17	7803.09	5666.6	1785.42
8.72457	13787.5	11843.6	1895.06	9732.1	7800.53	5661.01	1829.45
8.73757	13904.7	11849.9	1864.37	9753.5	7855.6	5693.38	1870.12
8.75057	13852.2	11809.7	1924.72	9786.01	7825.6	5710.84	1845.33
8.76357	13844.9	11813.6	1935.05	9796.82	7771.69	5766.57	1796.06
8.77657	13842.5	11842.6	1901.18	9788.05	7648.57	5743.91	1817.63
8.78957	13908.7	11794.2	1923.02	9778.07	7767.89	5735.45	1824.83
8.80257	13832.4	11879.8	1852.31	9802.72	7823.96	5733.58	1842.6
8.81557	13808	11794.7	1791.51	9740.87	7777.97	5747.11	1799.75
8.82857	13791.2	11831.7	1853.27	9757.52	7839.3	5665.81	1764.56
8.84157	13828.6	11840.1	1840.8	9741.09	7763.26	5726.29	1826.73
8.85457	13852.3	11851.3	1917.44	9744.41	7743.72	5679.96	1702.82
8.86757	13900.4	11812.3	1780	9779.48	7784.7	5695.71	1806.03
8.88057	13885.9	11836.1	1867.8	9769.45	7796.19	5726.96	1837.61
8.89357	13815.9	11837.5	1843.9	9759.14	7780.1	5745	1743.64
8.90657	13787.2	11857.1	1931.46	9824.87	7844.43	5660.43	1851.62
8.91957	13754	11902.5	1906.62	9819.08	7819.59	5636.81	1793.19
8.93257	13824	11791.2	1804.07	9823.6	7787.74	5696.1	1806.15
8.94557	13814.1	11832.7	1819.91	9704.79	7708.53	5719.86	1845.75
8.95857	13774.7	11812.4	1858.37	9789.59	7819.16	5679.68	1853.88
8.97157	13748.7	11877.3	1840.51	9764.72	7735.33	5715.04	1788.78
8.98457	13799.1	11857.8	1813.99	9782.32	7845.78	5728.54	1711.84
8.99757	13812.5	11842.7	1837.81	9798.27	7772.75	5807.23	1823.48
9.01057	13802.6	11810.9	1861.67	9722.55	7762.41	5766.65	1837.51
9.02357	13832.8	11836.1	1844.33	9703.07	7726.52	5719.18	1780.1
9.03657	13839.5	11910.9	1914.96	9694.5	7764.54	5705.72	1729.68
9.04957	13846.4	11795.4	1926.5	9740.63	7746.07	5720.55	1843.02
9.06257	13720.4	11850	1832.07	9751.34	7746.73	5746.43	1792.53
9.07557	13809	11753.3	1846.16	9794.05	7772.95	5646.17	1748.45
9.08857	13793.6	11759.6	1838.4	9773.37	7725.6	5725.99	1739.59
9.10157	13768.2	11758.5	1776.67	9727.16	7677.91	5690.79	1754.75
9.11457	13782.3	11861.8	1822.48	9692.48	7719.56	5750.58	1796.78
9.12757	13752.5	11820.8	1874.6	9686.3	7703.08	5685.8	1814.12
9.14057	13801.9	11804.3	1889.62	9734.16	7681.27	5669.63	1776.31
9.15357	13804.5	11810.5	1850.11	9736.33	7662.15	5703.24	1824.95
9.16657	13720.4	11808.6	1780.02	9782.73	7710.02	5751.95	1817.73
9.17957	13703.8	11881.4	1806.13	9718.04	7653.38	5726.79	1790.38
9.19257	13821.5	11828	1833.53	9748.51	7628.35	5677.15	1739.93
9.20557	13828.5	11828.5	1810.19	9717.87	7781.85	5646.34	1710.73
9.21857	13775.1	11758.4	1835.99	9791.03	7743.5	5612.75	1802.59
9.23157	13821.7	11810.1	1888.43	9773.7	7687.9	5587.96	1794.13
9.24457	13829.1	11835.6	1861.22	9778.08	7665.77	5645.77	1754.16
9.25757	13755	11812.8	1880.74	9682.54	7653.7	5668.79	1731.42
9.27057	13777.5	11745.4	1909.65	9670.14	7683.81	5682.69	1720.3
9.28357	13853.3	11763.3	1835.1	9711.58	7687.66	5706.14	1730.52
9.29657	13768.2	11823.3	1796.45	9700.67	7742.21	5668.63	1763.91
9.30957	13785.3	11793.8	1758.66	9764.3	7747.55	5623.38	1763.56
9.32257	13755.8	11752.4	1817.71	9742.2	7719.84	5637.42	1727.25
9.33557	13748.6	11707.5	1859.84	9735.63	7696.4	5622.96	1778.03
9.34857	13822.9	11744.1	1854.04	9794.83	7736.66	5667.57	1759.37
9.36157	13796.6	11771.4	1822.65	9733.83	7691.76	5660.56	1750.18
9.37457	13812.3	11768.4	1805.35	9770.95	7648.02	5647.01	1738.03
9.38757	13752	11753.5	1773.48	9739.14	7716.16	5716.91	1719.17
9.40057	13750.4	11787.1	1787.1	9702.01	7742.09	5680.63	1746.33
9.41357	13778.1	11807.7	1810.65	9711.56	7687.29	5667.1	1680.01
9.42657	13772.7	11806.9	1863.11	9710	7647.98	5710.7	1678.25
9.43957	13770.5	11765.7	1823.59	9723.27	7703.28	5709.52	1704.16
9.45257	13776.9	11725.5	1821.05	9772.23	7674.08	5666.47	1701.8
9.46557	13746	11722	1802.86	9697.37	7657.46	5595.89	1711.75
9.47857	13782.3	11756.5	1809.39	9742.08	7631.42	5641.22	1703.76
9.49157	13776.7	11769.9	1792.33	9801.4	7671.54	5672.21	1684.36
9.50457	13755.6	11761.2	1746.27	9742.8	7735.92	5643.24	1735.27
9.51757	13730.9	11739	1772.89	9675.04	7729.98	5619.97	1750.05
9.53057	13720	11733.4	1783.87	9676.46	7727.86	5636.46	1735.77
9.54357	13727	11699	1798.63	9688.73	7721.51	5660.55	1723.68
9.55657	13707.7	11655.6	1857.04	9689.43	7698.87	5631.9	1676.84
9.56957	13739.5	11653.6	1856.53	9700.56	7688.46	5624.12	1653.63
9.58257	13784.1	11667.7	1809.73	9711.65	7705.78	5620.72	1666.14
9.59557	13782	11741.7	1783.55	9718.03	7698.65	5604	1673.02
9.60857	13753.6	11789	1823.3	9728.66	7654.49	5597.75	1686.12
9.62157	13728.6	11787.3	1859.64	9688.09	7609.22	5644.37	1638.02
9.63457	13735.9	11795.2	1844.55	9672.44	7607.67	5669.53	1615.25
9.64757	13734.1	11808.7	1829.82	9743.61	7638.47	5608.33	1667.18
9.66057	13720.5	11826.8	1813.91	9760.4	7635.43	5618.6	1705.32
9.67357	13749	11790.2	1820.71	9755.39	7605.61	5631.99	1719.1
9.68657	13752.5	11726.3	1829.73	9728.91	7625.66	5611.85	1676.01
9.69957	13696.8	11700.4	1815.16	9676.28	7689.61	5601.54	1649.37
9.71257	13684.5	11730.6	1797.32	9674.03	7654.08	5586.99	1630.27
9.72557	13672.3	11722.3	1767.19	9678.46	7651.65	5638.97	1667.99
9.73857	13667.7	11742.5	1739.13	9664.12	7684.88	5636.15	1667.02
9.75157	13685.7	11786.4	1758.53	9701.93	7660.99	5602.71	1639.36
9.76457	13667.3	11764	1759.59	9731.33	7674.59	5598.06	1626.38
9.77757	13680.3	11730.7	1772.55	9672.88	7681.35	5602.86	1660.33
9.79057	13668.6	11703.8	1687.25	9672.25	7666.57	5596.92	1662.37
9.80357	13705.8	11732.2	1754.92	9703	7604.56	5601.48	1625.87
9.81657	13755.4	11692	1795.19	9681.05	7664.55	5611.44	1660.95
9.82957	13732.7	11720.8	1808.95	9726.76	7712.16	5588.01	1748.48
9.84257	13694.5	11686.7	1784.76	9707.38	7668.32	5569.79	1682.16
9.85557	13702.7	11703.9	1796.33	9655.99	7655.26	5577.81	1654.03
9.86857	13727.4	11723.6	1828.47	9669.14	7616.36	5601.38	1680.26
9.88157	13715.2	11756.1	1773.29	9665.34	7600.29	5625.56	1624.01
9.89457	13680.1	11696.1	1768.36	9675.01	7606.13	5555.59	1655.01
9.90757	13646.5	11727.2	1755.87	9705.75	7632.72	5547.9	1638.68
9.92057	13694.5	11718	1776.23	9680.27	7652.3	5599.01	1611.21
9.93357	13650.8	11690.7	1807.03	9663.86	7594.83	5600.69	1660.63
9.94657	13611.3	11645.2	1797.88	9650.13	7564.21	5605.32	1634.24
9.95957	13623.2	11663.6	1821	9618.33	7573.46	5594.77	1642.36
9.97257	13678.2	11681.4	1783.5	9582.56	7680.72	5569.79	1671.53
9.98557	13691.6	11649.8	1767.02	9598.56	7612.21	5578.42	1674.42
9.99857	13690.7	11673.8	1737.11	9723.56	7623.7	5553.35	1637.38
10.0116	13707.5	11694.7	1733.87	9636.33	7608.21	5538.95	1590.39
10.0246	13628	11694.1	1752.78	9648.53	7632.85	5522.46	1597.29
10.0376	13691.7	11666.2	1752.22	9619.06	7595.25	5524.26	1654.53
10.0506	13669	11622.1	1826.91	9646.85	7614.67	5591.95	1596.82
10.0636	13678.4	11649.2	1794.51	9606.93	7667.27	5555.38	1636.38
10.0766	13726	11727.2	1776.14	9673.37	7711.63	5574.58	1617.4
10.0896	13653.7	11634.2	1797.6	9636.6	7631.53	5555.51	1674.11
10.1026	13617.4	11680.9	1795.5	9686.72	7644.61	5489.77	1626.16
10.1156	13635.8	11689	1741.45	9630.58	7593.51	5517.04	1585.14
10.1286	13695	11699.6	1797.74	9585.91	7596.74	5558.3	1642.55
10.1416	13671.3	11715.5	1788.4	9628.24	7584.01	5517.38	1659.06
10.1546	13630.5	11720.9	1823.47	9668.98	7586.63	5483.37	1557.51
10.1676	13655.3	11714.8	1779.75	9715.66	7617.73	5575.93	1564.01
10.1806	13732.3	11654.4	1817.89	9633.22	7567.83	5513.72	1569.16
10.1936	13644.5	11732.7	1741.3	9636.27	7582.27	5527.09	1660.34
10.2066	13658	11632.5	1748.6	9620.41	7566.51	5528.45	1553.81
10.2196	13687.1	11647.8	1767.52	9662.37	7614.09	5511.28	1640.15
10.2326	13651.1	11597.1	1797.07	9592.13	7669.43	5528.27	1605.93
10.2456	13656	11605	1801.92	9603.01	7618.01	5463.08	1599.08
10.2586	13676.8	11630.8	1729.64	9598.05	7614.05	5517.54	1652.55
10.2716	13617.1	11642.8	1760.42	9543.05	7612.05	5504.27	1576.46
10.2846	13694.7	11638.2	1841.65	9574.07	7589.67	5577.85	1574.04
10.2976	13640.3	11584.2	1792.09	9629.82	7644.79	5492.5	1591.32
10.3106	13691.3	11601	1751.94	9474.98	7530.9	5536.6	1519.68
10.3236	13643.2	11618	1746.25	9649.72	7600.36	5494.75	1597.01
10.3366	13661.4	11594.8	1752.54	9522.16	7508.1	5509.72	1610.4
10.3496	13621.5	11651.1	1792.66	9584.85	7540.66	5544.2	1543.71
10.3626	13612.4	11623.1	1786.76	9652.91	7643.3	5525.01	1556.14
10.3756	13602.1	11645.3	1722.87	9566.1	7533.04	5487.83	1584.17
10.3886	13639.4	11642.7	1727.61	9608.65	7594.95	5465.28	1603.96
10.4016	13614.9	11639.4	1777.54	9540.02	7589.9	5429.49	1595.42
10.4146	13558.7	11647.7	1743.89	9618.12	7541.78	5520.09	1575.69
10.4276	13599.3	11648.1	1696.62	9618.08	7540.19	5522.8	1615.27
10.4406	13575.5	11668.5	1736.9	9599.81	7512.88	5529.54	1539.32
10.4536	13561.6	11609.7	1734.9	9647.57	7645.35	5525.11	1534.28
10.4666	13570	11641.3	1769.65	9606.22	7583.58	5518.18	1575.98
10.4796	13629.6	11625.3	1795.11	9623.16	7609.62	5489.04	1516.55
10.4926	13648.4	11648.3	1748.49	9571.19	7527.86	5541.42	1575.05
10.5056	13666.9	11600.4	1817.3	9560.42	7572.84	5553.41	1566.32
10.5186	13625	11583.8	1752.17	9487.27	7595.36	5530.02	1537.02
10.5316	13588	11641.7	1749.59	9514.99	7573.52	5513.83	1530.23
10.5446	13614.3	11660.3	1690.85	9569.76	7570.88	5453.8	1581.04
10.5576	13612.6	11656.4	1692.62	9532.4	7496.46	5440.06	1530.38
10.5706	13572.9	11621.9	1823.3	9571.25	7513.69	5475.66	1574.79
10.5836	13544.7	11620.7	1735.41	9546.64	7503.22	5446.87	1538.03
10.5966	13544.1	11602	1737.95	9551.81	7482.54	5400.74	1554.68
10.6096	13613.3	11575.9	1741.99	9561.91	7454.86	5424.46	1519.54
10.6226	13568.3	11625.3	1791.83	9559.33	7467.3	5430.06	1550.85
10.6356	13570.3	11576.9	1817.53	9558.71	7497.12	5438.27	1475.32
10.6486	13577.5	11603.9	1810	9555.54	7517.11	5445.09	1467.61
10.6616	13655	11668.7	1793.02	9548.54	7505.6	5448.75	1471.07
10.6746	13633.4	11612.9	1801.16	9551.4	7577.53	5431.82	1525.31
10.6876	13618.3	11605.6	1750.91	9543.39	7528.37	5402.43	1535.42
10.7006	13599.5	11668.4	1686.04	9604.72	7467.66	5448.91	1546.29
10.7136	13596.3	11615.4	1751.39	9605.23	7500.24	5484.81	1519.01
10.7266	13591.9	11572	1750.45	9583.47	7483.06	5448.69	1477.72
10.7396	13566.7	11621.3	1770.46	9586.38	7486.23	5391.05	1527.82
10.7526	13533.4	11606	1766.94	9529.92	7493.29	5400.01	1531.11
10.7656	13576.8	11587.7	1754.87	9570.98	7532.74	5446.21	1477.37
10.7786	13598	11588.7	1735.04	9547.11	7563.2	5458.07	1527.35
10.7916	13568.3	11574.5	1718.01	9540.44	7552.32	5399.65	1496.51
10.8046	13565.4	11606.7	1678.94	9531.79	7525.62	5423.65	1448.63
10.8176	13578.7	11637.7	1670.34	9527.99	7486.03	5438.39	1523.34
10.8306	13554.2	11640.7	1692.67	9572.42	7507.62	5407.91	1535.51
10.8436	13575.1	11597.3	1728.53	9565.86	7522.49	5421.54	1482.3
10.8566	13633.4	11554.7	1736.89	9530.1	7481.33	5455.73	1502.46
10.8696	13631	11560.5	1739.86	9549.52	7481.06	5474.11	1528.71
10.8826	13556.8	11556	1700.77	9571.2	7514.8	5425.94	1488.9
10.8956	13556	11557.7	1681.34	9549.86	7530.54	5414.37	1459.03
10.9086	13545.6	11598.3	1700.14	9478.55	7530.04	5388.59	1466.95
10.9216	13500	11609	1718.07	9459.35	7522.64	5381.37	1509.9
10.9346	13541.7	11590.1	1729.62	9517.13	7502.8	5437.11	1531.42
10.9476	13561.6	11559.1	1757.68	9603.98	7481.36	5421.51	1485.94
10.9606	13576.2	11570.2	1779.2	9609.12	7481.02	5399.63	1502.03
10.9736	13576.4	11643.1	1734.9	9515.77	7492.36	5407.61	1540.08
10.9866	13539	11605.7	1695.05	9511.93	7497.7	5397.81	1510.3
10.9996	13560.6	11574.8	1636.9	9526.38	7505.81	5362.56	1521.58
11.0126	13584.9	11628.6	1683.54	9518.94	7506	5370.9	1497
11.0256	13597.8	11583.6	1735.06	9484.11	7479.08	5378.42	1445.18
11.0386	13605.3	11544.6	1667.93	9466.49	7500.07	5387.72	1500.62
11.0516	13554.3	11569.5	1630.21	9485.13	7523.05	5402.55	1499.28
11.0646	13564.3	11587.8	1658.17	9557.09	7491.68	5406.14	1461.42
11.0776	13560.2	11567.9	1664.76	9573.94	7504.66	5401.42	1478.11
11.0906	13523.1	11572.4	1671.96	9505.86	7494.63	5371.84	1476.09
11.1036	13522.9	11529.4	1693.11	9456.4	7492.26	5368.8	1475.25
11.1166	13470.5	11558.9	1647.34	9447.9	7460.4	5409.87	1501.48
11.1296	13447.9	11604.2	1648.3	9477.62	7454.03	5381.32	1535.24
11.1426	13475.1	11582.5	1695.64	9554.13	7423.33	5382.33	1503.79
11.1556	13508	11532.1	1743.85	9484.8	7470.12	5372.26	1424.36
11.1686	13523.7	11479	1635.11	9473.31	7551.04	5349.29	1458.32
11.1816	13553	11543.7	1650.16	9461.39	7517.04	5342.2	1466.54
11.1946	13510.9	11529.6	1719.52	9437.49	7441.42	5353.11	1441.89
11.2076	13447.7	11594.4	1691.92	9443.12	7439.31	5317.56	1460.02
11.2206	13434.3	11553	1722.38	9408.87	7477.78	5344.61	1460.41
11.2336	13445.2	11549.8	1623.31	9452.89	7416.64	5374.29	1415.81
11.2466	13480.5	11486.4	1686.61	9542.57	7425.68	5418.53	1467.64
11.2596	13518.8	11503	1694.18	9508.78	7549.87	5368.37	1471.61
11.2726	13494.6	11491.1	1658.63	9522.9	7487.94	5359.82	1493.94
11.2856	13476.8	11525.7	1734.94	9568.92	7474.22	5363.22	1440.69
11.2986	13481.6	11500.1	1699.75	9527.54	7504.37	5320.63	1460.13
11.3116	13435.6	11542.9	1606.28	9477.5	7447.38	5322.14	1408.75
11.3246	13482.4	11562.9	1663.24	9445.19	7424.08	5351.59	1373.52
11.3376	13527.4	11612.6	1583.86	9454.91	7431.19	5350.55	1434.67
11.3506	13525.3	11581.6	1590.59	9502.01	7438.06	5368.69	1430.22
11.3636	13483	11563.9	1566.4	9522.6	7413.75	5325.97	1444.08
11.3766	13506.8	11589.4	1645.35	9536.17	7408.54	5354.41	1442.2
11.3896	13509.3	11530.1	1590.78	9456.91	7486.99	5284.83	1358.83
11.4026	13506.6	11495	1630.48	9462.43	7451.81	5311.01	1379.68
11.4156	13614.7	11538.3	1635.34	9459.55	7491.25	5358.05	1393.23
11.4286	13534.9	11573.4	1635.36	9468.24	7446.99	5310.58	1383.99
11.4416	13502.5	11498.2	1614.11	9504.98	7405.96	5325.72	1288.67
11.4546	13462.5	11535.3	1641.22	9487.7	7452.46	5331.05	1352.66
11.4676	13421.7	11471.2	1589.33	9527.37	7401.82	5311.23	1417.64
11.4806	13433.5	11515.5	1647.84	9479.36	7438.84	5349.73	1397.13
11.4936	13474.2	11536	1642.04	9498.82	7420.16	5268.42	1365.35
11.5066	13498.4	11457.3	1586.89	9458.03	7423.09	5332.83	1335.46
11.5196	13532.4	11464.1	1658.01	9505.14	7424.78	5278.49	1394.21
11.5326	13478.7	11434.8	1657.84	9408.88	7416.95	5262.13	1336.33
11.5456	13514.5	11527.2	1649.19	9403.04	7413.19	5319.58	1455.73
11.5586	13474.9	11454	1681.86	9526.8	7334.97	5282.95	1436.92
11.5716	13467.1	11469.8	1611.78	9452.82	7380.51	5248.39	1348.97
11.5846	13436.7	11547.4	1552.25	9454.95	7403.53	5328.31	1337.24
11.5976	13512.6	11595.5	1639.23	9481.18	7389.47	5328.07	1371.91
11.6106	13470.9	11483.8	1666	9447.47	7419.71	5317.46	1353.82
11.6236	13431	11517	1545.47	9425.12	7424.81	5318.91	1329.27
11.6366	13431.8	11540.6	1604.79	9449.38	7452.26	5272.03	1408.82
11.6496	13431.1	11494.6	1575.54	9430.56	7433.56	5238.33	1487.46
11.6626	13442	11478.1	1450.68	9452.93	7474.32	5267.28	1326.53
11.6756	13414.8	11440.6	1591.05	9440.45	7457.99	5347.35	1337.49
11.6886	13462.3	11489.1	1598.7	9429.91	7383.91	5381.01	1330.01
11.7016	13427.1	11446.1	1581.99	9439.69	7378.68	5368.88	1308.54
11.7146	13447.5	11499.9	1540.41	9362.68	7434.46	5333.57	1324.49
11.7276	13524.1	11491.5	1599.4	9450.34	7475.95	5282.02	1334.84
11.7406	13535.9	11518.3	1573.74	9405.65	7407.03	5271.57	1348.91
11.7536	13425.5	11446.5	1602.02	9437.68	7460.49	5337.33	1335.7
11.7666	13395.9	11535.5	1564.31	9480.31	7383.77	5273.37	1296.03
11.7796	13376.6	11511.8	1647.37	9421.4	7380.3	5326.28	1292.33
11.7926	13415.7	11468.5	1566.72	9510.58	7413.37	5294.88	1360.3
11.8056	13391.8	11497.5	1588.79	9477.07	7389.21	5259.07	1310.97
11.8186	13420.7	11438.6	1642.93	9437.48	7399.52	5238.51	1340.75
11.8316	13460.1	11477.4	1564.66	9403.33	7426.94	5291.94	1308.52
11.8446	13487.5	11452.2	1544.13	9474.88	7424.42	5282.02	1299.35
11.8576	13479.1	11471.1	1588.18	9455.38	7414.3	5268.07	1343.18
11.8706	13429.3	11528	1521.87	9411.81	7459.19	5270.58	1307.3
11.8836	13387.2	11451.4	1528.56	9398.25	7384.63	5296.04	1319.05
11.8966	13476.6	11446.2	1477.49	9454.82	7347.6	5294.37	1331.72
11.9096	13437.9	11444	1553.27	9456.73	7346.47	5319.53	1326.43
11.9226	13395.9	11464.5	1547.17	9365.61	7401.83	5276.63	1330.5
11.9356	13407.8	11446.3	1556.62	9395.62	7366.81	5243.91	1293.17
11.9486	13405.8	11476.3	1576.72	9409.68	7374.07	5257.86	1279.02
11.9616	13386.8	11471.9	1540.21	9387.03	7368.34	5269.47	1284.85
11.9746	13423.6	11470.2	1524.74	9408.32	7369.55	5234.88	1280.19
11.9876	13417.1	11492.1	1552.88	9440.82	7356.55	5220.02	1285.07
12.0006	13412.6	11518.9	1556.08	9403.02	7329.48	5321.6	1360.48
12.0136	13394.8	11464.8	1571.87	9402.48	7327.83	5311.73	1406.14
12.0266	13380.4	11436.8	1553.48	9415.65	7368.6	5256.54	1357.08
12.0396	13381.5	11452.7	1585.68	9433.71	7416.19	5257.91	1301.73
12.0526	13391.7	11482.4	1597.84	9396.11	7430.14	5250.46	1317.49
12.0656	13386.6	11497.2	1554.95	9386.6	7458.4	5239.78	1317.03
12.0786	13361.8	11542.5	1545.34	9398.91	7423.9	5219.65	1309.13
12.0916	13413.4	11481.4	1577.89	9380.65	7344.59	5198.12	1333.93
12.1046	13427.3	11434.7	1529.78	9393.05	7301.78	5226.95	1324.55
12.1176	13408.3	11434.6	1505.91	9384.68	7315.91	5274.91	1314.45
12.1306	13399.3	11449.6	1527.51	9350.38	7356.64	5261.07	1312.7
12.1436	13369.5	11421	1570.8	9343.98	7391.59	5237.56	1301.48
12.1566	13345.5	11384.6	1592.7	9371.35	7389.81	5253.75	1340.43
12.1696	13359.7	11409.5	1565.9	9378.76	7380.21	5266.48	1327.99
12.1826	13397.4	11432.1	1563.61	9372.19	7355.3	5254.51	1294.42
12.1956	13390.9	11421.7	1500.6	9397.56	7317.7	5225.54	1276.85
12.2086	13367.9	11445.1	1469.15	9401.31	7331.06	5199.87	1294.67
12.2216	13342.4	11458.8	1500.14	9391.91	7352.07	5188.56	1321.23
12.2346	13328.5	11436.5	1485.7	9382.1	7367.82	5203.85	1296.31
12.2476	13396.5	11422.8	1506.51	9363.54	7367.71	5186.15	1269.03
12.2606	13424	11410.3	1560.57	9386.64	7296.75	5164.4	1273.57
12.2736	13388.8	11452.5	1547.3	9419.45	7284.18	5175.77	1338.74
12.2866	13355.5	11498.2	1502.78	9402.95	7324.81	5167.66	1365.27
12.2996	13306.7	11463.1	1518.25	9381.38	7339.33	5199.42	1350.38
12.3126	13331.9	11413.2	1518.84	9410.5	7385.6	5237.64	1332.05
12.3256	13342.6	11437.5	1500.87	9430.39	7373.94	5255.87	1309.73
12.3386	13318.5	11454.2	1521.15	9392.24	7339.73	5258.44	1306.88
12.3516	13384.5	11408.6	1561.98	9360.25	7351.49	5238.92	1259.77
12.3646	13444.8	11399.2	1565.4	9376.78	7378.75	5231.85	1242.86
12.3776	13418.9	11408.2	1538.71	9358.93	7375.96	5245.12	1263.45
12.3906	13397.5	11459	1507.58	9357.96	7319.91	5223.87	1274.06
12.4036	13419.1	11473.6	1520.26	9420.87	7314.99	5194.35	1231.26
12.4166	13344.2	11445.8	1495.29	9419.45	7336.04	5227.42	1262.77
12.4296	13361.4	11402.3	1496.36	9370.29	7346.04	5177.63	1296.31
12.4426	13371.8	11398.4	1512.15	9335.77	7362.66	5138.95	1272.36
12.4556	13378.4	11411.2	1522.61	9361.09	7375.33	5149.46	1283.59
12.4686	13415.6	11344.3	1515.95	9392.53	7380.71	5210.92	1299.04
12.4816	13417.2	11378.3	1520.06	9315.91	7340.84	5201.79	1278.79
12.4946	13388.5	11443.4	1532.66	9340.59	7329.79	5224.56	1281.63
12.5076	13355.9	11415.3	1561.4	9336.19	7294.4	5225.62	1248.01
12.5206	13354.1	11350.1	1503.3	9351.49	7320.71	5192.16	1248.8
12.5336	13360.1	11359.1	1509.59	9387.26	7286.87	5201.55	1253.3
12.5466	13386.2	11432.4	1537.18	9353.2	7306.22	5181.3	1259.03
12.5596	13410.6	11385.3	1468.07	9351.02	7326.65	5223.36	1258.83
12.5726	13319.4	11407.7	1462.82	9333.41	7371.46	5255.21	1268.68
12.5856	13323.6	11414.2	1491.83	9400.55	7357.72	5243.41	1272.52
12.5986	13317	11463.3	1481.62	9362.95	7293.69	5206.9	1256.56
12.6116	13302.9	11468.7	1558.4	9316.63	7267.48	5145.4	1177.33
12.6246	13326.5	11360.5	1559.45	9353.76	7298.54	5161.66	1201.03
12.6376	13332.5	11384.4	1554.73	9375.85	7344.44	5220.57	1239.04
12.6506	13291.3	11401.4	1543.85	9359.52	7370.92	5188.88	1216.64
12.6636	13323	11377.6	1531.95	9351.08	7306.72	5159.88	1256.69
12.6766	13402.6	11350.8	1483.39	9342.07	7316.74	5173.22	1303.09
12.6896	13395.9	11368.2	1543.08	9324.58	7321.01	5199.49	1211.21
12.7026	13401.2	11378.7	1498.76	9356.48	7320	5234.16	1252.6
12.7156	13342.6	11401.7	1504.09	9331.55	7315.91	5148.03	1228.86
12.7286	13258.7	11430.5	1547.18	9313.69	7329.95	5171.98	1282.61
12.7416	13287.4	11383.8	1458.74	9214.21	7267.44	5179.28	1286.14
12.7546	13340.3	11438.3	1476.91	9398.32	7306.94	5163.18	1189.53
12.7676	13360.8	11340.6	1492.35	9336.1	7287.38	5164.55	1243.66
12.7806	13306.5	11397.5	1439.47	9311.55	7316.41	5160.67	1195.93
12.7936	13263.1	11418.3	1488.41	9291.74	7321.9	5184.86	1262.86
12.8066	13362.2	11403	1490.3	9300.84	7318.05	5196.86	1228.08
12.8196	13324.1	11342.7	1400.47	9238.28	7279.74	5152.79	1249.24
12.8326	13302.2	11361.5	1566.8	9300.85	7325.04	5146.5	1228.04
12.8456	13379.3	11376.7	1449.37	9404.06	7325.07	5127.67	1195.12
12.8586	13336.7	11299.5	1412.58	9406.03	7269.78	5108.84	1317.24
12.8716	13311	11381.7	1509.61	9279.3	7250.97	5239.53	1220.21
12.8846	13275.5	11380	1474.48	9256.31	7335.9	5171.9	1189.41
12.8976	13363.9	11449.4	1445.67	9337.11	7357.53	5163.19	1250.57
12.9106	13342.8	11453.9	1510.78	9346.75	7287.4	5177.52	1188.17
12.9236	13332.4	11385.1	1421.11	9338.39	7265.86	5124.4	1178.35
12.9366	13261	11353.6	1448.27	9312.43	7225.22	5094.53	1214.96
12.9496	13270.1	11355.8	1419.07	9336.32	7344.88	5126.76	1181.38
12.9626	13324.8	11396.8	1401.24	9266.59	7315.91	5180.95	1169.73
12.9756	13279.5	11344	1422.95	9361.95	7291.9	5134.54	1190.11
12.9886	13293.2	11366.2	1442.26	9242.11	7249.16	5172.67	1152.07
13.0016	13334.4	11368	1451.99	9279.19	7277.23	5125.75	1236.8
13.0146	13282.2	11333.4	1451.23	9340.94	7313.86	5135.1	1310.05
13.0276	13320.7	11362.4	1517.73	9276.9	7282.89	5123.84	1200.37
13.0406	13317.5	11375.7	1478.4	9250.52	7297.11	5135.9	1142.34
13.0536	13347.8	11419.9	1456.42	9287.48	7326.61	5144.87	1256.14
13.0666	13286.9	11387.1	1463.34	9280.44	7319.98	5082.4	1210.7
13.0796	13248.2	11354.9	1444.89	9257.89	7286.16	5166.57	1167.99
13.0926	13307.6	11345	1377.23	9321.1	7267.58	5175.07	1171.12
13.1056	13283.4	11297.4	1420.48	9315.37	7307.57	5163.19	1225.39
13.1186	13263.7	11337.9	1361.05	9302.92	7344.5	5164.24	1241.86
13.1316	13258.5	11403.4	1391.82	9300.91	7271.85	5075.49	1242.92
13.1446	13276.9	11365.8	1421.36	9326.24	7292.23	5056.16	1253.26
13.1576	13318.6	11306.1	1444.7	9336.9	7285.1	5130.2	1209.29
13.1706	13312.9	11371.4	1459.24	9273.43	7263.1	5170.23	1215.23
13.1836	13296.6	11376.8	1436.21	9254.77	7299.75	5135.03	1119.32
13.1966	13277.3	11356	1506.65	9322.41	7329.49	5168.44	1187.37
13.2096	13295.7	11356.9	1479.8	9350.92	7288.45	5128.58	1204.01
13.2226	13344.8	11358.3	1420.18	9374.88	7297.53	5154.94	1153.53
13.2356	13311.8	11325.6	1401.41	9336.98	7276.08	5157.62	1157.87
13.2486	13283.8	11319.4	1368.8	9282.84	7276.07	5145.62	1134.09
13.2616	13283.4	11344.3	1402.07	9300.08	7245.25	5151.32	1127.22
13.2746	13329.1	11314.7	1446.83	9305.74	7256.9	5110.89	1152.07
13.2876	13307.6	11320.8	1426.08	9281.63	7265.61	5096.44	1138.91
13.3006	13306.1	11330.7	1378.87	9276.7	7294.14	5072.9	1178.22
13.3136	13301.8	11320.8	1395.33	9295.5	7281.96	5052.75	1193.11
13.3266	13289.8	11316	1419.16	9302.06	7294	5116.58	1127.58
13.3396	13270.4	11366.6	1383.34	9306.77	7260.66	5128.7	1157.71
13.3526	13321.5	11362.3	1390.61	9235.68	7254.8	5117.53	1211.28
13.3656	13345.2	11320.7	1405.53	9271.37	7244.07	5114.05	1202.17
13.3786	13300.8	11296.6	1416.21	9274.86	7226.35	5078.67	1185.74
13.3916	13283	11298.4	1456.42	9270.62	7266.02	5088.02	1205.81
13.4046	13241.5	11296.8	1430.1	9283.97	7276.2	5049.5	1132.99
13.4176	13259.9	11319.3	1387.73	9223.98	7302.89	5062.39	1143.38
13.4306	13314.8	11363	1412.95	9231.63	7316.18	5116.41	1205.84
13.4436	13298.2	11339	1441.49	9245.47	7283.71	5140.9	1168.05
13.4566	13260.2	11272.4	1425.74	9234.17	7244.44	5118.53	1176.05
13.4696	13269.6	11294.7	1406.77	9272.44	7238.44	5102.28	1166.6
13.4826	13265.8	11327.5	1456.55	9270.29	7244.23	5097.74	1131.19
13.4956	13280.3	11331	1430.63	9230.47	7233.24	5087.05	1132.97
13.5086	13296.7	11320.6	1390.57	9218.52	7242.85	5089.03	1141.71
13.5216	13275	11322.1	1406.49	9250.07	7264.02	5110.55	1119.45
13.5346	13236	11346.4	1424.4	9271.1	7280.71	5123.56	1134.08
13.5476	13234.8	11334.1	1417.41	9250.91	7288.16	5090.99	1165.17
13.5606	13242.6	11307.2	1379.95	9256.97	7229.36	5076.26	1150.78
13.5736	13228.3	11289.9	1387.93	9255.26	7220.59	5091.39	1136.56
13.5866	13268	11287.2	1410.45	9282	7267.12	5112.86	1113.65
13.5996	13258.9	11310.4	1430.22	9299.87	7228.71	5134.36	1095.24
13.6126	13216.3	11338.9	1395.91	9218.99	7220.7	5112.89	1110.68
13.6256	13233	11347.8	1343.22	9192.33	7224.2	5103.34	1115.59
13.6386	13257.9	11310.2	1354.06	9213.36	7174.78	5135.77	1116.52
13.6516	13254.7	11271.1	1386.25	9254.31	7184.79	5153.2	1165.25
13.6646	13245.4	11305.5	1361.91	9279.51	7215.97	5142.92	1127.34
13.6776	13263.4	11319.1	1350.73	9245.16	7168.01	5136.64	1147.61
13.6906	13261.4	11311.3	1429.13	9218.22	7180.28	5127.44	1122.11
13.7036	13276.1	11283.6	1432.46	9230.99	7212.59	5094.63	1104.54
13.7166	13253.8	11318.1	1440.64	9242.59	7210.83	5090.8	1115.34
13.7296	13230.9	11337.2	1451.01	9253.75	7184.38	5081.59	1146.85
13.7426	13278.9	11329.4	1433.73	9265.99	7196.06	5104.99	1166.07
13.7556	13319.1	11309	1390.31	9285.17	7177.87	5117.26	1162.82
13.7686	13250.2	11340.3	1387.32	9296.63	7228.88	5126.38	1199.15
13.7816	13219.7	11315.9	1398.02	9285.31	7292.74	5128.14	1144.32
13.7946	13267.8	11338.1	1370.36	9257.67	7298.49	5099.69	1180.94
13.8076	13265.4	11400.9	1408.84	9256.08	7213.71	5084.9	1127.53
13.8206	13249.5	11336.4	1363.64	9230.65	7191.01	5095.56	1159.73
13.8336	13273.6	11285.3	1371.9	9215.36	7216.21	5059.64	1187.42
13.8466	13269.2	11266.5	1309.44	9238.88	7246.81	5077.63	1120.37
13.8596	13251.3	11336.7	1369.43	9205.77	7243.28	5097.59	1137.16
13.8726	13272.8	11347.8	1411.77	9213.63	7178.22	5062.94	1096.8
13.8856	13252.3	11320.2	1422.41	9233.53	7157.61	5071.14	1114.04
13.8986	13232.4	11238.9	1370.29	9225.97	7202.49	5096.68	1129.22
13.9116	13240.7	11269	1332.9	9290.75	7220.23	5126.02	1102.13
13.9246	13225.9	11230	1358.81	9226.73	7220.85	5118.52	1163.92
13.9376	13233.1	11298.3	1362.76	9224.73	7199.61	5063.31	1101.81
13.9506	13224.8	11315.1	1341.27	9217.62	7184.52	5038.03	1125.57
13.9636	13208.8	11361.8	1404.36	9215.42	7208.14	5084.61	1061.49
13.9766	13231.5	11327.7	1358.54	9240.01	7211.79	5102.39	1107.55
13.9896	13255.6	11309.1	1371.4	9252.3	7176.89	5094.98	1098.61
14.0026	13270	11278.2	1331.47	9262.02	7202.4	5070.47	1127.21
14.0156	13200.9	11311	1335.57	9272.41	7186.94	5072.09	1135.26
14.0286	13304.3	11350.7	1381.15	9254.24	7240.16	5099.8	1141
14.0416	13284.7	11332.3	1324.17	9255.18	7213.12	5033.2	1167.02
14.0546	13232.6	11325.7	1364.8	9246.51	7172.99	5012.79	1124.68
14.0676	13259.9	11323.4	1405.36	9232.17	7193.18	5050.09	1128.47
14.0806	13273.7	11314.3	1341.92	9218.63	7195.83	5053.46	1090.16
14.0936	13188.2	11282.1	1448.64	9168.38	7204.47	5082.72	1094.9
14.1066	13262.5	11300.2	1387.46	9232.93	7185.98	5063.46	1132.6
14.1196	13234.3	11339	1428.41	9248.3	7252.65	5054.41	1060.99
14.1326	13198.3	11334.6	1391.28	9231.04	7201.53	5063.39	1166.97
14.1456	13233.4	11211.5	1316.39	9176.77	7187.29	5073.05	1136.58
14.1586	13248.7	11270.8	1371.01	9207.8	7159.82	5034.76	1080.67
14.1716	13230.8	11326.8	1370.95	9261.25	7213.91	5018.25	1124.94
14.1846	13185.2	11277.3	1358.08	9310.75	7193.12	5067.75	1110.08
14.1976	13251.9	11223.7	1343.14	9154.32	7173.22	5054.14	1097.12
14.2106	13206.2	11288.3	1324.49	9220.26	7168.13	5094.96	1066.78
14.2236	13277.4	11309.3	1296.99	9202.71	7207.58	5056.44	1075.66
14.2366	13247.5	11257.5	1275	9257.41	7166.03	5046.41	1165.79
14.2496	13195.9	11164.3	1293.86	9184.39	7144.16	5069.64	1091.55
14.2626	13222	11262.8	1315.59	9160.37	7151.43	5040.14	1109.46
14.2756	13277.7	11297.8	1312.38	9258.95	7239	4996.36	1089.72
14.2886	13198.7	11247.8	1367.85	9199.26	7269.81	5034.2	1104.49
14.3016	13178.3	11267.5	1353.99	9275.42	7145.23	4999.07	1108.72
14.3146	13200.3	11292.4	1359.18	9243.7	7170.52	4997.69	1126.03
14.3276	13177.2	11295.8	1381.17	9162.75	7216.54	5097.13	1079.21
14.3406	13157.4	11236.5	1369.12	9251.97	7181.72	5078.48	1068.63
14.3536	13197.4	11244.5	1346.23	9215.79	7138.78	5046.3	1078.4
14.3666	13203.2	11254.7	1319.9	9244.81	7198.06	5071.97	1140.78
14.3796	13203.9	11311	1325.32	9229.86	7162.48	5082.93	1162.01
14.3926	13213.2	11277.5	1315.3	9213.47	7187.45	5059.76	1118.86
14.4056	13212.5	11249.2	1298.14	9242.4	7203.92	5001.31	1067.05
14.4186	13216.9	11273.6	1299.91	9164.12	7214.99	5013.68	1094.74
14.4316	13187.4	11296.1	1372.77	9179.68	7178.3	5027.88	1069.95
14.4446	13185.6	11304	1328.68	9186.42	7149.1	4997.35	1077.94
14.4576	13231	11231	1283.03	9195.36	7204.48	4981.07	1015.08
14.4706	13166.9	11249.8	1331.7	9211.21	7203.93	4992.98	1077.77
14.4836	13157.3	11251.8	1349.54	9181.28	7132.31	5006.21	1072.64
14.4966	13172.4	11243.7	1371.95	9214.14	7182.38	5030.2	1097.3
14.5096	13176.8	11283.8	1343.91	9190.67	7181.11	5061.65	1098.3
14.5226	13198.4	11257.5	1353.38	9189.8	7195.12	5074.43	1069.95
14.5356	13203.1	11239.4	1302.13	9178.74	7195.74	5003.31	1060.28
14.5486	13229.3	11197.9	1330.92	9219.62	7177.23	4988.2	1062.16
14.5616	13219.5	11216	1376.47	9181.44	7184.44	5049.58	1070.79
14.5746	13197.8	11228.6	1373.07	9202.63	7162.12	5050.7	1096.32
14.5876	13187.8	11239.6	1327.74	9208.18	7169.85	5014.82	1077.06
14.6006	13160.3	11230.8	1293.75	9156.63	7143.79	5015.88	1059.94
14.6136	13186.7	11218.7	1327.39	9173.72	7192.41	4986.64	1074.69
14.6266	13211.9	11258.1	1286.21	9219.97	7161.89	4973.61	1049.48
14.6396	13204.6	11242.5	1272.14	9197.75	7140.02	5014.21	1037.19
14.6526	13181.8	11227.1	1294.76	9198.41	7178.53	5036.92	1065.51
14.6656	13165.1	11196.7	1285.06	9210.01	7207.05	4999.72	1074.99
14.6786	13188.8	11188.1	1302.19	9195.8	7158.02	5008.52	1080.66
14.6916	13198.7	11218.1	1337.25	9218.01	7143.46	4981.81	1086.01
14.7046	13195.2	11256.3	1325.69	9159.67	7151.82	5007.02	1089
14.7176	13166.5	11234.9	1318.73	9165.73	7159.5	5020.41	1089.75
14.7306	13149.5	11234.4	1311.14	9217.41	7151.4	4999.96	1079.76
14.7436	13186.1	11257.6	1307.26	9198.3	7153.65	5015.19	1073.58
14.7566	13214.2	11265.5	1296.38	9210.39	7174.62	5007.79	1083.5
14.7696	13193	11265.2	1312.52	9194.33	7189.59	5021.17	1081.14
14.7826	13209.5	11270.6	1347.86	9183.16	7159.47	5056.78	1086.47
14.7956	13201.4	11265.3	1335.28	9187.15	7180.27	5055.44	1061.01
14.8086	13209	11237.4	1309.3	9164.71	7231.71	5019.56	1063.27
14.8216	13222.6	11225.6	1285.7	9175.32	7170.37	5010.78	1102.11
14.8346	13146.6	11248	1312.9	9177.05	7137.43	5015.03	1090.05
14.8476	13122.8	11239.1	1350.58	9167.77	7197.27	4978.52	1036.25
14.8606	13132.9	11208.6	1307.09	9175.01	7206.9	4964.46	1024.87
14.8736	13125.6	11265.2	1277.39	9167.97	7175.63	5006.14	1045.5
14.8866	13183.7	11283.3	1294.44	9134.3	7154.45	5009.55	1030.12
14.8996	13259.2	11249.9	1295.72	9121.52	7143.81	4983.19	1013.47
14.9126	13241.3	11276.7	1308.21	9129.83	7151.72	4996.84	1039.46
14.9256	13163.6	11243.2	1307.39	9090.69	7148.71	4975.1	1076.56
14.9386	13166.5	11193.5	1291.72	9122.66	7115.72	4957.72	1038.85
14.9516	13181.4	11209.6	1290.76	9171.98	7113.58	4992.79	1010.15
14.9646	13154.8	11239.2	1273.18	9135.99	7168.99	4991.62	1028.6
14.9776	13146.7	11223.6	1327	9184.08	7166.58	4973.72	1041.37
14.9906	13128.3	11233.7	1350.94	9204.55	7152.45	4981.46	1039.39
15.0036	13150.6	11252.7	1325.48	9157.52	7196.11	5000.88	1052.58
15.0166	13189.6	11230.8	1297.57	9167.75	7170.09	5008.45	1078.69
15.0296	13151.2	11204.5	1310.05	9205.27	7151.02	4994.66	1049.57
15.0426	13168.9	11222.3	1323.39	9138.03	7111.67	4999.79	1006.53
15.0556	13181.1	11262.9	1292.37	9129.45	7112	5006.72	1034.9
15.0686	13180.1	11276.4	1300.14	9113.45	7130.02	4996.73	1007.54
15.0816	13209.5	11246.9	1328.32	9134	7151.29	4978.81	1036.29
15.0946	13175.3	11261.8	1300.18	9157.91	7115.5	4965.73	1014.91
15.1076	13177.7	11268.8	1239.6	9162.86	7115.34	5007.55	1021.06
15.1206	13183.4	11269	1272.27	9156.09	7145.67	4998.46	1005.98
15.1336	13191.6	11221.3	1315.63	9166.71	7108.87	4999.59	1035.77
15.1466	13196.5	11140.7	1303.33	9189.64	7112.73	4958.79	1038.89
15.1596	13170.7	11146.5	1274.56	9235.76	7154.24	4962.01	1025.84
15.1726	13148.9	11177.1	1320.14	9206.1	7114.04	4963.56	1090.45
15.1856	13141.2	11202.5	1283.93	9126.94	7088.24	4952.77	1029.17
15.1986	13203.4	11194.4	1262.37	9201.51	7144.59	4950.79	1077.93
15.2116	13184.6	11253.4	1256.14	9115.36	7131.12	4996.75	1068.03
15.2246	13227.8	11183.9	1291.8	9157.75	7134.79	4938.9	1087.75
15.2376	13224.1	11243.3	1290.85	9120.85	7117.82	4999.3	1040.89
15.2506	13199.1	11179.5	1318.84	9149.76	7113.66	4947.41	1018.56
15.2636	13140	11192.2	1302.69	9142.14	7102.78	4925.54	1026.96
15.2766	13146	11193.7	1320.49	9180.2	7114.55	4970.88	986.232
15.2896	13203.3	11174.6	1255.16	9123.3	7077.98	5018.07	983.822
15.3026	13198.8	11195.4	1307.06	9251	7068.79	5015.66	1021.72
15.3156	13161.5	11202.4	1274.25	9164.56	7118.38	4965.4	1026.98
15.3286	13175.2	11228.3	1255.89	9149.78	7133.77	4972.02	1069.36
15.3416	13236.5	11212.3	1253.78	9118.6	7124.07	4989.72	1039.54
15.3546	13138.4	11232.4	1240.04	9173.56	7072.01	4913.66	1018.73
15.3676	13148.1	11181.1	1207.58	9192.61	7161.19	5022.14	1077.27
15.3806	13119.7	11170.9	1241.94	9156.14	7089	4907.48	1062.72
15.3936	13127.9	11260.5	1339.05	9126.23	7142.12	4936.08	988.78
15.4066	13125.7	11119.7	1287.64	9141.51	7092.44	4935.39	1073.9
15.4196	13122.9	11235.5	1279.82	9133.64	7099.69	4913.15	1039.14
15.4326	13158.6	11227.2	1240.64	9126.33	7113.11	4951.25	990.307
15.4456	13193.2	11231.9	1257.83	9112.6	7135	4934.75	1062.35
15.4586	13139	11260.1	1340.91	9160.68	7046.49	4957.77	984.963
15.4716	13137.7	11264.8	1293.31	9188.9	7110.44	4989.94	1070.33
15.4846	13116.2	11167.1	1317.18	9102.07	7066.1	4906.14	1095.93
15.4976	13181.5	11198.8	1381.54	9124.84	7099.76	4957.63	1067.22
15.5106	13123	11234.4	1196.26	9112.23	7092.15	4942.28	990.348
15.5236	13111.2	11212.5	1165.68	9084.69	7163.91	4934.16	983.098
15.5366	13086.9	11185	1213.15	9114.82	7140.97	4944.6	1017.67
15.5496	13132.7	11203.1	1242.65	9112.2	7071.39	5024.11	992.324
15.5626	13164.2	11156.9	1325.11	9096.92	7078.38	4945.02	1022.13
15.5756	13178.1	11210	1321.61	9199.59	7147.13	4963.34	1068.8
15.5886	13149.5	11224.2	1294.24	9121.15	7038.45	5005.63	1066.47
15.6016	13142.4	11262.5	1314.84	9144.15	7085.63	4935.94	1008.47
15.6146	13141.1	11262.4	1220.34	9127.13	7189.48	4953.4	1020.17
15.6276	13074	11266.5	1284.17	9166.11	7164.27	4987.28	985.374
15.6406	13116.4	11230.8	1243.53	9164.82	7100.81	4934.46	994.261
15.6536	13122.9	11246	1270.12	9170.91	7100.78	4919.95	1047.48
15.6666	13129.1	11216.2	1245.64	9089.96	7190.1	4944.92	999.732
15.6796	13169.3	11200.8	1242.72	9136.77	7146.81	4920.83	991.861
15.6926	13133.8	11224.3	1272.54	9088.78	7096.5	4982.67	977.662
15.7056	13154.4	11155.6	1226.3	9078.01	7064.82	4933.3	1023.38
15.7186	13148.5	11153.4	1259.68	9071.42	7017.16	4947.38	1048.66
15.7316	13139.5	11186.9	1304.83	9134.32	7049.53	4931.84	1052.82
15.7446	13128.4	11167.5	1232.59	9132.92	7052.57	4927.01	1023.25
15.7576	13156.2	11231.7	1263.05	9134.57	7057.36	4956.4	1054.93
15.7706	13163.2	11192.8	1316.01	9176.01	7063.71	4949.1	1011.67
15.7836	13122.7	11221.1	1257.22	9121.87	7084.28	4947.26	1029.46
15.7966	13114.1	11193.5	1233.95	9161.87	7106.06	4944.95	1001.55
15.8096	13128.6	11196.9	1230.75	9176.99	7104.22	4977.21	1017.17
15.8226	13133	11181.2	1227.03	9147.71	7039.46	4934.39	970.16
15.8356	13134.5	11225.4	1250.25	9116.7	7106.91	4941.72	991.416
15.8486	13140.8	11201.2	1264.81	9094.51	7088.27	4970.58	1019.78
15.8616	13129.4	11167.1	1280.59	9103.31	7126.2	4988.02	990.693
15.8746	13074.7	11202.3	1271.2	9104.78	7102.48	4975.79	965.023
15.8876	13167.3	11233.2	1259.45	9071.73	7079.53	4949.55	964.872
15.9006	13188.9	11207.5	1270.71	9124.47	7117.06	4950.6	1022.5
15.9136	13192.1	11166.6	1278.27	9145.47	7090.36	4888.77	1030.38
15.9266	13132.2	11181.3	1286.99	9122.38	7098.28	4924.2	984.754
15.9396	13121.6	11187.8	1264.14	9094.66	7080.9	4991.43	1021.05
15.9526	13114	11175.6	1271.95	9097.92	7071.75	4963.18	1004.18
15.9656	13170.4	11185.6	1270.66	9133.61	7083.63	4962.79	989.81
15.9786	13165.2	11225.9	1259.88	9125.61	7114.28	4956.99	994.13
15.9916	13139	11196.4	1256.78	9107.31	7132.47	4922.84	981.925
16.0046	13154.7	11192	1254.1	9094.03	7121.81	4927.72	968.274
16.0176	13164.4	11216.2	1239.31	9101.9	7072.9	4903.67	1008.69
16.0306	13168.1	11178.8	1276.29	9136.03	7040.32	4881.94	988.039
16.0436	13135.9	11179	1318.8	9138.61	7047.37	4907.62	949.127
16.0566	13098.1	11201.6	1288.65	9142.16	7056.71	4935.76	946.441
16.0696	13134.1	11176.4	1265.57	9134.1	7095.27	4935.67	977.705
16.0826	13134.5	11187.7	1252.53	9112.45	7100.98	4931.74	1010.11
16.0956	13110.4	11194.7	1249.81	9107.01	7092.81	4941.51	1020.3
16.1086	13109.7	11188	1256.32	9106.48	7058.27	4938.53	1016.64
16.1216	13138.1	11217.1	1267.47	9139.06	7027.82	4967.19	1015.69
16.1346	13167	11219.8	1274.93	9112.26	7066.39	4975.67	1006.32
16.1476	13145.1	11206.5	1276.95	9090.77	7076.14	4932.63	987.538
16.1606	13130.8	11187.6	1252.89	9127.95	7073.56	4917.44	989.334
16.1736	13143.2	11196	1225.21	9168.63	7078.61	4944.32	1006.5
16.1866	13162.1	11199.2	1260.49	9140.98	7079.95	4957.93	997.932
16.1996	13169.6	11165.8	1259.65	9038.16	7099.29	4926.1	973.179
16.2126	13141.9	11198.4	1229.84	9043.19	7091.28	4926.12	979.501
16.2256	13111.3	11209.8	1212.72	9111.86	7067.52	4957.56	995.253
16.2386	13090.6	11154.9	1192.35	9157.38	7070.07	4933.84	998.445
16.2516	13093	11157	1226.44	9126.04	7069.9	4914.78	991.504
16.2646	13124.3	11211.2	1221.46	9085.55	7067.11	4956.56	983.528
16.2776	13109.9	11207.2	1212.48	9115.6	7094.9	4957.48	981.775
16.2906	13090.7	11150.4	1234.65	9104.06	7069.2	4935.75	974.286
16.3036	13116.6	11134.5	1233.58	9082.01	7067.18	4958.45	953.649
16.3166	13134.4	11184.3	1239.98	9089.36	7074.6	4951.5	959.11
16.3296	13141.4	11221.9	1224.94	9079.83	7067.37	4883.9	970.306
16.3426	13156.8	11195.6	1239.31	9075.48	7088.87	4930.53	987.355
16.3556	13158.6	11113.5	1257.4	9139.98	7106.39	4928.4	969.089
16.3686	13139.8	11166.8	1263.71	9135.35	7064.34	4934.71	943.484
16.3816	13128.7	11223.8	1262.51	9123.2	7058.01	4924.6	983.225
16.3946	13140.4	11201.1	1237.66	9110.79	7052.87	4923.17	1003.53
16.4076	13137.8	11194.8	1177.53	9123.68	7070.83	4928.12	992.475
16.4206	13144.5	11188.2	1214.21	9103.06	7070.52	4898.98	1025.42
16.4336	13147.4	11194.3	1233.96	9098.52	7090.67	4940.19	978.389
16.4466	13113.1	11191.4	1239.81	9061.97	7073.15	4967.76	971.96
16.4596	13142.5	11199.9	1240.97	9107.76	7065.55	4958.1	969.667
16.4726	13100.6	11202.3	1227.32	9130.75	7101.82	4905.48	950.199
16.4856	13158	11179.7	1200.02	9126.8	7064.43	4906.6	973.37
16.4986	13122.4	11203.8	1209.89	9104.33	7063.13	4869.17	955.727
16.5116	13119.3	11158.8	1201.38	9087.7	7084.89	4880.72	966.104
16.5246	13112.2	11188.8	1235.75	9072.83	7059.3	4918.02	930.863
16.5376	13108	11192.4	1219.96	9124.63	7134.44	4988.52	972.206
16.5506	13104.8	11207.1	1263.16	9114.38	7101.24	4906.95	964.504
16.5636	13125	11132.6	1304.21	9143.5	7055.19	4912.44	938.749
16.5766	13197.4	11158.4	1266.08	9138.43	7064.63	4916.3	975.661
16.5896	13169.4	11139	1226.28	9157.91	7097.77	4898.71	921.693
16.6026	13168.7	11156.5	1203.92	9098.49	7053.04	4882.72	959.843
16.6156	13180.7	11167.7	1245.11	9123.03	7076.98	4921.42	968.62
16.6286	13151.1	11193.1	1230.2	9118.95	7081.84	4919.86	925.984
16.6416	13099	11249.5	1287.23	9125.79	7077.36	4893.92	950.908
16.6546	13154.8	11208.8	1251.9	9077.05	7095.21	4911.73	981.635
16.6676	13129.3	11147.3	1244.53	9060.89	7036.22	4940.21	943.491
16.6806	13133.9	11120.5	1185.56	9134.43	7005.87	4916.37	989.415
16.6936	13155.6	11099.9	1188.12	9154.69	7045.65	4847.55	952.528
16.7066	13181.9	11157.3	1265.6	9106.76	7051.54	4945.24	946.097
16.7196	13139.7	11176.1	1208.09	9130.01	7035.85	4932.3	933.106
16.7326	13134.2	11195.5	1223.4	9129.26	7094	4890.26	917.904
16.7456	13117.3	11218.9	1194.74	9113.96	7056.09	4896.58	903.241
16.7586	13077.6	11124.4	1235.62	9088.28	7058.17	4933.84	1050.41
16.7716	13102.1	11205	1229.25	9070.29	7068.72	4931.57	1002.39
16.7846	13109.2	11110.6	1241.13	9083.69	7054.44	4862.2	924.224
16.7976	13129	11166	1252.99	9053.03	7000.01	4881.01	944.996
16.8106	13142.9	11226.4	1198.53	9110.46	7003.97	4896.85	919.254
16.8236	13113.6	11183.9	1266.65	9066.88	7085.4	4907.79	983.725
16.8366	13070.3	11162.6	1141.82	9051.45	7063.71	4904.12	958.799
16.8496	13108.4	11154.3	1138.01	9063.5	7090.87	4838.68	859.05
16.8626	13071	11164.5	1234.04	9089.68	7010.24	4887.35	952.942
16.8756	13099.1	11187.6	1211.72	9115.47	7129.27	4868.37	948.598
16.8886	13114	11200.2	1182.08	9097.46	7039.25	4895.87	932.18
16.9016	13130.7	11139.3	1174.48	9064.69	7096.48	4920.11	973.377
16.9146	13081	11144	1289.73	9082.05	7099.28	4850.93	965.162
16.9276	13133.7	11149.5	1206.38	9057.87	7131.45	4937.74	905.425
16.9406	13111.5	11147.3	1233.45	9054.12	7102.92	4996.14	929.312
16.9536	13108.9	11147.9	1157.8	9080.45	7064.63	4912.98	991.181
16.9666	13125.6	11191.6	1214.11	9050.89	7105.33	4888.81	945.845
16.9796	13115.1	11210.9	1297.24	9086.5	7063.76	4905.96	921.636
16.9926	13133.4	11173	1198.29	9080.23	7029.61	4926.89	959.036
17.0056	13175.7	11187.9	1221.1	9110	7019.12	4903.07	951.697
17.0186	13162.2	11178.7	1271.43	9044.47	6993.05	4907.99	969.803
17.0316	13127.6	11148.9	1192.88	9084.26	7052.12	4888.64	963.322
17.0446	13111.1	11207.8	1194.13	9093.41	7069.9	4906.61	889.422
17.0576	13094.6	11198.1	1234.3	9094.61	7079.03	4885.54	930.748
17.0706	13095.8	11201.5	1190.73	9129.07	7082.59	4860	891.94
17.0836	13104	11182.1	1205.95	9080.91	7055.63	4912.1	914.767
17.0966	13156.2	11227	1226.36	9051.88	7079.67	4925.69	934.273
17.1096	13122.2	11155.1	1196.47	9073.93	7029.55	4873.17	963.687
17.1226	13127.3	11117.5	1182.25	9078.25	7019.28	4854	1012.64
17.1356	13098.4	11155.6	1227.78	9031.72	7008.64	4869.34	968.094
17.1486	13094.1	11106.3	1252.8	9057.76	7009.14	4836.91	928.96
17.1616	13109.3	11128.5	1258.9	9090.35	7072.43	4862.75	948.022
17.1746	13123.3	11113.9	1217.96	9055.67	7006.2	4900.81	944.465
17.1876	13063.8	11108.7	1252.31	9045.33	6998.12	4886.81	932.681
17.2006	13074.4	11119.6	1248.37	9089.58	7019.71	4890.86	921.692
17.2136	13067.1	11171.5	1256.82	9095.71	7044.5	4874.47	892.053
17.2266	13072.2	11173.8	1247.84	9130.39	7049.97	4892.95	910.294
17.2396	13062.1	11132.8	1235.69	9091.65	7037.4	4914.3	974.08
17.2526	13118.3	11187.6	1194.81	9080.3	7032.66	4925.19	916.699
17.2656	13117	11180	1143.77	9092.58	7002.77	4876.9	883.299
17.2786	13088.8	11157.5	1144.74	9094.64	7011.34	4855.61	934.612
17.2916	13128.9	11144.7	1202.39	9054.48	7002.94	4844.42	936.067
17.3046	13179.8	11163.4	1219.17	9102.24	7015.23	4864.33	931.915
17.3176	13152.8	11163.5	1222.87	9127.49	7019.94	4848.61	929.954
17.3306	13109.6	11195.3	1145.12	9130.04	7045.84	4864.59	934.692
17.3436	13111.8	11167.8	1178.65	9117.08	7026.98	4877	942.007
17.3566	13121.6	11142.5	1225.07	9110.91	7023.98	4876.19	932.826
17.3696	13136.1	11152.3	1177.74	9119.57	7060.36	4908.38	944.05
17.3826	13129.3	11134.4	1169.18	9049.66	7057.5	4883.14	929.756
17.3956	13113.9	11144.4	1223.81	9005.52	7021.07	4866.05	922.783
17.4086	13100.2	11166.7	1228.1	9034.17	7041.07	4870.26	921.052
17.4216	13104.2	11141.2	1195.19	9017.51	7060.28	4856.86	899.095
17.4346	13129.3	11159.2	1207.52	9034.29	7045.49	4875.09	927.52
17.4476	13124.4	11200.5	1231.06	9083.05	7035.43	4908.12	970.581
17.4606	13112.5	11206.9	1250.85	9107.29	7011.17	4893.81	964.174
17.4736	13122.3	11211.6	1198.14	9111.99	7000.85	4858.74	949.007
17.4866	13117.1	11206.7	1162.13	9113.57	7030.21	4863.82	941.888
17.4996	13121.7	11184.4	1190.32	9126.97	7051.43	4902.64	914.024
17.5126	13130.2	11179.4	1182.1	9107.73	7056.83	4901.9	899.647
17.5256	13110.7	11163.9	1200.8	9068.54	7066.11	4877.24	891.767
17.5386	13094	11132.2	1201.05	9076.28	7022.6	4894.79	873.791
17.5516	13064.9	11142.9	1192.18	9122.61	6973.16	4892.08	895.733
17.5646	13078.1	11133.4	1213.15	9133.62	7003.81	4887.76	910.649
17.5776	13101.3	11124.7	1225.3	9127.65	7041.72	4898.2	914.564
17.5906	13078.6	11119.4	1232.06	9086.01	7026.27	4895.03	914.83
17.6036	13104.4	11115.7	1208.67	9083.7	7049.83	4900.87	899.334
17.6166	13100.1	11114.5	1188.52	9081.88	7093	4921.39	927.264
17.6296	13110.3	11159.4	1192.97	9074.41	7056.33	4897.66	944.295
17.6426	13133.5	11177.9	1170.83	9062.41	7017.83	4847.25	930.099
17.6556	13104.9	11153	1189.88	9074.01	7028.21	4868.84	891.242
17.6686	13074.6	11190.2	1231.86	9094.15	7024.03	4857.2	897.083
17.6816	13084.5	11166.2	1197.78	9132.05	7025.77	4846.95	910.211
17.6946	13129.9	11182.9	1206.95	9108.11	7021.43	4902.79	876.846
17.7076	13149.2	11194.4	1179.95	9067.15	7040.49	4872.77	857.161
17.7206	13140.5	11190.9	1188.4	9069.94	7061.12	4846.49	893.815
17.7336	13073.6	11163	1223.29	9071.3	7069.88	4847.15	898.277
17.7466	13137.8	11182.4	1202.99	9067.12	7072.98	4857.96	871.492
17.7596	13130.1	11120.9	1167.4	9031.78	7020.13	4912.99	889.455
17.7726	13097.7	11160.4	1181.68	9092.88	7044.42	4921.93	910.24
17.7856	13122.8	11135.3	1162.64	9126.89	7030.56	4883.51	887.878
17.7986	13117.8	11173.3	1147.96	9110.83	7023.79	4875.62	913.588
17.8116	13099.2	11181.5	1186.89	9126.12	7045.98	4856.59	910.366
17.8246	13088.7	11176.5	1168	9063.23	7074.42	4876.61	896.468
17.8376	13102.6	11200.1	1184.48	9097.93	7042.2	4916.16	852.321
17.8506	13084.2	11222.1	1207.96	9021.93	6995.96	4867.92	937.613
17.8636	13124.3	11148.5	1168.58	9047.24	7026.13	4884.83	932.084
17.8766	13106.4	11128.7	1165.97	9063.46	7084.84	4872.24	917.483
17.8896	13059.3	11132.2	1200.5	9029.33	6998.52	4880.01	932.68
17.9026	13067.9	11154.2	1192.41	9012.89	7034.44	4885.3	945.981
17.9156	13053.7	11139.9	1218.22	9034.48	7021.15	4861.04	907.53
17.9286	13077.8	11168.5	1232.93	9092.5	6997.67	4870.71	850.062
17.9416	13121	11133.1	1245.65	9041.17	7027.14	4890.57	906.879
17.9546	13045.5	11122.7	1240.62	9059.06	7020.5	4862.43	904.715
17.9676	13092.1	11100.4	1171.51	9078.78	6973.04	4828.54	901.347
17.9806	13077.9	11187.8	1181.76	9048.4	7047.62	4838.18	949.91
17.9936	13096.6	11191.1	1168.81	9017.55	7044.88	4887.85	908.15
18.0066	13112.1	11154.8	1243.71	9042.69	7055.1	4900.56	868.55
18.0196	13102.2	11203.5	1169.01	9028.91	7065.23	4826.85	876.634
18.0326	13116.2	11092.7	1167.85	9052.05	7029.15	4865.66	900.975
18.0456	13086	11198.7	1147.66	9008.81	7063.77	4859	932.287
18.0586	13083.5	11154.2	1123.18	9103.21	7059.08	4840.34	918.121
18.0716	13046.7	11182	1179.89	9080.92	7056.9	4873.39	920.528
18.0846	13104.9	11147.5	1242.95	9009.69	6916.71	4851.92	903.17
18.0976	13110.5	11181.5	1141.07	9055.32	7017.01	4854.26	865.047
18.1106	13171.9	11244.9	1148.99	9092.94	7017.01	4884.95	869.998
18.1236	13090	11206.5	1119.36	9098.94	7001.19	4888.96	885.82
18.1366	13043	11153.2	1198.26	9102.92	6993.18	4896.83	889.92
18.1496	13075.9	11151	1168.05	9111.72	7051.12	4897.01	911.314
18.1626	13035.8	11147.2	1132.5	9136.93	7042.46	4871.12	910.089
18.1756	13087.1	11140.4	1181.29	9086.78	7010.7	4872.85	882.495
18.1886	13090	11140	1100.46	9055.84	7002.44	4815.74	923.251
18.2016	13137.4	11123.3	1134.95	9125.53	7028.94	4839.87	836.837
18.2146	13096	11122.9	1157.31	9041.87	7021.82	4856.71	869.52
18.2276	13101.1	11163.9	1217.19	9086.73	7023.74	4820.74	890.278
18.2406	13084.9	11133.8	1234.7	9115.38	7018.61	4846.68	872.226
18.2536	13100.8	11093.6	1149.76	9111.78	6970.88	4841.11	884.233
18.2666	13089.8	11160.2	1160.99	9052.98	7003.7	4835.61	881.61
18.2796	13104.5	11130	1170.09	9031.97	7006.4	4847.18	887.961
18.2926	13106.1	11099.9	1157.26	9059.23	7040.39	4809.47	835.721
18.3056	13109.4	11096	1189.84	9047.87	7076.59	4839.54	846.545
18.3186	13159.5	11154.8	1182.57	9065.16	6988.81	4843.49	883.591
18.3316	13151.6	11145.3	1148.48	9081.45	7026.6	4853.79	877.561
18.3446	13096.4	11108.2	1179.72	9034	7060.14	4806	841.395
18.3576	13104.3	11098.4	1180.55	9047.15	7010.59	4785.17	877.61
18.3706	13056.2	11137.2	1206.2	9029.01	7000.41	4818.2	842.417
18.3836	13111.7	11141.5	1156.93	9042.75	6978.1	4830.96	850.753
18.3966	13080.1	11183.7	1214.55	9109.63	7007.89	4863.21	866.926
18.4096	13070.6	11155.2	1185.73	9113.15	6994.14	4846.59	873.087
18.4226	13072	11184.8	1215.86	9052	6975.61	4803.28	893.77
18.4356	13118.5	11130.5	1230.01	9064.77	6969.76	4791.26	859.494
18.4486	13088.8	11136.1	1191.51	9089.81	6946.8	4845.79	841.564
18.4616	13108.1	11186.9	1181.66	9069.44	6981.37	4836.52	847.31
18.4746	13098.7	11161.7	1137.62	9016.06	6981.88	4860.59	865.857
18.4876	13087.9	11151.7	1201.01	9045.19	7034.99	4868.32	886.928
18.5006	13051.3	11128.1	1171.65	9050.7	7042.19	4837.98	849.566
18.5136	13074	11145.3	1138.79	9033.96	6994.25	4865.38	867.615
18.5266	13108.7	11182.5	1174.82	9069.18	6972.6	4887.09	850.646
18.5396	13109	11126.2	1182.27	9044.4	6990.46	4846.07	873.919
18.5526	13070.6	11136	1216.67	9070.6	7022.48	4828.97	848.72
18.5656	13075.8	11146.9	1183.62	9076.78	6991.69	4882.44	852.7
18.5786	13116.9	11175	1144.11	9029.18	7008.76	4898.47	850.977
18.5916	13093.9	11141	1192.3	9027.58	7022.17	4887.59	859.05
18.6046	13096.5	11160.3	1200.4	9063.86	7005.82	4861.4	888.889
18.6176	13086.2	11159.7	1194.39	9041.56	7006.18	4827.93	878.87
18.6306	13052.6	11109.3	1196.4	9027.63	7011.01	4813	839.148
18.6436	13042.2	11107.3	1182.18	9093.15	7024.02	4842.94	822.597
18.6566	13063.9	11147.9	1151.33	9059.57	7027.77	4845.82	819.517
18.6696	13076.7	11144	1188.74	9017.44	7030.3	4845.72	840.442
18.6826	13045.2	11146.2	1181.83	9007.47	7008.05	4841.4	863.623
18.6956	13039.7	11135.5	1160.46	9028.87	6968.8	4854.28	896.147
18.7086	13060	11133.5	1168.67	9050.42	7001.69	4858.83	863.194
18.7216	13067.1	11152.1	1157.56	9079.12	6984.03	4844.41	858.03
18.7346	13086.8	11146.2	1173.98	9083.38	6974.77	4857.1	872.037
18.7476	13082	11160.5	1185.28	9041.6	6994.57	4841.84	847.933
18.7606	13045.4	11145.9	1142.86	9020.99	6985.04	4850.66	851.033
18.7736	13054.1	11114	1136.1	9038.67	7006.3	4870.75	855.529
18.7866	13064.6	11127.6	1179.89	9056.67	7012.77	4869	859.312
18.7996	13030.5	11133.8	1167.3	9078.47	7036.66	4852.35	876.818
18.8126	13038.8	11155.8	1141.8	9080.26	7077.1	4826.26	887.694
18.8256	13060.6	11137.8	1124.85	9083.31	7028.24	4850.59	893.606
18.8386	13060	11092.9	1120.78	9077.75	6962.01	4850.18	890.282
18.8516	13090.2	11103.5	1177.78	9006.62	7000.96	4810.83	875.17
18.8646	13107.5	11086.8	1178.37	9004.85	7008.03	4808.57	861.514
18.8776	13085.4	11095	1172.16	9036.29	6956.68	4821.9	851.808
18.8906	13033.1	11138.6	1183.81	9053.82	6953.54	4817.83	860.613
18.9036	13037.8	11160.6	1170.63	9059.8	6961.27	4819.28	856.045
18.9166	13121.2	11159.2	1201.09	9056.17	7009.92	4791.8	858.897
18.9296	13110.9	11183.7	1180.95	9032.95	7007.78	4819.23	856.306
18.9426	13040.8	11149.8	1170.5	9037.02	7015.35	4823.28	850.767
18.9556	13040.3	11087.8	1126.19	9023.85	7021.75	4807.59	819.326
18.9686	13065.5	11064.5	1156.75	9053.75	6965.55	4813.58	855.138
18.9816	13103	11094.7	1159.66	9044	6955.02	4853.34	838.004
18.9946	13117.1	11098.3	1119.16	9042.16	7001.74	4840.86	821.593
19.0076	13060.2	11112.4	1145.81	9087.21	7026.91	4821.94	822.199
19.0206	13098.2	11123	1177.22	9050.02	7034.41	4867.51	834.972
19.0336	13079.3	11125	1182.36	9035.48	7022.3	4867.61	799.452
19.0466	13051.7	11159.7	1156.78	9039.29	7031.6	4827.54	855.908
19.0596	13070.7	11103.1	1099.38	9043.57	6999.72	4818.25	827.045
19.0726	13067.6	11138.4	1158.39	9062.52	6958.87	4771.93	808.57
19.0856	13044.7	11171	1155.35	9061.56	7011.67	4831.23	835.718
19.0986	12998.2	11143	1135.31	8976.85	6985.99	4823.07	828.273
19.1116	13005.3	11162.8	1162.41	8987.44	6966.73	4821.04	829.521
19.1246	13031.9	11129.6	1162.3	9062.44	7000.97	4828.07	839.435
19.1376	13078	11141.6	1146.01	9053.36	6995.59	4792.31	827.785
19.1506	13045.5	11142.1	1150.34	9039.86	7029.3	4854.7	806.729
19.1636	13051.5	11152.8	1168.59	9043.9	7032.2	4824.56	808.364
19.1766	13069.5	11151.7	1172.85	9049.67	6999.21	4815.5	800.33
19.1896	13079.1	11122.7	1172.97	9019.03	6973.47	4763.78	858.222
19.2026	13058.4	11157.4	1136.16	9080.61	6955.14	4835.1	809.369
19.2156	13090.3	11150.7	1150.53	9034.25	6967.14	4812.51	802.046
19.2286	13057.1	11153.5	1190.92	9037.67	6946.59	4898.15	841.53
19.2416	13049.9	11108.3	1156.9	9018.82	6951.63	4838.66	875.549
19.2546	13076	11072	1169.76	9025.63	6967.64	4830.38	840.749
19.2676	13085.3	11128.5	1175.7	9045.3	6998.83	4836.12	803.228
19.2806	13100.4	11187.1	1181.54	9102.16	6938.11	4858.32	843.634
19.2936	13076.1	11188.8	1182.77	9044.58	6954.39	4839.52	779.288
19.3066	13057.1	11119.1	1151.41	9051.97	6944.14	4798.2	768.049
19.3196	13050.4	11110.9	1150	9071.12	6999.54	4810.02	823.971
19.3326	13091	11138.4	1206.87	9044.53	7001.35	4799.58	850.567
19.3456	13079	11197.7	1149.35	8998.57	6934.28	4821.17	885.446
19.3586	13125.5	11139.6	1172.28	9058.5	6925.86	4807.1	854.378
19.3716	13053.7	11090.9	1175.14	9047.47	7004.36	4809.08	760.663
19.3846	13074	11139.9	1100.27	9032.18	6961.85	4809.58	832.162
19.3976	13109.5	11100.9	1184.91	9001.94	7029.88	4756.62	837.942
19.4106	13080.8	11153.5	1178.77	9058.93	6961.1	4793.87	834.126
19.4236	13068.9	11099.1	1167.88	9070.81	7001.69	4789.91	873.729
19.4366	13081.8	11199.6	1131.52	9010.85	7042.44	4780.14	821.739
19.4496	12991.2	11133.6	1134.91	9025.63	7017.63	4830.77	837.602
19.4626	13106.9	11099.2	1155.3	9011.51	6984.15	4850.37	812.881
19.4756	13093.8	11105.7	1184.7	9025.35	6971.53	4842.4	809.137
19.4886	13065.6	11134.4	1167.08	8994.77	7012.65	4825.92	885.674
19.5016	13076.2	11131.3	1137.91	9030.47	6993.47	4850.29	816.951
19.5146	13056.6	11150.5	1117.47	9063.59	6963.28	4814.01	761.038
19.5276	13021.1	11161.2	1138.93	9013.75	6992.18	4833.01	804.678
19.5406	13087.8	11118.5	1194.51	9095.16	6985.03	4797.82	843.467
19.5536	13108.5	11138.2	1147.09	9019.7	6984.01	4765.3	808.438
19.5666	13102	11188	1127.7	8986.06	6962.72	4829.42	816.424
19.5796	13057.2	11092.3	1148.81	9059.32	6976.67	4749.42	795.201
19.5926	13052.7	11122.2	1186.7	9032.72	7006.76	4808.98	830.162
19.6056	13101.9	11192.4	1168.86	9020.15	6960.43	4747.14	820.575
19.6186	13073.6	11164.9	1162.47	8980.03	6968.95	4777.37	812.922
19.6316	13099.7	11138.7	1130.19	9009.86	7018.91	4749.83	806.981
19.6446	13092.8	11109.4	1157.94	9012.87	7037.94	4768.66	806.833
19.6576	13124.3	11152.2	1147.02	8994.84	7024.47	4804.26	807.006
19.6706	13059.3	11139.6	1187.43	9010.39	6964.47	4764.16	829.622
19.6836	13067.4	11158.6	1130.03	9056.34	7007.49	4800.75	837.278
19.6966	13065.3	11170.5	1137.43	9070.16	7014.13	4805.13	796.256
19.7096	13045.9	11168.9	1123.79	9047.67	7015.12	4807.67	823.897
19.7226	13044.1	11143.4	1131.06	9064.04	7001.42	4799.02	845.757
19.7356	13072.3	11164.1	1122.88	9046.75	6971.99	4783.12	830.056
19.7486	13050.3	11168.5	1117.51	9042	6954.28	4854.56	834.479
19.7616	13044.4	11129.4	1170.16	9062.2	6948.79	4825.38	795.931
19.7746	13035.8	11135.7	1133.66	9083.57	6965.49	4833.68	767.169
19.7876	12992.5	11166.7	1192.74	9064.58	6961.23	4818.86	780.682
19.8006	13016	11147	1208.42	9022.42	6900.33	4811.13	794.381
19.8136	13048.8	11123.8	1164.29	9024.37	6963.62	4784.07	796.307
19.8266	13055.3	11125.9	1148.7	9041.34	6964.51	4769.25	789.809
19.8396	13055.7	11168.4	1180.91	9062.3	6973.8	4807.37	785.648
19.8526	13048	11157.6	1179.29	9057.3	7007.41	4799.92	786.343
19.8656	13045.3	11145.6	1177.6	9053.64	6932.36	4802.82	804.135
19.8786	13102.5	11191.8	1214.1	9005.69	6943.81	4831.77	813.655
19.8916	13105.5	11206.4	1219.87	9042.27	6965.06	4810.42	815.923
19.9046	13081.2	11148.2	1204.83	9074.86	6992.09	4775.02	825.184
19.9176	13072.3	11139.9	1148.62	9043.91	6973.24	4795.35	832.483
19.9306	13047.5	11151.6	1152.35	9048.55	6974.99	4812.18	813.291
19.9436	13041.2	11150.4	1205.4	9012.52	6979.46	4812.69	835.242
19.9566	13048.2	11151	1160.01	8995.51	6997.35	4826.38	864.31
19.9696	13005.6	11124.9	1126.17	9015.7	6972.13	4793.87	816.442
19.9826	12988.2	11172.1	1129.88	9038.52	6951.26	4764.57	794.95
19.9956	13034.8	11208	1141.12	9016.32	6969.64	4785.71	795.255
20.0086	13052	11160.7	1136.52	9002.75	6976.36	4808.6	826.128
20.0216	13045.2	11111.6	1155.93	9023.18	6998.22	4828.04	834.719
20.0346	13035.9	11132.6	1156.46	9026.24	7018.54	4798.15	793.344
20.0476	13035.4	11127	1148.12	9030.85	6991.97	4751.65	813.997
20.0606	13034.3	11080.3	1173.21	9033.4	6975.68	4731.28	820.428
20.0736	13038.5	11128.5	1172.51	9050.51	6953.5	4741.01	788.505
20.0866	13063.3	11187	1183.57	9029.88	6948.49	4749.26	808.532
20.0996	13047.6	11170.7	1193.52	9002.3	6969.73	4770.1	823.882
20.1126	13004.4	11132.3	1172.95	9023.83	6957.42	4775.97	802.248
20.1256	13031.4	11111.8	1160.4	9029.77	6967.96	4769.55	796.372
20.1386	13070.6	11127.6	1165.37	9023.55	7004.77	4772.37	784.284
20.1516	13066.4	11133.8	1140.56	9008.04	6981.27	4755.71	747.11
20.1646	13071.8	11143.5	1129.61	8996.55	6954.57	4780.71	753.538
20.1776	13055.3	11135.4	1164.97	9003.15	6983.86	4779.85	772.75
20.1906	13026.8	11117.9	1130.99	9033.87	6969.49	4782.24	765.757
20.2036	13020.1	11150.8	1121.47	9047.86	6964.86	4774.67	770.687
20.2166	13022.3	11105	1159.99	9078.49	6961.36	4731.3	780.467
20.2296	13024.3	11096.9	1172.77	9084.49	6953.29	4717	797.673
20.2426	13057	11149.6	1145.41	9015.89	6970.36	4768.63	783.441
20.2556	13012.6	11156.5	1156.17	9006.06	6961.59	4759.34	781.95
20.2686	13034.3	11155.4	1174.93	8998.33	6931.99	4769.64	784.066
20.2816	13073.2	11123.2	1164.44	9020.59	6952.02	4797.21	777.021
20.2946	13043.3	11121.8	1160.42	9033.72	6921.2	4778.22	803.686
20.3076	13048.3	11185	1151.4	9012.9	6964.79	4797.4	814.435
20.3206	13033.3	11153.1	1177.91	8997.2	6955.52	4773.76	830.807
20.3336	13025.8	11167.7	1148.25	9009.1	6944.58	4806.97	796.815
20.3466	13028	11155.3	1112.26	9043.13	6946.88	4782.8	785.546
20.3596	13091.9	11132.5	1099.74	9030.49	6963.57	4766.74	771.111
20.3726	13083.7	11110.1	1130.98	9031.51	6938.75	4790.91	822.122
20.3856	13050	11152.1	1152.39	9003.63	6995.05	4791.29	802.577
20.3986	13037	11206.2	1138.2	9048.81	6988.43	4769.94	798.437
20.4116	13048	11165.8	1132.53	9059.08	7022.95	4746.49	772.037
20.4246	13034.6	11141.4	1171.04	9032.88	6937.35	4747.31	780.383
20.4376	13009.8	11138.9	1150.9	9043.45	6970.57	4749.23	801.112
20.4506	13038.3	11120.8	1156.34	9032.5	7019.7	4771.44	763.667
20.4636	13020.9	11148.3	1141.07	9067.09	6996.21	4796.87	825.878
20.4766	13033	11164.2	1160.01	9069.62	6977.78	4777.08	766.164
20.4896	13027.3	11176.9	1197.26	9031.66	6949.79	4740.51	817.75
20.5026	13065.4	11125.1	1174.63	9050.62	6913.15	4800.14	836.763
20.5156	13007	11160.1	1168.66	9026.84	6961.4	4789.34	819.012
20.5286	13017.6	11162.2	1173.99	9053.15	6984.47	4755.16	774.453
20.5416	13021	11137.7	1181.3	9004.86	6985.44	4761.43	737.574
20.5546	13025.9	11123.5	1155.15	9013.33	6974.28	4792.68	808.714
20.5676	13063.7	11158.1	1135.67	9027.87	6961.9	4781.18	854.702
20.5806	13099.9	11152.2	1170.69	8980.17	6954.23	4761.23	820.162
20.5936	13065.7	11155.8	1128.29	9014.5	6950.95	4764.35	790.109
20.6066	13043.6	11170.4	1121.08	9088.71	6906.07	4773.49	791.472
20.6196	13019.8	11163.5	1113.09	9011.67	6900.01	4749.59	793.589
20.6326	13017.9	11157.7	1127.14	9047.9	6935.72	4758.72	768.254
20.6456	13016.9	11148.5	1152.87	8999.82	6971.21	4793.07	784.577
20.6586	13017.2	11073.8	1137.78	9052.58	6988.9	4793.74	790.005
20.6716	13038.3	11174.9	1165.3	8991.53	6983.51	4788.53	740.979
20.6846	13025.2	11151	1086.54	8984.69	6908.29	4777.8	828.141
20.6976	13087.7	11150.7	1157.22	9089.15	6945.7	4771.81	830.957
20.7106	13117.6	11098.2	1084.47	9052.73	6974.24	4763.62	788.201
20.7236	13088.8	11111.1	1117.04	8962.57	6990.85	4736.02	802.11
20.7366	13046.3	11134.9	1125.95	9101.18	6951.24	4739.98	827.852
20.7496	13011.4	11189.9	1127.81	8980.81	6998.09	4757.61	748.18
20.7626	13069.5	11175.4	1119.24	9029.66	6957.12	4758.01	827.856
20.7756	13094.1	11086.3	1133.47	9032.94	6925.15	4724.26	759.62
20.7886	13011	11085.9	1177.9	9027.28	6984.13	4730.64	715.017
20.8016	13025	11134.2	1165.84	8999.62	6911.46	4777.28	783.832
20.8146	13010.1	11130.5	1179.96	8996.14	6912.61	4754.78	808.564
20.8276	13011.8	11096.7	1154.2	8980.29	6968.48	4828.82	767.477
20.8406	13055.9	11119.6	1156.58	9003.7	6952.89	4706.96	781.383
20.8536	13051.9	11132.9	1110.87	8971.63	7027	4723.05	769.435
20.8666	13007.2	11109.8	1180.28	9017.22	7010.85	4757.32	764.426
20.8796	13061.3	11112.3	1220.86	9015.04	7031.9	4779.59	767.545
20.8926	13050.6	11164.6	1196.14	8972.01	6993.89	4756.63	789.879
20.9056	13042	11153	1121.94	8993.69	7017.42	4765.98	819.822
20.9186	13068.4	11114.9	1215.33	8987.75	6991.22	4781.69	796.642
20.9316	13089.9	11154.6	1173	9015.59	6997	4770.48	764.959
20.9446	13041.2	11168.9	1175.37	9062.77	7017.38	4796.41	835.182
20.9576	13010.4	11149.4	1156.55	9021.48	6989.64	4769.82	786.452
20.9706	13003.6	11127.9	1128.36	9019.16	6929.19	4748.33	768.113
20.9836	13024	11140.9	1126.23	8978.31	6914.59	4740.17	819.366
20.9966	12989.2	11158.5	1212.14	9013.36	6879	4720.71	808.933
21.0096	13003.2	11141.4	1195.34	9000.51	6975.92	4756.75	822.529
21.0226	13031.7	11173.2	1178.03	9000.21	6984.07	4757.92	807.839
21.0356	13031.9	11176.4	1133.89	8998.18	6935.13	4791	782.862
21.0486	13042.1	11183.8	1161.07	8998.52	6918.98	4802.76	768.691
21.0616	13032.6	11169.9	1200.86	8998.26	6929.94	4803.01	747.358
21.0746	12978.7	11185.4	1177.62	8986.97	6945.05	4769.15	788.845
21.0876	12923.3	11172	1131.16	9005.52	6946.83	4783.14	779.141
21.1006	13027.9	11154.7	1194.64	8988.23	6962.48	4781.55	767.573
21.1136	13074.3	11151.7	1176.98	9030.98	6965.48	4792.54	793.843
21.1266	13065	11111.6	1167.45	9055.1	6964.01	4765.58	782.027
21.1396	13043.2	11081.7	1133.57	8968.15	6968.13	4733.84	765.141
21.1526	12989.7	11101	1153.89	9003.78	6974.74	4746.3	751.858
21.1656	13008	11095.7	1141.35	8992.68	6996.34	4791.33	723.675
21.1786	13054.9	11108	1115.5	8946.02	6958.07	4733.49	736.302
21.1916	13028.3	11119.7	1152.69	8959.23	6946.59	4732.81	764.528
21.2046	13015.6	11158.9	1163.91	8959.63	6942.54	4748.27	780.648
21.2176	13039.2	11176	1158.26	8982.1	6912.18	4755.04	783.752
21.2306	13029	11139.7	1154.07	8998.77	6935.65	4749.9	790.41
21.2436	13016.6	11153	1162.54	9002.86	6953.54	4769.72	750.687
21.2566	13006.3	11136.8	1229.13	9015.56	6973.9	4755.35	754.253
21.2696	13004.1	11119.1	1227.14	9026.56	6980.46	4713.94	767.086
21.2826	13025.3	11163.1	1158.76	9012.69	6987.28	4736.95	768.509
21.2956	13019.3	11170.6	1094.27	9008.52	6955.03	4751.52	742.237
21.3086	13035.7	11172.3	1157.86	9002.74	6914.65	4734.76	748.104
21.3216	13041.9	11161.4	1194.97	8977.13	6899.25	4747.07	755.034
21.3346	13020.6	11109.8	1156.87	8979.6	6931.25	4766.31	732.942
21.3476	13009.7	11112	1109.44	8974.54	6979.25	4749.43	751.859
21.3606	13000.3	11152.5	1094.72	8981.3	6936.61	4721.17	784.842
21.3736	13020.4	11153.8	1168.85	9018.75	6892.62	4725.21	800.099
21.3866	12998.2	11161.4	1152.8	8984.22	6913.95	4730.54	799.035
21.3996	12964.2	11150.8	1112.77	8967.19	6936.79	4717.64	785.174
21.4126	12981.3	11109.9	1155.96	8980.02	6950.31	4726.83	780.396
21.4256	12991.2	11120.6	1157.77	8937.75	6927.39	4727.09	768.493
21.4386	13012.6	11148.6	1141.8	8955.5	6914.79	4719.54	774.001
21.4516	13021.1	11142.8	1151.91	8979.49	6924.01	4738.28	820.628
21.4646	13021.7	11148.3	1141.83	8987.2	6894.42	4742.94	817.072
21.4776	13024.3	11191.9	1134	9039.15	6908.29	4731.29	765.866
21.4906	13003.5	11184.8	1148.66	9033.26	6945.82	4733.98	743.238
21.5036	12999.6	11138.8	1111.65	9010.42	6953.08	4745.47	746.996
21.5166	12989	11114.3	1106.19	9014.2	6942.1	4732.02	759.208
21.5296	13013.9	11096.6	1113.85	9009.53	6891.03	4738.73	760.616
21.5426	13055.8	11134.4	1129.16	8992.36	6897.92	4750.29	777.884
21.5556	13020.3	11145.6	1134.09	8995.38	6922.53	4731.21	780.194
21.5686	13015.8	11151.3	1110.06	8987.19	6910.68	4724.44	735.802
21.5816	12993.3	11156.4	1110.56	8963.97	6902.73	4736.43	735.295
21.5946	12974.9	11113.5	1101.07	8986.62	6914.6	4737.73	772.971
21.6076	12997.4	11142.5	1171.36	8980.99	6920.82	4701.4	756.496
21.6206	13009.6	11161.9	1206.73	8987.16	6951.65	4704.78	736.114
21.6336	13024.7	11159.8	1159.32	8988.89	6948.37	4740.36	738.343
21.6466	12971.4	11172	1139.09	8966.72	6953.88	4761.1	729.486
21.6596	12975.7	11141.4	1144.98	8949.4	6973.06	4756.74	759.507
21.6726	13009	11139.8	1120.84	8971.53	6930.69	4723.38	765.176
21.6856	13003.2	11125.3	1138.31	9035.57	6938.78	4700.32	753.636
21.6986	12979.2	11068.3	1130.49	8998.58	6936.8	4715.12	763.757
21.7116	12986	11103.8	1144.75	8970.75	6894.51	4731.75	732.252
21.7246	12964.2	11087.6	1188.17	8992.69	6879.93	4747.09	751.485
21.7376	12976.5	11115.2	1166.81	8999.75	6907.77	4728.45	756.456
21.7506	12991.5	11131	1153.62	8951.03	6913.49	4744.72	764.484
21.7636	12980.3	11184	1187	8983.85	6908.78	4718.23	752.846
21.7766	12984.4	11168.8	1088.02	8987.21	6935.4	4696.42	762.615
21.7896	12980.7	11103.9	1133.93	8990.72	6928.85	4724.38	790.413
21.8026	12988.4	11091.9	1151.35	8993.27	6938.79	4714.76	803.317
21.8156	13038	11116.7	1119.16	8948.5	6911.8	4700.52	815.136
21.8286	13006.3	11130.5	1146.63	8948.9	6929.74	4703.17	731.079
21.8416	13010.9	11125.3	1108.01	8970.48	6890.16	4699.19	722.36
21.8546	12972.8	11083.3	1106.46	8999.83	6961.71	4672.57	729.724
21.8676	12982	11103.8	1100.8	8955.22	6897.93	4683.72	729.051
21.8806	12972.5	11173.7	1125.16	8956.05	6826.35	4732.83	742.288
21.8936	12992.6	11073.2	1121.23	8998.9	6934.68	4714.34	788.117
21.9066	12950.1	11161.2	1136.28	8991.02	6905.79	4692.1	788.501
21.9196	12963.4	11136.4	1118.02	8998.19	6889.29	4683.55	780.727
21.9326	12997.1	11056.9	1174.27	8980.09	6926.72	4683.71	744.921
21.9456	12993.8	11125.7	1133.65	8979.15	6974.81	4735.37	712.57
21.9586	12942.4	11147.7	1155.38	8955.68	6905.17	4715.54	745.208
21.9716	12996.8	11142	1156.59	8965.44	6879.27	4737.57	732.337
21.9846	13048.5	11122.6	1078.87	8956.17	6920.01	4712.83	719.964
21.9976	13036.7	11113.5	1167.16	8979.97	6897.73	4753.96	721.153
22.0106	13028.8	11130.4	1139.88	8888.33	6919.57	4721.85	784.773
22.0236	13064.7	11148.9	1089.24	8948.58	6899.81	4714.78	684.311
22.0366	12959.1	11138	1109.01	8997.03	6883.09	4696.04	710.075
22.0496	13005.6	11130.1	1110.99	9007.92	6926.65	4712.87	747.698
22.0626	13011.8	11139.7	1073.54	8943.06	6953.37	4781.63	780.298
22.0756	13014.9	11118.6	1136.18	8939.09	6944.29	4739.27	749.903
22.0886	12947.7	11135.3	1146.67	9001.54	6873.78	4743.78	745.157
22.1016	13045.9	11128.4	1154.63	8941.17	6929.09	4713.54	753.574
22.1146	12981.3	11197.7	1114.49	8958.74	6899.97	4740.27	717.26
22.1276	12948.1	11115.3	1095.23	8925.51	6929.71	4746.67	746.703
22.1406	12974.6	11140.4	1094.01	8973.74	6889.58	4701.81	775.754
22.1536	12945.1	11080	1176.13	8929.65	6886.92	4724.47	712.309
22.1666	12999.8	11066.8	1141.59	8975.55	6882.49	4700.83	759.255
22.1796	13018.5	11138.3	1152.18	8999.75	6851.66	4725.68	780.18
22.1926	12944.1	11131.1	1178.72	8964.05	6866.54	4691.93	726.395
22.2056	12986.4	11132.5	1096.47	8956.39	6899.55	4705.33	735.588
22.2186	12981.1	11119.2	1135.78	8932.71	6867.77	4751.15	719.885
22.2316	13004.6	11111	1161.92	8967.39	6891.01	4676.97	705.064
22.2446	12982.9	11132.8	1083.23	8910.78	6901.91	4701.79	738.413
22.2576	12970.5	11106.2	1122.99	8900.67	6889.68	4719	753.337
22.2706	12983.8	11144.5	1148	8933.94	6877.95	4744.06	741.011
22.2836	12990.3	11136.1	1173.78	8943.45	6861.37	4685.57	771.351
22.2966	12986.2	11110.3	1147.68	8942.4	6939.95	4698.32	777.399
22.3096	12958.8	11101	1113.03	8941.21	6972.7	4693.9	746.06
22.3226	12995.7	11095.9	1137.97	8954.97	6933.55	4726.16	750.433
22.3356	13011.9	11070.3	1101.37	9023.21	6930.52	4684.18	714.557
22.3486	13021.4	11125.6	1109.39	8996.19	6937.59	4709.47	736.603
22.3616	12962.2	11162.3	1119.02	8947.34	6882.48	4728.79	761.325
22.3746	12942.8	11152.4	1101.41	8927.08	6926.48	4699.77	731.793
22.3876	12961.4	11076.6	1107.48	8930.61	6870.22	4636.17	777.245
22.4006	12962.2	11111.1	1126.49	8998.88	6860.83	4679.99	756.742
22.4136	12973.6	11091.2	1109.16	8989.02	6894.43	4677.59	731.723
22.4266	12948.7	11071.9	1141.55	8965.85	6902.89	4709.25	740.679
22.4396	12956.1	11125.2	1136.1	8991.86	6917.28	4708.26	752.947
22.4526	12968.4	11131.2	1169.12	8964.64	6947.96	4685.64	732.74
22.4656	12978.1	11135.8	1156.64	8948.03	6877.41	4729.58	722.005
22.4786	12982.7	11132.7	1130.38	8983.56	6921.06	4754.67	743.932
22.4916	12973.2	11141.8	1115.19	8943.41	6941.41	4690.86	724.898
22.5046	12942.2	11163.8	1130.64	8942.66	6925.5	4694.39	732.856
22.5176	12978.8	11142.8	1135.03	8931.72	6914.76	4721.35	731.408
22.5306	12970.5	11101.6	1141	8953.49	6872.52	4685.64	724.255
22.5436	12969.5	11103.6	1125.49	8945.26	6851.85	4676.76	736.688
22.5566	12977.6	11121.9	1144.07	8936.29	6840.91	4694.47	755.499
22.5696	12978.2	11116.9	1152.51	8878.74	6865.14	4710.72	715.403
22.5826	12992.1	11085.4	1136.4	8885.33	6876.48	4719.76	697.633
22.5956	12975.7	11104.7	1133.14	8970.9	6867.14	4708.82	745.281
22.6086	12985.1	11130.9	1159.31	8986.53	6871.66	4680.79	762.268
22.6216	12962.1	11109.5	1123.6	8958.35	6879.89	4680.44	744.567
22.6346	12954.8	11149.2	1105.09	8971.91	6854.65	4729.63	769.724
22.6476	12986.6	11146.8	1112.62	8977.09	6904.89	4736.38	763.811
22.6606	12986.1	11134	1098.91	8952.4	6982.67	4704.5	732.903
22.6736	12992.9	11149.2	1069.17	8942.55	6925.92	4710.99	736.161
22.6866	12985.3	11144.6	1068.29	8948.56	6902.47	4718.93	721.285
22.6996	12962	11134.6	1109.37	8955.49	6935.57	4695.65	742.655
22.7126	12953.2	11102.9	1124.55	8962.38	6917.32	4699.9	787.892
22.7256	12958.9	11107.5	1114.92	8964.15	6889.83	4710.58	742.512
22.7386	12993	11132.3	1113.93	8957.75	6858.49	4702.2	733.672
22.7516	13013.4	11141.8	1123.46	8968.15	6873.56	4707.46	764.114
22.7646	13010.8	11115.7	1105.72	8956.45	6909.56	4691.05	749.159
22.7776	12995.6	11105.3	1109.18	8928.86	6915.99	4663.9	742.938
22.7906	12977.3	11123.1	1134.48	8948.81	6899.43	4691.39	727.237
22.8036	12967.2	11064.4	1130.5	8951.6	6865.84	4712.35	741.005
22.8166	12994.2	11036.8	1152.39	8950.83	6885.3	4678.66	758.078
22.8296	13047	11041.5	1159.09	8948.8	6910.42	4710.18	763.573
22.8426	13017.6	11044	1122.74	8909.21	6918.83	4748.85	748.699
22.8556	13036.8	11088.2	1089.6	8914.56	6917.78	4717.9	761.348
22.8686	13035.9	11119.9	1111.18	8952.94	6905.61	4679.17	732.271
22.8816	12984.9	11138.2	1131.38	8964.88	6932.08	4687.87	719.497
22.8946	13005.6	11161.3	1112.29	8924.62	6933.68	4681.6	748.614
22.9076	12998.5	11156.3	1127.69	8908.54	6945.96	4684.23	784.745
22.9206	12970.8	11138.9	1129.7	8942.06	6928.85	4661.41	786.56
22.9336	13003.2	11131.6	1135.25	8950.28	6899.86	4645.76	758.249
22.9466	13019.5	11177	1124.75	8949.67	6875.24	4645.52	747.084
22.9596	13007.6	11191.9	1067.85	8886.44	6872.28	4692.14	743.816
22.9726	12996.9	11127.4	1096.36	8914.06	6883.74	4697.22	749.627
22.9856	12963.4	11085.7	1125.07	8954.27	6904.38	4663.29	772.67
22.9986	12951.9	11089.1	1126.16	8999.36	6928.39	4665.99	767.374
23.0116	12960.2	11125.4	1126.52	9006.54	6895.49	4716.02	741.005
23.0246	12984.7	11098	1092.14	8985.25	6843.03	4721.45	743.73
23.0376	12950	11095.6	1133.2	8984.58	6841.52	4659.72	746.536
23.0506	13000.7	11062.2	1138.38	8980.69	6862.62	4671.58	726.271
23.0636	13000	11080.2	1137.78	8977.12	6883.7	4706.18	715.915
23.0766	12979.8	11108.1	1122.75	8945.81	6894.61	4699.65	694.113
23.0896	13027.5	11110.3	1124.13	8917.11	6946.28	4647.78	643.242
23.1026	12976.3	11096.2	1067.68	8959.14	6903.9	4654.49	721.852
23.1156	12974.6	11125.9	1062.75	8947.48	6859.07	4645.25	739.941
23.1286	12978.6	11089.8	1127.01	8880.92	6876.87	4685.94	669.035
23.1416	12954.6	11134.8	1115.29	8918.2	6882.93	4647.36	773.639
23.1546	12949.9	11117.6	1059.39	8881.41	6842.38	4635.72	770.624
23.1676	12991.5	11108.1	1097.12	8887.98	6859.61	4683.74	730.127
23.1806	12975	11079	1103.11	8946.66	6883.81	4705.85	707.034
23.1936	13013.3	11164.6	1092.97	8918.31	6886.99	4687.32	718.277
23.2066	13034.3	11102.5	1064.64	8886.01	6827.08	4623.67	742.284
23.2196	12950.9	11157.5	1083.94	8962.47	6884.12	4743.01	682.365
23.2326	12980.8	11092.1	1137.83	8908	6871.38	4664.47	714.962
23.2456	12926.2	11037.6	1135.06	8874.12	6823.45	4698.19	735.953
23.2586	12909.6	11103.8	1119.66	8952.45	6821.71	4676.04	745.831
23.2716	12971.7	11117	1062.55	8891.54	6883	4660.93	729.769
23.2846	12983.6	11164.5	1087.25	8900.11	6849.73	4628.25	727.434
23.2976	12995	11170	1090.71	8901.14	6826.38	4634.54	755.124
23.3106	12970	11072.1	1059.54	8882.39	6859.74	4672.18	758.005
23.3236	12938.4	11108.2	1078.59	8960.21	6850.36	4678.53	758.591
23.3366	12957.3	11067.4	1157.56	8919.49	6818.08	4704.68	787.497
23.3496	12886	11103	1111.02	8866.02	6826	4671.02	735.023
23.3626	12964.2	11061.4	1125.85	8900.65	6822.05	4693.77	701.353
23.3756	12970.9	11110	1123.07	8927.46	6854.34	4712.62	701.985
23.3886	12936	11080.8	1073.39	8933.69	6866.51	4672.17	742.634
23.4016	12964.8	11086.7	1087.37	8861.06	6838.21	4646.05	691.212
23.4146	13002.1	11144	1095.61	8867.51	6867.41	4678.25	710.854
23.4276	12990.8	11126.3	1128.91	8849.21	6895.33	4682.83	726.106
23.4406	12984.4	11021.8	1119.85	8920.56	6940.72	4636.5	707.473
23.4536	12984.9	11106.9	1088.64	8904.84	6859.35	4676.25	695.883
23.4666	12929.5	11090.4	1133.34	8966.73	6861.11	4683.65	710.48
23.4796	12960.9	11015.1	1033.56	8954.1	6844.9	4706.51	683.193
23.4926	12981	11110.3	1144	8881.66	6868.83	4652.91	728.09
23.5056	12977.7	11122.1	1146.68	8931.12	6858.8	4671.54	733.125
23.5186	12918.7	11091.5	1110.18	8925.95	6848.3	4665.43	712.981
23.5316	12917.8	11041.4	1138.58	8952.41	6876.27	4633.02	710.866
23.5446	12923.3	11075.7	1022.34	8903.41	6912.49	4661.19	674.42
23.5576	12956.8	11067.9	1080.89	8941.1	6924.73	4678.78	688.186
23.5706	12938.1	11095.8	1100.99	8900.98	6874.49	4650.26	746.019
23.5836	12960.1	11088.9	1119.25	8890.19	6850.87	4680.13	699.531
23.5966	12966.8	11086.8	1120.57	8897.31	6866.66	4653.13	690.25
23.6096	12956.6	11039.7	1104.78	8921.44	6867	4660.23	715.843
23.6226	12973.8	11093.7	1129.5	8966.57	6877.09	4655.3	715.675
23.6356	12977.4	11104.8	1125.29	8934.03	6862.03	4688.17	702.284
23.6486	13002.3	11109.8	1151.93	8898.73	6907.01	4663.96	701.989
23.6616	12982.6	11118.9	1138.17	8923.99	6862.62	4682.18	733.462
23.6746	12977.8	11109	1094.94	8879.9	6847.01	4676.73	741.502
23.6876	12949.3	11063.5	1091.91	8899.83	6815.38	4657.17	743.23
23.7006	12969.7	11071.7	1122.08	8886.67	6852.3	4649.81	672.3
23.7136	12912.4	11067	1084.37	8909.49	6854.85	4665.61	704.468
23.7266	12919.5	11008.6	1095.91	8884.28	6858.26	4666.31	726.293
23.7396	12958.3	11083.9	1129.07	8862.69	6867.62	4663.3	704.947
23.7526	12940.6	11094.6	1121.4	8898.07	6874.16	4671.31	731.99
23.7656	12948.5	11120.6	1089.45	8929.33	6863.73	4660	748.688
23.7786	12968.8	11134.3	1121.03	8951.47	6854.65	4677.88	732.201
23.7916	12964.7	11104.9	1135.39	8925.89	6874.86	4691.99	681.619
23.8046	12953.5	11094.3	1105.26	8905.09	6908.19	4709.97	703.061
23.8176	12975.1	11086.4	1108.35	8902.36	6881.46	4695.88	696.453
23.8306	12961.2	11105.7	1112.95	8936.16	6852.42	4683.64	709.734
23.8436	12938.2	11116.3	1121.84	8963.48	6849.87	4663.46	733.854
23.8566	12967.7	11092	1100.82	8896.32	6881.64	4651	727.589
23.8696	12973.3	11096.1	1087.23	8870.3	6870.27	4688.98	708.347
23.8826	12952.9	11102.7	1104.83	8891.31	6874.31	4643.45	713.641
23.8956	12967.6	11130.5	1152.32	8908.67	6874.1	4648.64	734.081
23.9086	12976	11114.5	1174.83	8899.69	6852.7	4667.43	746.481
23.9216	12998.6	11076.4	1143.86	8906.71	6860.64	4654.69	748.316
23.9346	13018.3	11082.8	1135.28	8915.37	6869.24	4667.62	715.481
23.9476	12960.5	11080.4	1102.56	8873.62	6855.06	4661.25	711.731
23.9606	12921	11082.9	1084.14	8872.87	6859.4	4642.14	726.806
23.9736	12953.1	11058.4	1099.48	8908.95	6859.45	4660.03	724.529
23.9866	12970.4	11049.1	1100.55	8905.68	6890.11	4682.03	720.385
23.9996	12999.2	11090.1	1114.09	8907.6	6884.19	4697.61	740.173
24.0126	12984.6	11114.4	1125.51	8938.28	6827.65	4700.65	746.237
24.0256	12921.9	11115.2	1116.79	8936.66	6843.09	4683.2	723.169
24.0386	12934.5	11089.1	1106.59	8924.53	6872.01	4677.48	740.271
24.0516	12967.7	11087.4	1082.74	8940.04	6899.37	4694.7	757.584
24.0646	12992.9	11090.6	1078.34	8922.95	6891.97	4695.39	754.452
24.0776	13020.2	11081.5	1073.37	8912.21	6870.76	4667.23	758.341
24.0906	13012.2	11110.1	1052.37	8938.05	6891.72	4671.73	738.944
24.1036	12989.5	11113.9	1100.03	8902.13	6869.37	4673.86	738.79
24.1166	12978.4	11116.3	1129.87	8891.09	6864.81	4668.85	780.262
24.1296	12983.5	11134.2	1131.69	8937.45	6885.14	4692.26	785.258
24.1426	12988	11107	1138.67	8917.19	6906.56	4703.95	791.038
24.1556	13000	11084.7	1118.93	8899.4	6894.7	4695.01	794.093
24.1686	13015.6	11108.7	1109.08	8906.82	6897.57	4661.17	748.004
24.1816	13003.8	11119.9	1123.63	8950.13	6920.57	4651.57	768.912
24.1946	13011.6	11130.8	1116.72	8908.46	6883.06	4664.78	764.878
24.2076	13007.9	11100.6	1104.91	8923.72	6909.14	4684.21	763.763
24.2206	12968.6	11112.7	1113.82	8952.95	6916.34	4717.68	764.319
24.2336	12948	11127.9	1161.52	8948.17	6910.46	4704.49	765.726
24.2466	12977.4	11135.2	1100.85	8984.23	6898.8	4679.86	781.707
24.2596	12982.4	11067.7	1071.34	8951.91	6873.57	4712.75	787.223
24.2726	12986.2	11060	1111.98	8902.32	6843.53	4738.48	815.954
24.2856	13010	11112.4	1135.29	8919.86	6890.99	4773.03	791.985
24.2986	12994.1	11144	1140.5	8903.65	6901.65	4736.67	804.387
24.3116	13025.2	11165.8	1114.86	8839.36	6903.01	4728.5	765.967
24.3246	13044	11180.3	1079.92	8881.29	6957.89	4727.74	778.809
24.3376	13046.7	11200.5	1087.16	8918.78	6899.9	4671.74	766.493
24.3506	13048	11160.8	1159.91	8922.31	6877.6	4719.36	813.834
24.3636	13021.3	11185.3	1176.57	8948.49	6897.74	4723.17	819.394
24.3766	13085.1	11173.7	1097.14	8955.06	6933.04	4705.04	793.842
24.3896	13010.7	11143.3	1151.89	8945.33	6921.6	4701.01	764.742
24.4026	13041.7	11163.7	1102.15	8939.51	6954.26	4745.99	832.107
24.4156	13038.7	11195.6	1082.01	8970.47	6992.01	4712.91	813.866
24.4286	13061.7	11192.9	1116.13	9000.88	7014.5	4733.7	833.808
24.4416	13035	11171.3	1113.84	8901	6959.51	4752.72	877.916
24.4546	13047.9	11186.2	1122.76	8967.63	6970.98	4762.79	829.409
24.4676	13029	11193.3	1118.64	8960.48	6936.96	4767.15	871.465
24.4806	13023.6	11165.7	1133.87	8903.78	6959.73	4765.82	904.781
24.4936	13071.2	11170.8	1136.17	8934.64	6960.03	4756.18	843.167
24.5066	13111.4	11210.8	1155.21	8938.31	6968.65	4784.66	863.026
24.5196	13094.2	11165.9	1129.85	8939.4	6930.25	4777.85	857.493
24.5326	13115.2	11255.7	1101.2	8990.98	6950.65	4749.48	932.269
24.5456	13132.3	11303.8	1161.09	8972.18	6971.3	4800.37	889.568
24.5586	13092.9	11159.5	1178.17	8976.31	7024.01	4703	905.007
24.5716	13094.4	11225.9	1120.14	9004.88	6990.82	4749.73	893.609
24.5846	13135.4	11237.4	1124.52	9011.31	7031.78	4736.85	903.945
24.5976	13044.8	11226.8	1165.63	8922.57	7061.01	4816.06	933.086
24.6106	13102.4	11226.9	1156.26	9033.3	7059.22	4796.11	876.758
24.6236	13111.9	11324.6	1113.84	8991.41	7012.76	4773.41	947.27
24.6366	13075.4	11204.5	1213.64	9075.79	7004.81	4788.61	920.955
24.6496	13155.7	11232.4	1136.51	9007.39	7050.19	4823.24	917.85
24.6626	13116.1	11277.9	1203.84	9057.88	7073.95	4854.93	897.059
24.6756	13133.8	11249.4	1187.22	8966.16	7005.86	4786.86	942.436
24.6886	13171.2	11339	1191.9	9055.93	7036.29	4810.45	974.293
24.7016	13153.6	11288.7	1114.59	9034.78	7119.27	4809.07	960.49
24.7146	13192.1	11292.6	1131	9058.76	7114.17	4851.99	952.206
24.7276	13150.4	11298.7	1142.43	9063.8	7084.63	4862.54	1025.94
24.7406	13183.6	11386.2	1130.82	9045.25	7117.71	4833.93	1107.85
24.7536	13157.2	11328	1155.99	9091.33	7157.13	4871.91	1048.05
24.7666	13212.8	11362.5	1217.68	9072.06	7175.62	4904.38	1018.22
24.7796	13196.2	11403.2	1174.88	9004.62	7157.03	4906.1	1080.49
24.7926	13247	11458.2	1176.3	9077.05	7176.57	4887.14	1114.85
24.8056	13217.5	11424.9	1182.34	9125.98	7235.86	4881.45	1139.33
24.8186	13235.8	11499.1	1183.01	9140.67	7234.23	4989.05	1223.7
24.8316	13232.1	11522.2	1177.8	9101.19	7304.23	4945.82	1157.71
24.8446	13290.3	11620.2	1218.22	9141.37	7225.72	5016.85	1207.83
24.8576	13312.7	11597	1241.13	9151.55	7267.02	5050.38	1205.28
24.8706	13292.4	11602.6	1212.98	9154.52	7260.24	5097.62	1272.62
24.8836	13288.8	11681.3	1209.5	9169.1	7272.76	5090.26	1321.65
24.8966	13380.7	11716.7	1170.7	9215.41	7354.62	5136.14	1304.44
24.9096	13376.7	11763.1	1212.17	9207.21	7382.53	5167.23	1306.29
24.9226	13418.2	11808.2	1274.35	9271.73	7416.97	5144.04	1371.14
24.9356	13421.3	11907	1290.96	9342.67	7487.35	5154.37	1453.3
24.9486	13462.6	11945	1285	9334.41	7527.39	5254.86	1536.47
24.9616	13471.2	12024.4	1305.32	9327.24	7544.78	5275.09	1591.17
24.9746	13581.4	12118.1	1276.89	9390.6	7580.42	5332.81	1651.89
24.9876	13635.7	12205.5	1326.71	9478.45	7698.17	5428.44	1709.23
25.0006	13653.1	12244.8	1372.89	9533.55	7801.3	5508.73	1785.13
25.0136	13696.4	12327.6	1395.14	9569.09	7812.61	5539.68	1904.04
25.0266	13721.8	12469.7	1400.01	9574.41	7885.01	5609.5	1940.01
25.0396	13807.6	12503.4	1387.24	9598.56	8002.31	5750.69	2069.89
25.0526	13878.1	12688.7	1376.41	9718.18	8120.59	5800.81	2193.69
25.0656	14004.4	12885.2	1356.07	9805.71	8184.99	5873.76	2317.84
25.0786	14023.4	12974.4	1437.08	9852.57	8264.65	6018.89	2481.05
25.0916	14081.4	13018.2	1459.58	9951.78	8417.96	6159.12	2666.67
25.1046	14232.5	13208.6	1461.23	10031	8569.78	6237.66	2788.11
25.1176	14301.1	13424.2	1526.18	10118.9	8711.3	6309.98	3026.74
25.1306	14436.6	13517.9	1621.4	10287.9	8895.84	6474.12	3233.79
25.1436	14640.5	13592.3	1600.28	10384.1	9040.36	6651.51	3412.47
25.1566	14730.7	13782.1	1570.11	10501.3	9174.09	6735.84	3604.53
25.1696	14911.2	13957.6	1668.48	10553.4	9387.93	6829.17	3731.98
25.1826	15058.9	14056.5	1755.84	10669.1	9557.1	6944.49	3982.05
25.1956	15210.4	14131.7	1814.95	10806	9809.78	7110.3	4249.08
25.2086	15382.2	14297.9	1805.68	10975.3	10124.4	7190.96	4465.71
25.2216	15620.6	14495.9	1815.69	11150.5	10252	7306.2	4734.72
25.2346	15736.7	14521.6	1870.1	11269.4	10376.1	7479.78	5038.62
25.2476	15984.6	14512.7	1938.94	11353.5	10582.2	7541.52	5209.74
25.2606	16185.7	14534.4	2038.06	11496	10743.4	7614.39	5353.81
25.2736	16325.3	14562.2	2096.98	11628.7	10940	7666.22	5618.27
25.2866	16551.4	14524.5	2104.54	11706.8	11051.2	7669.14	5713.45
25.2996	16741.8	14506.9	2160.23	11791.5	11208.7	7637.53	5832.71
25.3126	16939.8	14470.8	2288.72	11852.6	11420.2	7598.04	5926.87
25.3256	17098.5	14399.5	2330.11	11865.6	11388	7582.86	5882.68
25.3386	17183.2	14306.2	2358.09	11863.8	11406.5	7505.25	5938.23
25.3516	17375.4	14169	2444.88	11833.7	11554.5	7402	5944.86
25.3646	17493.4	14064.2	2488.18	11800.5	11566.2	7354.18	5876.42
25.3776	17489.6	13891.5	2528.47	11745.7	11502.2	7343.89	5890.7
25.3906	17621.7	13659.6	2487.7	11704.5	11447.8	7317.68	5934.07
25.4036	17650.3	13493.6	2443.82	11678.5	11346.8	7183	5792.31
25.4166	17665.9	13380.9	2510.87	11587.4	11178.2	6984.49	5531.79
25.4296	17671.7	13236.2	2551.9	11515.9	10997.7	6852.91	5297.27
25.4426	17553.4	13112.3	2567.28	11367.6	10830.9	6675.56	5045.3
25.4556	17440.4	12927.3	2537.73	11232.6	10711.3	6525.7	4699.25
25.4686	17246.3	12797.6	2441.55	11102	10569	6462.78	4476.12
25.4816	17011	12629.8	2427.34	11039.2	10417.1	6346.04	4389.61
25.4946	16884	12457	2425.45	10946.7	10104.1	6131.09	4128.1
25.5076	16620.2	12352.3	2397.01	10793.1	9888.43	5979.37	3849.36
25.5206	16432.1	12309.3	2414.06	10654.3	9658.05	5922.47	3633.91
25.5336	16306.2	12166.4	2267.7	10524.8	9430.16	5810.35	3389.51
25.5466	16068.1	12074.6	2251.14	10368.3	9248.52	5758.61	3168.38
25.5596	15874.6	12036.4	2218.93	10214.6	9082.91	5635.43	2999.52
25.5726	15738.5	11951.6	2135.12	10109.3	8936.25	5562.57	2939.9
25.5856	15523.3	11851.9	2045.85	10053.4	8790.48	5479.69	2710.92
25.5986	15241.6	11823.8	1998.05	9886.99	8617.79	5397.52	2483.5
25.6116	15054.6	11771.4	1958.79	9845.55	8465.11	5348.12	2367.53
25.6246	14854.6	11684.3	1889.7	9791.16	8293.28	5338.16	2260.01
25.6376	14751.2	11677.5	1887.67	9690.87	8248.54	5220.82	2104.12
25.6506	14649.4	11580.1	1801.25	9631.97	8174.14	5171.95	1986.32
25.6636	14496.9	11600.1	1750.9	9550.08	8072.43	5137.4	1863.66
25.6766	14302.2	11566.5	1652.21	9529.13	7934.9	5091.54	1744.34
25.6896	14233.8	11481.5	1570.23	9458.89	7795.76	5061.27	1666.83
25.7026	14166.5	11507.8	1554.71	9415.77	7737.84	5003.95	1638.51
25.7156	14028	11447.4	1521.22	9350.64	7661.34	4997.63	1630.94
25.7286	13922.5	11388.6	1465.99	9297.03	7651.52	5014.75	1494.93
25.7416	13870.6	11367.8	1451.62	9300.09	7555.09	4977.61	1417.4
25.7546	13815.6	11391.4	1420.56	9262.64	7490.4	4926.15	1365.66
25.7676	13766.6	11316.2	1396.94	9223.25	7403.24	4888.31	1348.77
25.7806	13743.8	11280	1406.09	9257.25	7410.16	4872.76	1273.61
25.7936	13523.3	11292.2	1362.46	9212.41	7390.75	4893.76	1199.51
25.8066	13536.3	11328.3	1338.8	9149.6	7264.11	4848	1232.77
25.8196	13602.4	11293.8	1287.55	9181.12	7292.78	4862.44	1211.75
25.8326	13493.5	11228.9	1276.59	9121.78	7288.09	4915.31	1169.86
25.8456	13458.8	11215.3	1213.2	9136.54	7259.8	4871.13	1149.8
25.8586	13418.6	11188.1	1216.45	9130.06	7224.78	4831.64	1052.94
25.8716	13419.3	11267.6	1230.89	9104.08	7178.19	4808.17	1062.86
25.8846	13346.3	11166	1212.86	9045.79	7166.52	4835.91	1056.8
25.8976	13304.9	11193.1	1153.72	9081.95	7144.13	4846.26	995.678
25.9106	13267.7	11177.1	1167.58	9012.01	7130.13	4799.28	990.457
25.9236	13261.1	11158.5	1199.85	9014.53	7153.24	4804.73	1000.43
25.9366	13264.1	11200.5	1167.41	9082.32	7130.6	4796.38	1012.64
25.9496	13267.7	11181.5	1144.89	9017.65	7075.14	4771.72	1035.5
25.9626	13249.2	11151	1201.92	9058.65	7019.12	4752.95	938.028
25.9756	13278.9	11149	1186.08	8992.32	7039.91	4743.05	941.988
25.9886	13083.9	11246.6	1122.94	8951.6	7021.28	4705.56	953.832
26.0016	13114.2	11141.7	1114.2	8988.08	6980.04	4688.42	969.615
26.0146	13178.7	11116.8	1186.43	9016.04	7009.91	4705.39	921.726
26.0276	13157.9	11113	1125.77	8931.81	6985.05	4715.46	913.184
26.0406	13108.8	11143.3	1137.19	8985.69	6949.02	4728.3	873.29
26.0536	13060.2	11134.7	1089.35	8974.04	6932.97	4656.02	834.513
26.0666	13142.2	11088.6	1061.01	8970.23	6892.2	4712.11	830.154
26.0796	13152.7	11095.1	1102.97	8957.18	6976.02	4662.05	798.865
26.0926	13069.7	11111.4	1106.1	8938.79	6932.37	4697.77	856.707
26.1056	13057.4	11078.1	1066.58	8956.72	6952.1	4702.9	858.526
26.1186	13127.9	11018.2	1075.3	8931.54	6953.24	4718.96	831.422
26.1316	13119.5	11072.3	1103.29	8956.05	6965.27	4708.74	845.531
26.1446	13064.2	11144.2	1068.89	8945.28	6955.75	4697.48	824.615
26.1576	13104.8	11086.4	1087.84	8944.72	6917.18	4693.44	813.298
26.1706	13095.2	11034.4	1103.86	8976.33	6900	4696.39	817.931
26.1836	13107.9	11079.7	1055.81	8891.66	6942.35	4681.95	814.823
26.1966	13049	11077.6	1057.58	8882.27	6942.74	4689.75	798.299
26.2096	13045	11030.1	1050.21	8935.46	6994.1	4671.59	764.786
26.2226	13014.7	11080.5	1056.88	8907.47	6915.64	4646.83	821.745
26.2356	13017.4	11053.6	1026.33	8915.54	6850.18	4681.85	814.692
26.2486	13029.5	11044.6	1049.49	8897.97	6892.52	4636.91	797.201
26.2616	12988.5	11088.5	1018.38	8905.22	6916.33	4650.76	794.006
26.2746	12982.1	11022	1059.94	8923.58	6919.01	4649.8	772.525
26.2876	13030.2	11063.9	1032.84	8885.6	6884.93	4672.75	789.481
26.3006	13019.5	11066.9	1062.94	8907	6897.78	4670.45	775.968
26.3136	13030.9	11057.3	1052.94	8952.92	6891.26	4663.32	764.582
26.3266	13032.2	11031.3	986.546	8939.55	6862	4679.46	744.821
26.3396	13028.6	11017.7	1017.38	8916.38	6836.51	4652.28	755.942
26.3526	12962.9	11018.1	1070.55	8900.39	6831.42	4624.85	729.044
26.3656	12977.2	11017.6	1019.83	8866.71	6836.19	4669.23	725.47
26.3786	12968.9	11067.9	1005.76	8882.2	6784.37	4666.25	776.082
26.3916	12976	11079.5	1037.09	8871.96	6790.51	4633.32	767.861
26.4046	12982.3	11114.1	1069.71	8872.36	6843.74	4625.01	732.633
26.4176	12999.4	11084	1015.53	8901.04	6815.63	4622.06	735.822
26.4306	12999.9	11043.1	1056.53	8878.01	6831.83	4615.47	761.799
26.4436	12969.5	11019.7	1068.29	8871.13	6846.35	4609.18	759.243
26.4566	12950.6	11001.6	1023.11	8876.75	6832.58	4607	738.185
26.4696	12977.1	11000.3	991.168	8847.56	6828.86	4607.62	738.043
26.4826	13001.1	11038.9	980.79	8842.17	6809.93	4619.56	747.872
26.4956	12977.5	11030.9	1001.55	8879.93	6803.59	4615.63	710.309
26.5086	12936.6	11033	1024.84	8888.24	6822.72	4618.01	720.673
26.5216	12941.3	11028.2	1073.25	8858.6	6836.48	4640.05	730.803
26.5346	12961.1	11006.2	1059.08	8844.71	6865.74	4647.02	704.218
26.5476	12984.6	11019.4	1039.54	8869.48	6824.54	4652.39	703.622
26.5606	12985	11037.1	1036.59	8850.01	6775.33	4634.22	697.085
26.5736	12928.8	11089.6	1036.32	8835.17	6825.66	4636.1	703.325
26.5866	12918.5	11072.2	1055.53	8841.07	6833.04	4668.76	704.195
26.5996	12935.2	11046	1005.36	8814.8	6790.63	4629.62	728.373
26.6126	12926	11035.9	967.807	8798.53	6796.28	4582.51	729.915
26.6256	12915	10991.5	979.515	8847.43	6814.5	4584	722.964
26.6386	12917.3	10999.6	1005.34	8879.84	6804.31	4599.68	743.113
26.6516	12934.8	10999.8	1037.01	8854.9	6789.05	4617.4	726.98
26.6646	12920.4	11008.1	1067.05	8853.93	6807.72	4623.29	704.208
26.6776	12899.3	11038.3	1082.63	8835.52	6816.22	4611.38	706.709
26.6906	12923.1	11014.3	1040.78	8843.37	6822.94	4605.14	699.727
26.7036	12931.4	11021.1	1019.96	8881.26	6828.14	4645.07	678.359
26.7166	12934.4	11025	1014.69	8859.85	6792.99	4653.8	681.699
26.7296	12960.4	10976	1018.22	8829.49	6782.91	4615.03	685.02
26.7426	12932.8	11011.7	1052.26	8810.94	6811.16	4628.6	691.527
26.7556	12910.8	11045.8	1045.01	8846.61	6841.61	4646	680.605
26.7686	12909.5	11013.8	985.87	8847.38	6802.84	4608.86	698.758
26.7816	12907.9	11000.6	957.933	8832.92	6786.27	4599.09	709.823
26.7946	12927.5	11002	988.634	8838.12	6798.56	4620.48	700.413
26.8076	12932.6	11011.8	990.232	8791.89	6822	4636.76	687.356
26.8206	12911.3	11005.4	984.885	8813.35	6855.85	4621.81	693.626
26.8336	12904.7	10998.3	1012.09	8823.92	6808.16	4603.64	713.242
26.8466	12911.6	11011.5	993.634	8816.4	6782.08	4609.93	673.666
26.8596	12924.1	11039.7	1018.07	8860.13	6791.89	4636.34	677.89
26.8726	12933.8	11028.7	1031.99	8812.41	6825.53	4651.21	671.89
26.8856	12921.1	11030.9	998.924	8805.12	6788.25	4623.65	667.259
26.8986	12909.3	10986.4	1014.13	8821.66	6815.85	4581.27	721.041
26.9116	12924.6	10971.9	1016.22	8815.03	6781.03	4606.87	718.421
26.9246	12899	10971.9	1029.72	8786.62	6812.83	4623.21	699.276
26.9376	12903	10986	1034.14	8825.65	6831.73	4625.27	692.695
26.9506	12882.6	10994.9	1016.46	8816.82	6781.76	4650.21	682.804
26.9636	12932.7	11068.5	992.591	8848.22	6789.9	4617.87	713.558
26.9766	12937.8	11041	993.128	8815.18	6793.69	4620.96	714.557
26.9896	12856	11070.6	951.214	8835.24	6783.09	4656.7	713.521
27.0026	12865.1	11027.2	965.795	8817.35	6800.6	4621.49	652.195
27.0156	12883.9	11009.3	956.944	8807.06	6779.05	4590.04	674.167
27.0286	12928.2	11041.6	929.607	8832.51	6808.56	4603.9	658.838
27.0416	12929.4	11049.6	956.822	8818.19	6832.55	4599.91	671.915
27.0546	12911.5	11029.9	1001.46	8793.45	6832.77	4620.29	671.064
27.0676	12906.6	11086.3	1043.61	8761.86	6816.34	4605.85	726.233
27.0806	12913.2	11033.4	1027.68	8786.28	6788.09	4579.69	690.765
27.0936	12879.7	11050.3	1036.02	8788.97	6799.83	4610.44	716.16
27.1066	12909.9	11070.1	1019.39	8823.16	6830.59	4601.93	704.213
27.1196	12959.6	11101	989.618	8813.57	6831.73	4611.55	706.942
27.1326	12937.9	11041.6	997.373	8830.32	6771.96	4637.12	762.659
27.1456	12906.5	11084.5	1021.86	8821.71	6831.4	4640.46	748.119
27.1586	12931.3	11077.5	1001.81	8854.05	6864.83	4663.76	713.728
27.1716	13036.1	11137.5	992.316	8770.95	6815.74	4679.36	712.572
27.1846	12971.2	11102.3	1018.88	8825.86	6833.19	4659.92	731.166
27.1976	12984.9	11141.9	1031.57	8824.26	6815.58	4645.69	746.819
27.2106	12954.9	11100.1	1050.74	8827.74	6895.16	4642.22	761.008
27.2236	12968.4	11174.1	973.023	8824.25	6825.02	4664.18	794.31
27.2366	12910.9	11178	952.815	8852.89	6803.34	4669.16	736.668
27.2496	12966.8	11237	1007.11	8879.14	6813.4	4701.9	813.789
27.2626	12958.5	11238.4	1053.29	8884.86	6830.83	4656	762.423
27.2756	13074.9	11271.2	999.042	8874.14	6892.94	4731.2	794.14
27.2886	13028.3	11340.5	1009.93	8915.72	6872.15	4791.59	836.714
27.3016	12947.4	11350.8	1022.79	8894.37	6881.84	4766.44	837.006
27.3146	12990.8	11346.1	1031.77	8911.53	6928.73	4749.46	833.113
27.3276	12992	11313.3	1025.26	8932.24	6992.63	4810.67	803.139
27.3406	12968.2	11373	1131.8	8980.68	6983.57	4823.49	885.918
27.3536	13038.6	11462.6	1063.25	8993.24	7028.14	4788.03	933.278
27.3666	13142.9	11454.9	1042.2	8994.94	7006.74	4857.89	976.15
27.3796	13141.7	11480.8	1064.1	8941.44	7019.79	4923.97	1031.66
27.3926	13088	11525	1058.7	8955.28	7105.07	4890.63	1036.92
27.4056	13184.2	11591.4	1102.3	9010.33	7140.12	4902.37	1007.18
27.4186	13147.6	11579.2	1063.21	9049.98	7126.02	4893.28	1086.25
27.4316	13130.5	11468.3	1120.77	9085.83	7127.54	4857.53	1068.6
27.4446	13178	11454	1093.17	9036.69	7182.2	4873.98	1140.18
27.4576	13228.2	11410.8	1061.22	9057.52	7137.3	4911.57	1134.59
27.4706	13251.2	11436.5	1061.28	9085.93	7194.79	4902.48	1171.3
27.4836	13310.6	11333.9	1144.75	9097.61	7192.5	4862.86	1133.26
27.4966	13330.2	11340.7	1144.15	9076.48	7255.93	4846.83	1116.66
27.5096	13316.3	11285	1126.99	9057.99	7205.52	4831.81	1072.96
27.5226	13290.2	11257.3	1138.67	9089.22	7152.09	4776.87	1099.04
27.5356	13310.8	11233.9	1183.85	9047.92	7227.5	4789.15	1041.83
27.5486	13347.2	11174.2	1171.76	8995.47	7134.36	4779.11	1023.62
27.5616	13303.2	11112.1	1178.57	9007.77	7108.93	4735.76	978.271
27.5746	13337.8	11102.1	1168.06	8977.59	7103.03	4694.01	976.081
27.5876	13270.2	11151.2	1189.25	8976.95	7019.15	4757.68	942.286
27.6006	13235.2	11105.6	1218.91	8930.93	7003.82	4682.6	920.435
27.6136	13205	11091.8	1158.03	8924.56	6967.36	4651.66	901.973
27.6266	13164.4	11054.3	1100.46	8947.12	6958.42	4639.51	849.959
27.6396	13134.9	11081.3	1165.61	8931.53	6923.02	4636.46	819.952
27.6526	13118	11030.5	1146.37	8920.86	6892.56	4627.71	782.102
27.6656	13071	11040.7	1068.46	8905.19	6877.54	4641.64	749.255
27.6786	13050.9	11040	1138.59	8868.41	6855.92	4631.62	760.478
27.6916	13054.8	10998.7	1110.77	8841.98	6843.21	4606.18	739.527
27.7046	13051.6	11022.2	1118.87	8858.98	6832.9	4598.68	753.706
27.7176	13032.4	11029.7	1102.73	8854.69	6829.01	4586.36	728.394
27.7306	12966.3	10989.2	1044.35	8841.1	6812.61	4607.55	712.94
27.7436	12959.9	10990.4	1053.36	8836.07	6777.53	4619.42	709.192
27.7566	12969.2	10985.1	1028.03	8824.19	6783.99	4581.12	690.742
27.7696	12963.3	10956.6	992.112	8814.25	6775.97	4573.15	663.223
27.7826	12970.9	10968.4	1021.36	8836.65	6768.32	4568.68	666.792
27.7956	12972.8	10977.6	988.841	8828.36	6752.21	4571.31	664.487
27.8086	12933	10985.9	953.007	8768.28	6711.98	4566.08	638.519
27.8216	12879.9	11017.5	981.74	8755.6	6718.22	4567.97	631.869
27.8346	12899.8	10986.7	950.124	8791.06	6736.58	4577.89	631.393
27.8476	12913.7	10939	927.304	8792.71	6720.58	4589.07	614.973
27.8606	12887	10941.8	969.623	8806.06	6725.26	4566.5	600.551
27.8736	12883.6	10931.6	992.77	8824.79	6727.95	4541.29	601.837
27.8866	12868.5	10967.1	992.007	8796.1	6751.21	4536.78	636.058
27.8996	12878.5	10981.5	1017.29	8773.06	6754.78	4547.7	654.103
27.9126	12894.7	10964.9	1026.05	8787.44	6718.53	4563.11	627.881
27.9256	12872.3	10951.2	993.237	8806.6	6739.48	4564.48	611.525
27.9386	12871.4	10937.9	976.989	8775.23	6765.05	4563.5	614.495
27.9516	12867.9	10973.3	975.136	8748.21	6722.42	4549.39	624.285
27.9646	12852	10980.4	961.895	8760.96	6711.77	4557.39	625.847
27.9776	12846.9	10968.8	945.531	8766.68	6736.27	4568.52	606.323
27.9906	12881.7	10967.7	945.239	8778.41	6735.21	4532.34	609.469
28.0036	12896.9	10950.8	990.802	8773.48	6753.77	4531.82	632.584
28.0166	12867.8	10910.8	992.13	8737.44	6755.38	4550.82	623.879
28.0296	12880.9	10875.8	911.35	8728.54	6731.01	4553.97	616.412
28.0426	12874.2	10901.4	902.904	8764.54	6696.93	4568.16	618.144
28.0556	12872.3	10921.6	947.162	8767.33	6641.96	4547.77	599.742
28.0686	12851.1	10918.5	966.566	8736.06	6651.25	4527.22	584.66
28.0816	12835.7	10909.7	979.947	8734.58	6682.76	4547.06	583.746
28.0946	12842.4	10933.4	960.703	8756.38	6687.31	4560.05	614.187
28.1076	12811.1	10934	943.885	8779.09	6703.76	4519.37	612.016
28.1206	12851.5	10918.2	962.962	8795.87	6667.57	4517.5	594.81
28.1336	12878.9	10899.8	929.041	8762.88	6667.44	4514.4	618.498
28.1466	12883.6	10916.2	913.168	8758.7	6705.72	4528.77	624.353
28.1596	12846.9	10900.5	910.633	8741.21	6766.1	4563.17	592.034
28.1726	12858.3	10885.2	923.011	8750.68	6722.17	4576.77	580.363
28.1856	12846.8	10911.3	934.305	8736.24	6661.72	4556.7	578.811
28.1986	12832	10912.6	915.855	8748.86	6672.44	4560.18	597.076
28.2116	12857.9	10898.8	912.79	8780.95	6657.87	4567.69	582.21
28.2246	12820.2	10915	966.794	8788.23	6668.93	4567.86	632.005
28.2376	12815.2	10914.9	967.824	8736.83	6692.01	4577.63	613.993
28.2506	12812.2	10919.6	950.23	8710.84	6694.08	4562.75	563.451
28.2636	12807.7	10962.3	948.754	8730.04	6685.32	4555.28	561.494
28.2766	12834.4	10931.7	940.966	8716.15	6664.44	4528.07	568.048
28.2896	12736.1	10938.2	915.194	8772.21	6722.96	4506	563.4
28.3026	12791.2	10942	933.157	8802.03	6678.87	4512.58	566.555
28.3156	12818.4	10944.9	907.935	8735.7	6690.56	4545.01	600.354
28.3286	12861.4	10942	857.986	8723.81	6620.35	4579.2	618.189
28.3416	12848.1	10896.2	889.986	8724.65	6695.33	4587.21	633.509
28.3546	12843.8	10933.7	907.905	8774.03	6690.77	4604.89	601.205
28.3676	12800	10905.5	901.826	8737.25	6653.51	4537.88	561.683
28.3806	12796.2	10908.6	869.26	8760.24	6688.66	4506.84	557.815
28.3936	12826.2	10918.2	958.658	8773.05	6634.25	4529.55	522.851
28.4066	12814.1	10942.8	944.578	8771.62	6662.5	4547.7	547.173
28.4196	12836.8	10880	904.968	8728.04	6653.62	4565.29	594.108
28.4326	12816.9	10880.7	899.086	8737.28	6654	4529.64	569.803
28.4456	12833.8	10934.9	910.528	8751.69	6672.92	4546.25	579.593
28.4586	12852.4	10916.3	940.008	8736.51	6648.01	4527.31	552.805
28.4716	12815.8	10904.2	945.94	8765.84	6650.17	4556.64	563.522
28.4846	12776.9	10936.1	915.328	8743.93	6670.8	4549.07	599.165
28.4976	12820	10937.6	920.273	8742.72	6659.26	4506.96	598.963
28.5106	12811	10943.6	936.1	8741.42	6688.04	4543.4	572.427
28.5236	12883.9	10906.7	919.985	8777.29	6673.21	4503.76	578.347
28.5366	12785.5	10920.5	882.25	8743.87	6677.01	4517.31	566.289
28.5496	12752	10931.2	890.863	8718.11	6675.56	4502.45	572.144
28.5626	12846.5	10874.1	980.3	8752.4	6631.44	4548.25	545.69
28.5756	12776.1	10925.7	945.7	8724.89	6698.77	4560.04	577.928
28.5886	12785	10898	827.119	8804.98	6676.96	4562.95	571.003
28.6016	12740.4	10891.1	941.968	8782.21	6629.44	4505.52	570.013
28.6146	12812.6	10822.3	901.799	8741.78	6657.46	4515.8	547.438
28.6276	12768.4	10904.5	860.215	8746.83	6641.49	4485.9	575.169
28.6406	12832.4	10866.6	925.336	8701.82	6649.66	4525.38	590.424
28.6536	12763.7	10872.6	898.514	8735.21	6678.55	4531.76	599.567
28.6666	12807.1	10872.1	892.299	8688.05	6639.52	4540.48	557.638
28.6796	12805.2	10897	892.808	8720.3	6676.95	4548.38	535.364
28.6926	12761.7	10907.3	906.829	8710.1	6631.17	4521.36	559.806
28.7056	12768	10859.7	908.007	8746.38	6594.19	4492.57	564.739
28.7186	12823.1	10923.5	907.105	8704.92	6672.16	4504.43	544.266
28.7316	12785.3	10911.4	880.254	8692.87	6633.74	4528.3	571.432
28.7446	12817.9	10867.6	902.58	8730.81	6666.81	4544.23	580.295
28.7576	12767.2	10826.3	897.287	8716.82	6665.9	4532.05	569.669
28.7706	12765.9	10870.1	893.42	8750.21	6661.56	4493.8	562.832
28.7836	12789.2	10901.9	939.872	8722.77	6641.41	4506.75	572.229
28.7966	12844.4	10880.7	910.951	8711.95	6621.16	4520.11	520.105
28.8096	12857.3	10891	954.775	8691.03	6610.51	4472.9	543.294
28.8226	12835.8	10881.7	920.6	8747.86	6608.18	4477.81	589.477
28.8356	12835.1	10891.2	895.57	8717.13	6617.75	4478.57	566.319
28.8486	12805.5	10908.5	919.292	8693.36	6653.71	4524.55	556.596
28.8616	12816.2	10882.7	909.362	8712.2	6658.84	4533.63	532.226
28.8746	12816.3	10912.6	886.222	8670.26	6623.57	4524.39	501.74
28.8876	12823.5	10905.2	894.144	8692.55	6629.46	4537.46	557.598
28.9006	12775.7	10889.3	887.327	8736.57	6643.16	4524.46	579.818
28.9136	12751	10859.7	880.242	8747.76	6661.06	4532.56	564.439
28.9266	12796.3	10915.6	867.861	8750.98	6689.04	4537.75	556.775
28.9396	12796.8	10919.5	843.358	8710.85	6664.64	4508.61	528.071
28.9526	12739.7	10874	860.59	8675.04	6669.64	4528.37	514.388
28.9656	12754.2	10874.7	830.071	8688.4	6652.47	4522.18	517.996
28.9786	12768.7	10855.7	873.78	8749.75	6657.77	4531.88	543.21
28.9916	12789.8	10866.5	907.326	8723.47	6614.78	4505.73	554.391
29.0046	12812	10865.8	865.219	8734.12	6631.96	4479.39	539.286
29.0176	12776.9	10904.1	901.252	8730.82	6639.9	4476.02	581.841
29.0306	12751.7	10865.3	870.613	8722.67	6661.55	4509.52	564.2
29.0436	12771.9	10853.3	844.928	8732.81	6664.55	4528.62	535.814
29.0566	12775.6	10884.9	875.33	8730.28	6642.27	4530.65	559.041
29.0696	12789.4	10875.5	918.894	8701.29	6612.72	4488.54	541.68
29.0826	12785.7	10894.8	887.59	8722.57	6617.23	4489.58	536.106
29.0956	12773.3	10920.8	855.936	8736.02	6610.43	4490.88	561.81
29.1086	12766.2	10879.7	887.834	8735.84	6603.03	4492.88	557.902
29.1216	12786.2	10868.4	889.805	8746.14	6652.54	4490.5	548.004
29.1346	12813.1	10868.2	871.332	8722.96	6668.06	4486.92	543.914
29.1476	12792.3	10877.4	841.587	8713.34	6629.01	4489.58	535.835
29.1606	12772.7	10883.7	858.693	8721.01	6645.13	4491.13	547.243
29.1736	12756.3	10884.7	860.391	8748.73	6669.68	4492.56	574.53
29.1866	12773	10845.4	821.58	8739.42	6680.08	4498.99	591.361
29.1996	12788.2	10817	836.822	8720.92	6664.16	4494.31	575.141
29.2126	12787.4	10854.4	837.301	8724.86	6633.66	4511.18	528.626
29.2256	12788.8	10891.3	854.666	8708.62	6649.14	4521.65	524.135
29.2386	12786.5	10915.1	915.721	8682.38	6662.94	4493.35	562.166
29.2516	12773.2	10889.9	880.108	8715.03	6642.64	4499.27	562.674
29.2646	12751.6	10839.8	840.404	8746.49	6647.43	4522.49	547.459
29.2776	12758.9	10851.3	856.731	8724.78	6661.78	4497.83	550.429
29.2906	12786.4	10869.5	831.541	8732.96	6636.47	4467.21	544.562
29.3036	12795.3	10852.4	837.594	8726.25	6636.77	4469.01	551.481
29.3166	12794.5	10860.6	873.006	8699.01	6647.53	4482.13	557.981
29.3296	12791.1	10900.2	849.496	8677.24	6614.81	4488.83	540.827
29.3426	12765.3	10917.5	844.108	8660.49	6619	4474.52	532.473
29.3556	12749.6	10880.3	870.527	8685.98	6636.03	4471.05	531.652
29.3686	12749.7	10842.3	878.259	8686.62	6604.56	4489.22	539.381
29.3816	12768.9	10837.4	912.129	8685.21	6613.43	4483.09	543.335
29.3946	12774.4	10834.1	923.778	8722.65	6635.91	4499.94	541.044
29.4076	12740.7	10853	902.454	8727.86	6612.06	4522.32	522.756
29.4206	12702.4	10831.2	858.419	8702.59	6638.46	4492.15	527.297
29.4336	12719	10849	858.4	8708.3	6619.28	4511.56	541.549
29.4466	12738	10827.5	880.737	8742.24	6614.54	4512.81	565.311
29.4596	12720.2	10834.1	877.829	8716.4	6603	4504.95	587.305
29.4726	12727.9	10867.9	874.486	8672.09	6628.64	4513.24	566.084
29.4856	12751.9	10835.2	898.964	8682.03	6642.44	4513.47	509.918
29.4986	12786	10868.8	912.475	8705.38	6671.13	4507.87	531.733
29.5116	12782.9	10836.3	892.111	8676.82	6674.93	4532.26	527.231
29.5246	12764.9	10835	843.411	8683.55	6652.15	4496.08	553.555
29.5376	12791.5	10842	845.792	8659.73	6641.18	4445.34	525.324
29.5506	12764.7	10825.7	895.207	8673.94	6609.54	4485.94	510.67
29.5636	12706.6	10890.2	875.668	8710.13	6619.69	4512.92	528.193
29.5766	12742.7	10845.1	909.159	8700.45	6611.03	4493.88	494.497
29.5896	12761.7	10873.2	881.299	8703.58	6606.19	4469.87	505.48
29.6026	12784.7	10853	891.435	8666.6	6598.65	4491.78	540.771
29.6156	12753.2	10886.7	845.861	8667.6	6569.56	4492.96	558.307
29.6286	12778.4	10899	873.197	8710.73	6617.26	4498.14	561.761
29.6416	12778.2	10850.2	830.176	8699.05	6652.62	4484.49	554.44
29.6546	12781.8	10833.6	844.439	8684.94	6587.57	4465.5	537.072
29.6676	12758.8	10815.5	867.651	8688.78	6580.02	4494.63	504.342
29.6806	12757.3	10839.7	863.494	8738.62	6593.67	4477.66	499.374
29.6936	12753.5	10835.5	843.126	8688.54	6594.53	4468.48	538.525
29.7066	12743.3	10840.9	804.403	8670.6	6606.53	4460.91	546.835
29.7196	12707.7	10800.2	835.172	8668.81	6597.08	4493.56	519.544
29.7326	12766.1	10834.4	903.835	8641.47	6599.28	4484.62	536.004
29.7456	12778.1	10801.1	894.778	8675.77	6646.06	4483.18	535.533
29.7586	12717.9	10845.4	927.327	8701.74	6622.28	4491.25	532.22
29.7716	12776.4	10892	836.655	8689.08	6604.48	4485.4	531.849
29.7846	12784.7	10837.2	818.704	8737.61	6572.18	4483.19	515.262
29.7976	12741.9	10836.6	860.6	8662.96	6577.6	4422.92	548.535
29.8106	12762.8	10807.5	901.165	8686.55	6620.35	4421.93	541.367
29.8236	12747.1	10801.4	873.149	8692.43	6626.05	4423.69	520.578
29.8366	12749.4	10823.2	826.958	8666.38	6641.51	4468.94	544.843
29.8496	12775.6	10807	826.583	8652.89	6610.31	4506.58	522.119
29.8626	12765.1	10807.5	839.921	8625.4	6568.63	4495.89	525.518
29.8756	12733.2	10857	803.397	8639.92	6590	4491.89	543.47
29.8886	12741.8	10854.8	824.512	8687.81	6590.08	4486.03	567.646
29.9016	12722	10834	881.937	8666.03	6598.99	4489	527.053
29.9146	12694.3	10820.2	889.918	8698.64	6553.52	4506.8	509.204
29.9276	12737.1	10845.5	838.121	8713.69	6567.69	4463.93	543.268
29.9406	12752.5	10797.6	834.099	8729.51	6637.78	4506.61	496.52
29.9536	12736.7	10842	790.844	8683.97	6625.62	4471.56	503.636
29.9666	12743.6	10834.5	840.264	8644.98	6671.52	4458.61	504.004
29.9796	12765.6	10834.9	850.521	8686.21	6589.47	4493.7	483.339
29.9926	12728	10897.3	826.842	8657.41	6600.73	4539.69	521.968
30.0056	12768.1	10875.2	884.643	8671.46	6604.66	4498.8	587.443
30.0186	12744.7	10846.6	837.26	8708.47	6562.26	4505.01	512.975
30.0316	12690.7	10844.9	840.102	8706.61	6572.4	4518.6	486.114
30.0446	12710.8	10833.4	881.927	8695.33	6584.68	4478.19	524.925
30.0576	12716.6	10841.7	828.948	8664.98	6618.55	4460.69	533.523
30.0706	12725.7	10836.9	847.969	8657.53	6616.05	4490.31	501.823
30.0836	12762.3	10826.5	832.23	8715.47	6596.95	4470.93	473.788
30.0966	12763.8	10871.8	878.302	8659.56	6591.46	4469.55	471.703
30.1096	12802.5	10829.6	823.165	8705.97	6628.81	4516.2	493.004
30.1226	12760.2	10816.7	776.972	8698.74	6601.14	4497.61	517.756
30.1356	12716.4	10823.4	825.778	8685.98	6558.74	4497.74	507.24
30.1486	12687.1	10901.2	825.042	8700.21	6566.4	4480.37	508.055
30.1616	12754	10854.2	826.008	8688.8	6581.21	4476	513.005
30.1746	12760.1	10784.3	830.168	8682.63	6572.94	4479.17	521.118
30.1876	12751.5	10803.6	810.712	8675.76	6581.71	4485.47	499.588
30.2006	12753.9	10862.3	822.73	8664.76	6622.77	4486.23	533.076
30.2136	12756.5	10836.7	873.648	8685.59	6632.48	4489.81	579.996
30.2266	12716.5	10830	830.947	8702.01	6593.72	4446.71	569.232
30.2396	12711.9	10809	854.976	8676.11	6608.42	4468.31	546.446
30.2526	12761.8	10804.7	869.275	8681.35	6612.89	4513.9	537.349
30.2656	12724.1	10829	835.719	8682.58	6587.83	4497.81	548.902
30.2786	12741.4	10855.1	829.405	8666.79	6586.83	4477.76	526.987
30.2916	12716.3	10836.1	832.707	8658.9	6637.68	4485.92	487.961
30.3046	12715.6	10839.5	799.831	8664.92	6596.49	4494.46	523.002
30.3176	12735.3	10808.5	804.08	8665.28	6580.59	4488.51	530.379
30.3306	12749.7	10797.7	806.293	8695.56	6567.21	4491.05	514.605
30.3436	12729.5	10781.8	801.022	8695.13	6591.74	4509.88	504.051
30.3566	12718.3	10814.4	807.824	8679.84	6577.73	4489.34	521.2
30.3696	12720.3	10855	816.497	8686.91	6571.27	4468.23	533.929
30.3826	12727.3	10820.8	826.586	8659.53	6580.16	4482.06	504.684
30.3956	12735.4	10831.7	807.38	8661.77	6567.08	4495.73	480.164
30.4086	12727	10858.3	818.091	8646.25	6545.77	4494.33	496.806
30.4216	12711	10836.3	842.433	8645.46	6572.31	4484.18	528.663
30.4346	12755.9	10844.3	853.926	8669.44	6586.13	4468.35	523.244
30.4476	12769.5	10795.8	892.349	8662.29	6560.8	4476.72	512.168
30.4606	12745.4	10795.9	875.811	8656.15	6581.33	4459.4	518.153
30.4736	12738.4	10818.1	840.508	8661.13	6605.32	4438	502.325
30.4866	12769.5	10811.3	853.576	8660.9	6584.12	4450.15	479.823
30.4996	12774.4	10789.1	823.613	8660	6588.07	4490.38	476.716
30.5126	12750.1	10823.9	814.164	8701.54	6578.38	4519.2	486.459
30.5256	12739.2	10819.6	837.362	8731.63	6578.42	4482.22	512.262
30.5386	12709.9	10780.2	825.73	8679.88	6575.92	4482.91	518.216
30.5516	12712.6	10792	813.498	8646.56	6534.91	4517.5	515.046
30.5646	12723.2	10792	803.137	8648.14	6556.91	4494.83	520.54
30.5776	12710.9	10769.7	814.766	8636.59	6584.97	4481.18	500.623
30.5906	12713.1	10780.7	838.898	8663.8	6581.88	4489.11	493.825
30.6036	12703.1	10814.2	842.395	8695.62	6583.36	4482.37	508.393
30.6166	12716.2	10787.5	819.089	8665.46	6566.93	4481.53	490.07
30.6296	12727.1	10797	816.479	8640.75	6581.5	4497.64	473.093
30.6426	12697.5	10809.2	816.349	8661.24	6589.98	4500.17	478.971
30.6556	12704.1	10784.3	806.986	8664.39	6594.83	4493.2	486.009
30.6686	12737.9	10814.4	823.349	8661.45	6610.16	4486.47	503.897
30.6816	12730.4	10834.2	809.283	8692.58	6584.02	4473.49	502.355
30.6946	12685.7	10832.8	836.148	8706.87	6573.23	4484.28	500.694
30.7076	12684.7	10795	822.42	8681.62	6562.36	4465.11	507.167
30.7206	12736.5	10823.5	849.764	8675.77	6573.4	4442.27	502.125
30.7336	12746.7	10825.2	819.085	8683.38	6577.1	4468.38	508.005
30.7466	12721.6	10796.2	794.301	8695.73	6601.42	4511.56	519.604
30.7596	12720.3	10783	814.712	8649.49	6578.55	4492.16	519.06
30.7726	12755.7	10804.3	796.717	8646.73	6541.36	4484.63	512.359
30.7856	12713.5	10789.6	820.712	8678.63	6588.21	4457.07	525.474
30.7986	12661.5	10819.1	803.537	8628.2	6625.19	4478.29	501.838
30.8116	12689.5	10786.4	831.535	8634.83	6581.32	4496.57	475.183
30.8246	12697.2	10809.5	801.535	8639.89	6557.07	4497	470.01
30.8376	12727.4	10814.4	811.37	8646.55	6558.08	4464.47	495.199
30.8506	12723.1	10791.2	843.085	8647.85	6549.29	4452.33	466.082
30.8636	12704.1	10828.5	832.187	8620.48	6620.9	4462.98	465.5
30.8766	12735.3	10822.4	805.568	8627.15	6589.24	4433.93	470.366
30.8896	12702.8	10853.7	787.24	8653.45	6590.43	4455.66	458.28
30.9026	12709.3	10845.1	831.579	8659.6	6595.84	4444.98	480.378
30.9156	12727.9	10777.5	842.888	8647.58	6579.9	4475.23	457.098
30.9286	12684.6	10782.8	809.725	8636.83	6583.86	4445.65	484.789
30.9416	12723.2	10828.1	825.027	8685.06	6578.19	4451.49	490.154
30.9546	12746.3	10810.6	848.495	8657.13	6544	4470.66	506.785
30.9676	12723.9	10819.6	803.598	8644.23	6546.6	4484.93	472.189
30.9806	12710	10823.6	802.562	8677.93	6551.52	4442.2	455.035
[truncated: 3,770 more rows]

[truncated: 8 more sheets: Figure S21, Figure S22, Figure S23, Figure S24, Figure S25, Figure S26, Figure S27, Figure S28]
